# Supplementary material for: Proteomic profiling of soft tissue sarcomas with SWATH mass spectrometry
Source: J Proteomics. 2021 Jun 15;241:104236. doi: 10.1016/j.jprot.2021.104236 (PMC8135130; doi:10.1016/j.jprot.2021.104236)
Supplement: Supplementary Table S1 [file mmc3.xlsx]

## Sheet: whole dataset
Supplementary Table S1: Full proteomic dataset of FFPE STS tissue samples analysed by SWATH-MS. Whole dataset was log2 transformed and quantile normalized. Reported values represent protein quantity after median centering.
Uniprot Entry Name	Gene Symbol	Protein Name	SS001	SS002	SS004	SS005	SS006	SS007	SS009	LMS006	LMS015	LMS024	LMS046	LMS070	LMS077	LMS084	LMS095	LMS112	LMS124	LMS125	LMS151	DDLPS002	DDLPS007	DDLPS014	DDLPS017	DDLPS029	DDLPS033	DDLPS034	UPS005	UPS019	UPS025	UPS035	UPS040	UPS050	UPS085	UPS090	UPS093	UPS102
A1BG_HUMAN	A1BG	Alpha-1B-glycoprotein (Alpha-1-B glycoprotein)	-0.43766	-0.239172	-0.126369	-0.274141	-1.13219	0.633895	0.00479991	0.633895	0.42652	0.373452	0.0168592	0.516034	0.445491	0.167707	-0.586784	0.235589	-0.381607	-0.206678	0.285325	1.85229	0.526835	-0.557926	0.181793	-1.36718	0.79218	-0.736566	-0.00479991	1.24419	2.29117	0.457139	-1.24858	-0.731611	-1.79192	-1.05992	-1.14646	-0.89261
A2MG_HUMAN	A2M	Alpha-2-macroglobulin (Alpha-2-M) (C3 and PZP-like alpha-2-macroglobulin domain-containing protein 5)	-1.71682	0.708288	-1.39354	-0.737104	-0.659264	0.700287	-0.0460127	1.3639	1.1034	0.0460127	-1.27028	0.299567	0.84719	1.04365	1.06152	-0.0845833	0.884759	-0.281152	0.491377	0.336239	-0.32833	-0.661182	0.484759	-1.5158	0.801072	-1.28391	1.29422	0.274172	2.12839	1.31372	-1.25021	-0.317343	-1.19957	-0.426577	-0.961863	-1.28541
AAMDC_HUMAN	AAMDC	Mth938 domain-containing protein (Adipogenesis associated Mth938 domain-containing protein)	0.266247	-0.433447	-0.144208	-0.401095	-0.0449878	-0.387829	0.385737	0.404933	0.0643065	0.241703	1.42995	0.48713	0.506239	-0.967953	-0.0985422	2.09745	0.445491	-0.527378	-1.08472	0.970224	0.42824	-0.254101	0.0449878	0.164793	0.209574	-0.640987	-0.755633	0.542245	-0.0495054	-0.610287	-0.707167	0.258463	-0.519786	0.366379	-0.412751	-0.346992
AAMP_HUMAN	AAMP	Angio-associated migratory cell protein	0.709938	0.256574	-0.204141	-0.394252	-0.0526991	0.16091	0.840492	0.0766027	-0.445146	0.361937	-0.827887	-0.0914866	-0.0242864	-0.367159	0.102804	0.0834233	-0.464542	-0.377188	0.17755	0.491187	0.123498	-0.35198	0.432387	-0.562075	-0.093453	0.623043	-0.129673	-0.247402	-0.247402	1.01641	0.269548	-0.0553184	0.0242864	0.526512	0.299839	-0.164406
SYAC_HUMAN	AARS1	Alanine--tRNA ligase, cytoplasmic (EC 6.1.1.7) (Alanyl-tRNA synthetase) (AlaRS) (Renal carcinoma antigen NY-REN-42)	1.4022	0.497471	-0.00408275	-0.261556	0.439892	0.446064	-0.144749	-0.0617257	1.09557	-0.343874	-0.0247319	-0.35556	-0.456829	-0.0808211	-0.408415	-0.19829	-0.141538	-0.0670787	-0.424348	0.0852089	-0.107389	0.335761	0.0802735	0.205058	0.139282	0.0306701	0.452457	0.149486	0.218592	0.432792	0.556787	0.815974	-0.0328684	0.00408275	-0.120872	-0.00636882
AASD1_HUMAN	AARSD1	Alanyl-tRNA editing protein Aarsd1 (Alanyl-tRNA synthetase domain-containing protein 1)	-0.126448	-0.478535	-0.436345	1.18876	0.194939	-0.617986	-0.461124	-0.0732384	0.411427	0.00155746	-0.237461	2.9992	-0.0254511	-0.267855	0.15531	3.20422	-0.0751947	-0.146411	2.86585	1.44753	0.833961	0.64042	0.39221	0.0823352	0.00248492	-0.202866	-0.518575	0.369991	3.32966	-0.340368	0.201007	1.73973	-0.65674	-0.00155746	-0.058376	-0.146411
ADPPT_HUMAN	AASDHPPT	L-aminoadipate-semialdehyde dehydrogenase-phosphopantetheinyl transferase (EC 2.7.8.7) (4'-phosphopantetheinyl transferase) (Alpha-aminoadipic semialdehyde dehydrogenase-phosphopantetheinyl transferase) (AASD-PPT) (LYS5 ortholog)	0.0199405	-0.384432	0.0525283	-0.142959	0.390063	-0.5252	0.13589	-0.291486	-0.812214	-0.249929	0.349425	0.000867912	-0.000867912	-0.150188	0.799021	0.196225	-0.0924586	-0.0846879	0.304426	0.480829	-0.300866	-0.142959	-0.11483	0.010606	0.259431	-0.307913	-0.485812	0.215623	0.0361692	-0.3531	-0.142959	0.0883852	0.347145	-0.133229	0.24105	0.290226
ABCE1_HUMAN	ABCE1	ATP-binding cassette sub-family E member 1 (2'-5'-oligoadenylate-binding protein) (HuHP68) (RNase L inhibitor) (Ribonuclease 4 inhibitor) (RNS4I)	-1.03003	-0.353246	-0.00724366	0.67752	-0.887907	1.06445	-0.456994	-0.660616	0.970691	-0.274509	-0.679755	-0.367437	-0.402351	0.0173404	0.327101	0.56749	-0.199182	1.11676	0.00537085	0.970691	-0.285312	1.2633	0.349379	-1.00524	1.30883	-0.00537085	0.0467195	0.95864	0.383052	0.837655	-0.815095	-0.0118848	-0.917529	1.19202	0.0347966	-0.521748
ABCF1_HUMAN	ABCF1	ATP-binding cassette sub-family F member 1 (ATP-binding cassette 50) (TNF-alpha-stimulated ABC protein)	-0.692608	-0.532183	0.0236523	-0.704893	0.0659295	-0.464068	-0.22841	-0.112926	0.750172	-0.0236523	0.57861	-0.980061	-0.694834	0.90609	-0.557605	0.49485	-0.750216	0.800744	0.080457	0.855897	-0.331836	-1.11806	1.75151	0.449201	0.277474	0.247247	-0.505517	-0.610096	-1.01143	-0.333423	-0.744335	0.414829	0.0317672	1.48318	0.288326	0.285155
ABHDA_HUMAN	ABHD10	Mycophenolic acid acyl-glucuronide esterase, mitochondrial (EC 3.1.1.93) (Alpha/beta hydrolase domain-containing protein 10) (Abhydrolase domain-containing protein 10)	0.52754	0.819477	0.663722	1.00502	0.297337	0.576754	0.305064	-0.254242	-0.58184	0.643114	-0.92547	0.640408	-0.0452392	-0.449747	0.372825	-0.00368218	-0.37494	-0.58184	-0.126493	-0.0279503	-0.106853	0.3334	-0.530527	0.289466	-0.0422187	-0.42872	0.752343	0.459627	-0.159209	0.0687846	-0.142182	0.113018	0.00368218	-0.260897	0.803835	-0.20883
ABHDB_HUMAN	ABHD11	Protein ABHD11 (EC 3.-.-.-) (Alpha/beta hydrolase domain-containing protein 11) (Abhydrolase domain-containing protein 11) (Williams-Beuren syndrome chromosomal region 21 protein)	0.113035	-0.398714	0.217305	-0.83887	-0.490814	-0.592227	-0.234135	0.57752	-0.530628	0.491154	1.01662	0.435156	0.344846	0.48155	1.29924	1.3917	0.464951	-0.0368231	0.185364	-0.683907	0.00414685	-0.318662	-0.061721	-0.00414685	0.354344	-0.156992	0.579732	-1.14057	-0.786318	0.0877515	-0.744009	0.0135297	0.331906	-0.705792	-0.266092	-0.204939
ABHEB_HUMAN	ABHD14B	Protein ABHD14B (EC 3.-.-.-) (Alpha/beta hydrolase domain-containing protein 14B) (Abhydrolase domain-containing protein 14B) (CCG1-interacting factor B)	0.850259	0.959685	0.00887756	2.08102	0.622009	1.38604	1.18107	-0.811081	-0.194054	-0.349203	-0.5259	0.420433	-0.060191	-0.151598	-0.00887756	-0.4602	0.388921	0.156823	0.508555	-0.45557	0.377608	0.281288	1.43322	0.154807	-0.0757468	-0.30696	-0.355241	0.543244	-0.487621	-0.158204	-0.104518	0.0735538	0.241549	-0.653599	-0.353798	-0.573069
ABI1_HUMAN	ABI1	Abl interactor 1 (Abelson interactor 1) (Abi-1) (Abl-binding protein 4) (AblBP4) (Eps8 SH3 domain-binding protein) (Eps8-binding protein) (Nap1-binding protein) (Nap1BP) (Spectrin SH3 domain-binding protein 1) (e3B1)	0.445862	0.0084523	0.035858	0.048816	-0.458645	0.0143811	0.0969499	0.110916	-0.362139	-0.291899	-0.0084523	-0.392261	-0.424289	-0.503968	0.675253	-0.163292	-0.0544378	-0.498087	-0.175579	0.293752	-0.14359	0.0687797	0.048816	0.103838	-0.365671	-0.268366	-0.162011	0.125177	-0.333083	0.222596	-0.121336	0.617038	0.070686	0.378886	-0.374791	0.0723449
ABI2_HUMAN	ABI2	Abl interactor 2 (Abelson interactor 2) (Abi-2) (Abl-binding protein 3) (AblBP3) (Arg-binding protein 1) (ArgBP1)	0.478997	-0.00306791	0.48224	0.425767	0.358476	-0.33258	0.154825	0.184872	-0.19337	-0.370729	-0.487443	0.00306791	0.13719	-0.327474	-0.200906	0.151465	0.117035	-0.0961608	-0.33258	-0.0633622	0.0910854	0.46449	-0.386414	0.48799	-0.27485	-0.259195	0.546406	-0.174101	-0.249467	0.00938965	0.275692	-0.483144	0.303944	-0.112987	-0.308055	0.500272
TARSH_HUMAN	ABI3BP	Target of Nesh-SH3 (Tarsh) (ABI gene family member 3-binding protein) (Nesh-binding protein) (NeshBP)	0.762315	-0.768781	-0.637438	0.353308	-0.261709	-0.164335	-0.0199903	0.308097	1.84714	0.494952	1.02211	0.898071	1.94126	1.36003	0.443635	-0.293571	-0.0546253	0.251135	0.890469	-0.0371045	0.663643	-0.78452	-0.163001	-0.29961	-0.102036	-0.682868	0.881178	-0.274499	0.179944	0.411994	-0.0489034	-0.290056	-0.0150584	0.391648	0.0150584	-0.254829
ABLM1_HUMAN	ABLIM1	Actin-binding LIM protein 1 (abLIM-1) (Actin-binding LIM protein family member 1) (Actin-binding double zinc finger protein) (LIMAB1) (Limatin)	-1.19757	0.367135	-0.161575	0.117525	-0.515536	-0.897599	-0.643561	0.847824	0.544952	0.683321	-0.157658	-0.513296	0.295621	-0.106904	-0.345891	0.34772	0.16027	0.705203	-0.261407	0.18228	-0.560954	-0.576563	-0.521986	-0.328415	0.202129	0.336333	-0.026234	0.581311	0.686093	0.0488761	-0.697663	0.0442659	-0.00652767	0.919089	0.00652767	-1.47724
ABRAL_HUMAN	ABRACL	Costars family protein ABRACL (ABRA C-terminal-like protein)	-0.795424	-1.0075	-0.657491	-0.0302999	-1.57504	-0.164858	-1.5181	1.33068	1.90684	0.909979	0.141499	-2.09124	1.43646	2.23883	2.10213	-0.361561	2.20714	-0.552831	2.95333	-0.565201	0.780538	0.0353665	0.0302999	-0.260272	0.388291	-0.235363	0.4029	-1.76957	-0.0729853	0.125606	0.0686633	-0.148071	0.734111	-0.541289	0.41832	-0.483444
THIK_HUMAN	ACAA1 ACAA PTHIO	3-ketoacyl-CoA thiolase, peroxisomal (EC 2.3.1.16) (Acetyl-CoA acyltransferase) (Beta-ketothiolase) (Peroxisomal 3-oxoacyl-CoA thiolase)	-3.38646	-3.80662	1.01296	0.810017	-3.95065	-3.85899	-0.496252	-4.08682	-0.31851	-0.954573	0.754821	0.00899149	-1.20411	0.754821	-0.273674	0.31354	-2.82484	-0.297982	-0.155352	0.926556	0.50723	1.14202	1.35954	0.618469	1.16999	1.72186	1.32361	0.953205	-0.00899149	-0.168124	1.39737	-1.41194	0.953205	-3.36394	1.39737	-3.52885
THIM_HUMAN	ACAA2	3-ketoacyl-CoA thiolase, mitochondrial (EC 2.3.1.16) (Acetyl-CoA acetyltransferase) (EC 2.3.1.9) (Acetyl-CoA acyltransferase) (Acyl-CoA hydrolase, mitochondrial) (EC 3.1.2.-) (EC 3.1.2.1) (EC 3.1.2.2) (Beta-ketothiolase) (Mitochondrial 3-oxoacyl-CoA thiolase) (T1)	0.935488	-0.17165	1.13794	-0.0518804	0.463102	-0.0184017	-0.158544	-0.35062	0.845401	-0.312968	-0.527085	-0.447601	-0.095029	-0.030778	0.167021	-0.390482	0.128081	-0.515955	0.3996	0.658738	-0.508661	2.4427	-0.419327	0.648543	0.268223	-0.029888	0.143929	0.171943	0.0184017	-0.201033	0.18337	0.148656	-0.225167	0.197392	0.0786356	-0.50157
ACADM_HUMAN	ACADM	Medium-chain specific acyl-CoA dehydrogenase, mitochondrial (MCAD) (EC 1.3.8.7)	0.0668174	-0.10851	0.38396	0.197908	-0.452427	-0.318203	-0.00518727	-0.323952	-0.600844	-0.325527	2.67262	0.296663	-0.30311	2.24125	0.00518727	3.25972	0.193846	3.33853	0.819208	-0.591347	-0.615275	0.155041	0.424891	0.132806	-1.01369	-0.117219	0.423691	-0.593628	0.0495655	0.299894	-0.331893	-0.218151	-0.270193	-0.685866	-0.121843	0.186494
ACADV_HUMAN	ACADVL	Very long-chain specific acyl-CoA dehydrogenase, mitochondrial (VLCAD) (EC 1.3.8.9)	0.272437	-0.346045	-0.152723	-0.554345	-0.0462603	-0.388471	-0.66306	0.50976	0.282911	0.273762	1.095	-0.056632	-0.502117	0.588292	0.0737792	0.667835	-0.0975862	0.729042	-0.20111	0.0788845	-0.150017	0.341829	-0.0636878	0.262937	0.39941	0.475729	0.0432029	0.152785	0.598671	-0.236745	-0.129177	0.463663	-0.441285	-0.42027	-0.0432029	-0.79409
THIL_HUMAN	ACAT1	Acetyl-CoA acetyltransferase, mitochondrial (EC 2.3.1.9) (Acetoacetyl-CoA thiolase) (T2)	0.234345	0.0533562	0.367319	0.953652	-0.115834	0.125992	-0.339583	0.679284	-0.314787	-0.238438	-0.234068	0.947586	0.744378	-0.0940687	0.101186	0.293392	0.448679	-0.585299	-0.0223963	-0.580551	-0.336229	0.0406598	-0.0360483	-0.0203642	0.0203642	-0.222597	-0.0231797	0.135446	-0.0284964	-0.53658	-0.270079	0.587061	0.105753	0.232869	0.388294	-0.0581704
THIC_HUMAN	ACAT2	Acetyl-CoA acetyltransferase, cytosolic (EC 2.3.1.9) (Acetyl-CoA transferase-like protein) (Cytosolic acetoacetyl-CoA thiolase)	-0.252832	0.0629201	-0.0606919	-0.330473	-0.476324	0.117682	-0.13632	0.574742	0.0492419	0.193961	-0.0966689	-0.0663768	0.383158	0.149202	0.333549	-0.471005	0.425174	-0.11636	0.0324553	-0.351286	-0.284763	-0.291208	-0.305704	-0.986135	-0.109604	-0.87426	0.32317	0.124204	0.204842	-0.0324553	0.15942	0.289241	0.0439703	0.262662	-0.288031	0.458398
GCP60_HUMAN	ACBD3	Golgi resident protein GCP60 (Acyl-CoA-binding domain-containing protein 3) (Golgi complex-associated protein 1) (GOCAP1) (Golgi phosphoprotein 1) (GOLPH1) (PBR- and PKA-associated protein 7) (Peripheral benzodiazepine receptor-associated protein PAP7) [Cleaved into: Golgi resident protein GCP60, N-terminally processed]	-0.0461011	0.214552	-0.193739	0.354273	0.400327	0.182768	0.231776	-0.0627064	-0.300478	-0.821744	-0.38034	0.0526331	0.0810244	0.55108	-0.398887	-0.627637	-0.372315	-0.564997	0.64011	-0.413411	0.300697	0.23062	0.373707	-0.304105	-0.163501	-0.0972159	-0.235296	-0.0489481	-0.066552	-0.251723	0.23062	0.258601	0.0636787	0.266183	0.0461011	0.263947
ACINU_HUMAN	ACIN1	Apoptotic chromatin condensation inducer in the nucleus (Acinus)	0.604997	0.472737	0.654474	0.179557	0.929266	0.340034	0.584045	0.211484	-0.289461	0.0527473	0.442123	2.02146	-0.398025	-0.291427	-0.0586316	0.407588	0.510851	0.318511	2.29595	-0.179962	-0.104711	0.0556542	-0.499482	-0.147614	-0.44184	-0.612606	-0.0527473	-0.206972	-0.16353	-0.45459	-0.14113	0.330258	-0.129578	-0.459756	-0.118564	0.230902
ACLY_HUMAN	ACLY	ATP-citrate synthase (EC 2.3.3.8) (ATP-citrate (pro-S-)-lyase) (ACL) (Citrate cleavage enzyme)	-0.297697	-0.0137512	0.0316505	-0.814574	0.56555	0.127269	0.0137512	-0.211972	-0.216413	-0.572871	-0.0983319	0.24829	-1.24419	-0.445827	-0.609249	0.535676	-0.159489	0.0763595	-0.59421	-0.551475	0.0228877	-0.450204	-0.191105	0.150698	0.588204	0.59113	0.0726916	1.03124	-0.0342027	0.213211	0.475248	0.603139	0.48938	-0.150468	0.223585	-0.362113
ACOC_HUMAN	ACO1	Cytoplasmic aconitate hydratase (Aconitase) (EC 4.2.1.3) (Citrate hydro-lyase) (Ferritin repressor protein) (Iron regulatory protein 1) (IRP1) (Iron-responsive element-binding protein 1) (IRE-BP 1)	0.302136	-0.184691	0.631799	-0.0042727	0.573332	0.512339	0.18659	0.363075	-0.281093	-0.60246	-0.331529	-0.513654	0.598393	-0.349489	-0.0985958	-0.373553	0.138212	-0.508614	-0.363729	-0.995274	-0.0853501	0.286221	0.11263	-0.218747	-0.241809	0.0050052	0.471773	0.153847	-0.259599	0.0042727	0.441251	-0.384045	0.641816	-0.0963245	0.0050052	0.245867
ACON_HUMAN	ACO2	Aconitate hydratase, mitochondrial (Aconitase) (EC 4.2.1.3) (Citrate hydro-lyase)	0.447427	0.69423	0.989245	0.654813	-0.0905584	0.716513	0.518901	0.207996	-0.578516	0.0315542	-0.638888	0.62024	0.0150869	0.0456372	-0.303017	-0.680489	0.0358349	-0.559169	0.700082	-0.632629	-0.517227	-0.679609	-0.954441	-0.652634	-0.616274	-0.797513	0.254914	-0.566194	-0.812754	0.0332236	-0.00282492	0.00282492	0.0877123	-0.631955	0.195699	-0.323102
ACOT1_HUMAN	ACOT1	Acyl-coenzyme A thioesterase 1 (Acyl-CoA thioesterase 1) (EC 3.1.2.-) (CTE-I) (CTE-Ib) (Inducible cytosolic acyl-coenzyme A thioester hydrolase) (Long chain acyl-CoA thioester hydrolase) (Long chain acyl-CoA hydrolase) (Palmitoyl-coenzyme A thioesterase) (EC 3.1.2.2)	0.0159371	-0.421029	0.221462	-0.110654	-0.293643	-0.456439	-0.404948	0.210773	0.0413219	0.485034	-0.0606135	1.35031	1.0218	0.0316909	0.10979	0.111133	0.922035	-0.252444	0.540019	0.621469	0.0742454	0.136016	-0.441172	-0.159959	-0.321391	-0.421909	0.189195	-0.0159371	0.277661	-0.31553	-0.0787677	-0.137288	-0.277127	-0.332098	-0.217173	0.176805
ACO13_HUMAN	ACOT13	Acyl-coenzyme A thioesterase 13 (Acyl-CoA thioesterase 13) (EC 3.1.2.-) (Thioesterase superfamily member 2) [Cleaved into: Acyl-coenzyme A thioesterase 13, N-terminally processed]	0.578625	0.355192	0.169352	0.200516	0.611023	-0.0817327	0.0941617	-0.0763213	-0.383638	0.84759	-0.206913	0.274372	0.217858	-0.219646	0.0774668	0.0418627	0.0941617	-0.0136861	-0.199438	-0.343014	-0.740627	-0.0123104	-0.311801	-0.431097	-0.489122	-0.825874	-0.392145	-0.186932	0.100262	-0.0396825	0.0123104	0.417875	0.782732	0.344012	-0.0817327	0.0599212
BACH_HUMAN	ACOT7	Cytosolic acyl coenzyme A thioester hydrolase (EC 3.1.2.2) (Acyl-CoA thioesterase 7) (Brain acyl-CoA hydrolase) (BACH) (hBACH) (CTE-IIa) (CTE-II) (Long chain acyl-CoA thioester hydrolase)	-0.435979	0.417675	-0.264708	-0.714623	0.839553	-0.0147917	0.0632282	0.861257	-0.466415	-0.529894	-0.33893	-0.415461	0.276378	0.301106	0.109927	0.131379	0.191505	-0.345979	1.34142	0.468201	0.132595	0.443116	-0.402795	-0.174018	0.171258	0.13752	-0.0171537	0.268254	-0.178956	0.398618	-0.467245	-0.144121	-0.250307	0.0147917	-0.350702	-0.382237
PPAC_HUMAN	ACP1	Low molecular weight phosphotyrosine protein phosphatase (LMW-PTP) (LMW-PTPase) (EC 3.1.3.48) (Adipocyte acid phosphatase) (Low molecular weight cytosolic acid phosphatase) (EC 3.1.3.2) (Red cell acid phosphatase 1)	1.23795	0.670171	0.337498	0.922454	-0.290031	0.0182102	0.530739	-0.278271	-0.0894747	0.420997	0.160636	-0.129143	0.362489	-0.375633	0.00803481	-0.332179	0.0536099	0.0113192	0.86001	-0.233108	0.315344	-0.546199	0.181435	-0.406184	-0.237285	-0.132439	-0.102078	-0.602478	-0.0752349	-0.0452254	0.484398	-0.00803481	0.491581	-0.256209	-0.360231	0.166014
PPA5_HUMAN	ACP5	Tartrate-resistant acid phosphatase type 5 (TR-AP) (EC 3.1.3.2) (Tartrate-resistant acid ATPase) (TrATPase) (Type 5 acid phosphatase)	-0.768105	0.684182	-0.398914	-0.465103	0.0411402	-0.120714	0.0474661	0.175123	0.834535	0.825102	0.139959	0.525004	0.670139	1.05689	0.262792	0.57224	-0.08597	-0.894509	0.616072	-0.888842	-0.410682	-0.295618	-0.434816	-1.39749	0.722084	-0.346688	0.232323	-0.0411402	0.793982	0.536701	-0.188172	-0.752277	-0.489171	2.22769	-0.934637	-0.196525
ACSF2_HUMAN	ACSF2	Medium-chain acyl-CoA ligase ACSF2, mitochondrial (EC 6.2.1.2)	-0.608514	0.0436119	-0.725939	-0.563297	0.1806	-0.907215	-0.0386279	-0.355737	0.85098	0.168417	1.53357	-0.647632	-0.173828	-0.213026	1.04222	1.08961	-0.244141	-0.0377938	-0.73425	0.977639	0.30307	0.393617	-0.10939	0.209503	-0.295118	0.898989	-0.152842	0.0229292	0.65608	0.382736	-0.507184	0.404089	-0.570101	-0.0229292	0.143059	0.30838
ACSM3_HUMAN	ACSM3	Acyl-coenzyme A synthetase ACSM3, mitochondrial (EC 6.2.1.2) (Acyl-CoA synthetase medium-chain family member 3) (Butyrate--CoA ligase 3) (Butyryl-coenzyme A synthetase 3) (Middle-chain acyl-CoA synthetase 3) (Propionate--CoA ligase) (EC 6.2.1.17) (Protein SA homolog)	-0.417252	-0.193956	-0.338111	-0.701471	-0.443028	-0.00344758	0.127021	0.185479	-0.295334	-0.805097	0.815848	-0.510686	0.323653	-0.463583	0.579297	-0.491566	0.00344758	0.00344758	-0.433518	-0.167306	-0.167306	0.499737	-0.120763	0.0735182	0.0584638	0.215421	-0.458129	-0.371097	-0.633808	0.489783	0.137676	0.526625	0.874642	0.42797	0.657479	0.0626313
ACTB_HUMAN	ACTB	Actin, cytoplasmic 1 (Beta-actin) [Cleaved into: Actin, cytoplasmic 1, N-terminally processed]	-0.462547	-0.180639	-0.180639	-0.462547	0	0	-0.180639	-0.180639	-0.345158	0	0.268554	0	-0.180639	0.52215	-0.180639	0	-0.345158	0.52215	0.52215	-0.345158	-0.731967	0	0	0.52215	-0.345158	0.268554	0.52215	-0.345158	-0.462547	0.268554	1.05791	0.52215	0.52215	0	0.52215	0.52215
ACTBL_HUMAN	ACTBL2	Beta-actin-like protein 2 (Kappa-actin)	0.182752	-0.0968318	-0.0968318	-0.0968318	0.182752	-0.0968318	0	0.569561	0.319564	0.182752	0.182752	-0.703197	-0.412058	0.569561	-0.316978	0.182752	-0.0968318	1.18327	-0.316978	-0.216516	-0.703197	-0.316978	0	0.914719	0	0.914719	0.569561	-0.316978	-0.412058	0.452172	0.569561	0	0.914719	-0.526771	0.182752	0.319564
ACTC_HUMAN	ACTC1	Actin, alpha cardiac muscle 1 (Alpha-cardiac actin) [Cleaved into: Actin, alpha cardiac muscle 1, intermediate form]	-0.535764	-0.789359	-0.535764	-0.535764	0	-0.535764	-1.05791	0.476171	0	0	0.476171	0	0	0	0.476171	0	0.476171	0.476171	0	-0.535764	-0.535764	0	-0.535764	0.476171	-0.789359	0	0	-0.535764	-1.05791	0	0.476171	0	0.476171	-0.535764	0.476171	0.476171
ACL6A_HUMAN	ACTL6A	Actin-like protein 6A (53 kDa BRG1-associated factor A) (Actin-related protein Baf53a) (ArpNbeta) (BRG1-associated factor 53A) (BAF53A) (INO80 complex subunit K)	0.170078	0.131438	0.411751	0.854173	0.123487	-0.195996	-0.678233	0.717419	0.456779	0.0734637	-0.156509	-0.233075	-0.513734	0.473103	-0.292849	0.196683	-0.32742	0.107768	0.346512	0.272025	-0.165554	-0.424282	0.124708	-0.970402	0.651406	-0.194212	0.263693	-0.375458	-0.258917	-0.0734637	0.298468	-0.150837	0.153671	-0.375458	-0.315118	-0.312653
ACTN1_HUMAN	ACTN1	Alpha-actinin-1 (Alpha-actinin cytoskeletal isoform) (F-actin cross-linking protein) (Non-muscle alpha-actinin-1)	-0.731105	0.0895362	-0.269774	-0.646045	0.0294475	0.118145	-0.494632	0.305594	0.17634	0.384925	0.468979	0.528701	-0.149798	1.0985	1.02478	-0.141255	0.788804	0.625881	0.659904	-0.703808	-0.793767	-1.26688	-0.793767	-1.13852	-0.117011	-0.0294475	0.462764	-0.473713	-0.777944	-0.0838399	0.435006	-0.670613	-0.494632	0.767408	0.384925	0.891425
ACTN2_HUMAN	ACTN2	Alpha-actinin-2 (Alpha-actinin skeletal muscle isoform 2) (F-actin cross-linking protein)	0.165653	-0.169953	-0.137062	-0.287564	0.294478	0.246203	-0.0664034	-0.0436079	-0.0091685	0.326244	-0.16837	-0.0123515	-0.162461	0.816154	-0.0584098	-0.314707	0.0662683	0.143214	-0.210234	0.460572	0.434189	-0.173862	-0.161816	-0.0091685	-0.126103	-0.697063	0.34236	0.613207	0.0091685	0.0183649	0.0230721	0.642418	-0.604732	0.380501	1.96781	0.589151
ACTN4_HUMAN	ACTN4	Alpha-actinin-4 (Non-muscle alpha-actinin 4)	-0.939405	0.0086797	-0.252123	-0.529146	-0.443251	0.0086797	-0.268084	0.315235	-0.414997	0.672401	0.968854	-0.235886	-0.390527	0.856991	0.731031	0.435585	-0.399373	0.900039	0.548613	-0.0840825	-0.0086797	-0.441822	-0.441822	-0.310644	0.108655	0.499453	0.247054	-0.0357131	-0.446744	-0.0326923	0.716525	0.20671	-0.52018	0.105461	0.0802742	1.25384
ACTZ_HUMAN	ACTR1A	Alpha-centractin (Centractin) (ARP1) (Actin-RPV) (Centrosome-associated actin homolog)	0.521392	-0.28687	0.00225506	-0.192789	0.161891	-0.0275053	-0.228877	0.0195684	-0.335369	1.15122	-0.602881	0.750837	-0.0231056	-0.174842	-0.304918	1.40774	0.562717	-0.0618734	0.845506	-0.0707705	0.126394	-0.225656	-0.384769	-0.357411	-0.0533959	-0.406548	0.463066	0.0818734	0.420869	-0.210069	0.0981208	0.117093	0.311012	0.304036	-0.00225506	0.14833
ARP2_HUMAN	ACTR2	Actin-related protein 2 (Actin-like protein 2)	-0.327936	-0.138235	-0.0720468	-0.297713	0.481282	-0.0589206	-0.710399	-0.014459	-0.200744	-0.0279253	-0.323135	-0.484901	-0.234375	-0.0512007	-0.014459	0.063856	-0.140651	0.0472777	0.0732331	0.014459	-0.266358	0.607557	-0.0175972	0.975612	0.174228	0.372489	0.916635	0.303297	-0.254947	1.40479	0.925401	0.99855	1.18871	0.988559	1.28943	0.504311
ARP3_HUMAN	ACTR3	Actin-related protein 3 (Actin-like protein 3)	-0.369371	-0.1185	0.103966	-0.263552	0.585779	-0.265209	-0.571608	0.197723	-0.162224	-0.321369	-0.241699	-0.11247	-0.190923	-0.0322181	0.0322181	-0.200663	0.0735823	-0.0534531	0.355946	-0.241699	-0.381003	0.0487013	-0.373797	1.05119	0.0931168	-0.29173	0.808115	0.458286	-0.370212	1.16481	0.963464	0.996299	1.12054	0.918437	1.04579	0.47787
ACY1_HUMAN	ACY1	Aminoacylase-1 (ACY-1) (EC 3.5.1.14) (N-acyl-L-amino-acid amidohydrolase)	0.0775417	0.07381	-0.341705	2.61767	1.07013	1.1756	1.67028	-0.0153552	0.0744047	-0.193273	-0.157289	-0.912376	-0.0411589	0.262759	-0.843954	-0.00924129	-0.0401937	0.135362	0.318446	-0.50008	-0.399034	1.45278	1.01039	-0.0809435	-0.228733	0.15049	0.00924129	-0.0664711	0.080264	0.436985	-0.184457	0.0489399	-0.232011	-0.0649186	-0.314433	0.609468
ACYP1_HUMAN	ACYP1 ACYPE	Acylphosphatase-1 (EC 3.6.1.7) (Acylphosphatase, erythrocyte isozyme) (Acylphosphatase, organ-common type isozyme) (Acylphosphate phosphohydrolase 1)	-0.047589	0.0785659	-0.0963909	0.213853	-0.324593	-0.483155	0.00465528	0.972318	-0.0278446	1.7868	0.369333	1.84982	1.09287	1.00265	1.18812	-0.00465528	2.30872	-0.175076	0.828437	-0.458149	-0.0361753	0.682238	-0.74175	0.0525704	-0.356818	-0.0560979	0.323207	-0.146363	-0.0520677	-0.356818	-0.159895	0.337723	0.0893006	-0.624957	0.0494679	-0.4041
ADA_HUMAN	ADA	Adenosine deaminase (EC 3.5.4.4) (Adenosine aminohydrolase)	-0.493567	-0.0948238	-0.749386	-0.697926	-0.550186	-0.474255	0.0399318	0.416728	0.426686	0.0136794	-0.0906281	0.0781099	-0.102305	1.1371	0.439237	0.772617	0.516474	0.0946926	0.531289	-0.0766794	-0.036348	1.3518	0.0287985	0.450795	-0.4683	0.00497374	-0.552688	-0.00497374	0.0249356	-0.188082	-0.41065	0.49803	0.0697692	-0.388104	-0.379071	-0.218686
DSRAD_HUMAN	ADAR	Double-stranded RNA-specific adenosine deaminase (DRADA) (EC 3.5.4.37) (136 kDa double-stranded RNA-binding protein) (p136) (Interferon-inducible protein 4) (IFI-4) (K88DSRBP)	-0.977834	-0.637045	-0.46839	-0.464141	-0.127829	-0.0311184	-0.891608	-0.886132	0.00782412	0.22421	0.014146	-1.30329	0.109252	-0.154534	-0.932969	0.327247	0.292665	-0.00782412	0.473132	0.770013	-0.0896354	0.0788427	0.502554	0.910299	0.691256	1.02601	-0.927495	-0.48067	-0.923126	1.30004	0.742323	0.473132	0.695068	-0.66135	-1.09665	0.584227
ADDA_HUMAN	ADD1	Alpha-adducin (Erythrocyte adducin subunit alpha)	0	0.0170791	-0.148288	-0.784183	0.319385	0.463296	-0.398637	-0.360392	0.838997	-0.470195	3.09925	-0.63608	-0.7102	2.95037	-0.0165438	0.92428	-0.58806	2.37339	-0.0791226	0.339427	-0.259266	0.141445	0.623959	0.174453	-0.208976	1.31691	-0.146078	0.428618	0.957691	0	-0.930674	0.806109	-0.902679	0.0785411	-0.277488	-0.394805
ADDG_HUMAN	ADD3	Gamma-adducin (Adducin-like protein 70)	-0.467261	0.0904007	-0.261385	-0.0366812	0	0.200942	-0.15566	-0.200793	-0.808948	0.44355	0	-0.0650315	0.184996	0.188656	0.844528	-0.181067	-0.483127	-0.287518	0.0120307	-0.111504	0.527388	0.2154	0.205897	0.29222	0.0686176	0.274262	-0.269355	0.368145	0.825106	-0.336418	0.0356057	0.914118	-0.350166	-0.780136	-0.00735287	-0.364249
CD97_HUMAN	ADGRE5	Adhesion G protein-coupled receptor E5 (Leukocyte antigen CD97) (CD antigen CD97) [Cleaved into: Adhesion G protein-coupled receptor E5 subunit alpha; Adhesion G protein-coupled receptor E5 subunit beta]	-0.376217	-0.0425466	-0.176636	-0.070667	-0.580029	-0.462402	0.430574	1.04882	-0.00378416	0.401203	0.822253	-0.252022	-0.0714536	0.95789	0.224591	0.178541	1.37312	0.916827	-0.103545	1.55193	-0.0875812	0.68175	1.46328	1.38867	0.00378416	0.180073	-0.451906	0.938035	-0.282134	0.805347	0.495491	-0.0685825	-0.129131	-0.093073	-0.417774	-0.076322
ADH1B_HUMAN	ADH1B	All-trans-retinol dehydrogenase [NAD(+)] ADH1B (EC 1.1.1.105) (Alcohol dehydrogenase 1B) (Alcohol dehydrogenase subunit beta)	0.185623	-0.4069	0.570361	-0.090437	-0.0865331	-0.0297416	-0.480904	-0.298833	0.315296	-0.0879944	-0.449471	0.281118	0.158254	0.117782	-0.0152419	-0.0441885	0.159728	-0.425412	0.0922771	0.0113289	1.51142	0.640738	1.71242	1.20412	0.640738	-0.223294	-0.404899	3.5552	0.338252	0.350841	-0.311753	-0.0986895	-0.255423	0.322583	-0.104089	-0.0113289
ADH1G_HUMAN	ADH1C	Alcohol dehydrogenase 1C (EC 1.1.1.1) (Alcohol dehydrogenase subunit gamma)	0.358388	-0.698569	0.258529	0.119867	-0.0265653	-0.382506	-0.0188699	0.268316	0.234869	-0.192071	1.15246	-0.651758	-0.412073	-0.277538	-0.356623	0.272818	0.144004	0.299487	0.219764	0.778511	-0.364235	-0.517685	0.102996	0.542637	-0.67098	-0.336039	0.323412	0.408558	0.0254696	-0.0115841	0.285681	0.0115841	-0.46374	-0.275276	-0.432142	-0.421108
ADHX_HUMAN	ADH5 ADHX FDH	Alcohol dehydrogenase class-3 (EC 1.1.1.1) (Alcohol dehydrogenase 5) (Alcohol dehydrogenase class chi chain) (Alcohol dehydrogenase class-III) (Glutathione-dependent formaldehyde dehydrogenase) (FALDH) (FDH) (GSH-FDH) (EC 1.1.1.-) (S-(hydroxymethyl)glutathione dehydrogenase) (EC 1.1.1.284)	0.461628	-0.0426892	0.233435	-0.557156	0.604109	0.526694	0.082628	0.573022	0.128801	-0.488938	-0.471539	0.0792083	0.411115	0.0109148	-0.102384	-0.706954	-0.278491	0.941115	0.146861	-0.769506	-0.665552	-0.430718	0.315836	-0.49029	0.516108	0.376169	-0.0109148	0.510458	-0.103842	-0.581135	-0.653935	0.441536	0.35942	-1.26519	-0.408173	-1.02672
MTND_HUMAN	ADI1	1,2-dihydroxy-3-keto-5-methylthiopentene dioxygenase (EC 1.13.11.54) (Acireductone dioxygenase (Fe(2+)-requiring)) (ARD) (Fe-ARD) (Membrane-type 1 matrix metalloproteinase cytoplasmic tail-binding protein 1) (MTCBP-1) (Submergence-induced protein-like factor) (Sip-L)	-0.126699	-0.238334	0.943751	0.557236	-0.0832323	0.0545078	-0.36275	-0.736392	0.0841979	-0.420103	0.124281	-0.896136	-0.909742	0.811073	0.0274509	0.377775	-0.0274509	-1.23561	-0.36111	0.846055	-0.243279	0.533394	-0.602019	0.608267	0.995842	0.50108	-0.715079	-0.0672926	-0.0534973	-0.313456	1.26382	0.894945	0.483424	1.20451	-0.731129	0.0804468
ADIRF_HUMAN	ADIRF	Adipogenesis regulatory factor (Adipogenesis factor rich in obesity) (Adipose most abundant gene transcript 2 protein) (Adipose-specific protein 2) (apM-2)	-1.60422	-0.0225658	-1.4214	0.557448	-0.761295	0.410247	0.768295	0.710987	1.41641	0.159484	0.61853	1.37385	-0.339957	-0.490712	1.20393	-0.348438	-0.945016	-0.787102	0.917977	0.688228	0.67409	1.28663	0.216171	0.461434	-0.978958	-0.847208	0.431979	-0.586046	-0.435448	0.126814	0.0225658	-1.34549	-0.524036	-0.70002	-0.0338048	-0.642638
ADK_HUMAN	ADK	Adenosine kinase (AK) (EC 2.7.1.20) (Adenosine 5'-phosphotransferase)	-0.671447	-0.225506	-0.280832	-0.0398953	-0.27328	-0.205713	-0.162246	-0.0759603	0.00389654	-0.168768	0.0580065	-0.260701	0.0263487	0.317343	1.15733	0.410252	0.493468	-0.0398953	-0.135232	0.875327	0.870966	0.708998	0.189961	0.0377166	-0.00389654	0.183807	-0.244871	0.471397	-0.192109	-1.08673	0.224492	-0.154982	0.279199	0.36969	0.983814	-0.334995
ARHL2_HUMAN	ADPRS	ADP-ribose glycohydrolase ARH3 (ADP-ribosylhydrolase 3) (O-acetyl-ADP-ribose deacetylase ARH3) (EC 3.5.1.-) (Poly(ADP-ribose) glycohydrolase ARH3) (EC 3.2.1.143) ([Protein ADP-ribosylarginine] hydrolase-like protein 2) ([Protein ADP-ribosylserine] hydrolase) (EC 3.2.2.-)	-0.132049	0.357266	-0.151838	-0.177847	-0.036491	0.0117525	0.334632	-0.101789	-0.0316087	0.141932	-0.406657	0.35933	0.11427	-0.214168	-0.338222	0.0641966	0.356275	-0.240426	-0.153302	0.0482329	0.097085	0.22567	-0.00114055	0.74222	-0.458085	-0.183587	-0.592985	-0.473162	0.0439011	0.00114055	0.357266	0.0789044	0.0117525	-0.584963	-0.00114055	0.178124
ADRM1_HUMAN	ADRM1	Proteasomal ubiquitin receptor ADRM1 (110 kDa cell membrane glycoprotein) (Gp110) (Adhesion-regulating molecule 1) (ARM-1) (Proteasome regulatory particle non-ATPase 13) (hRpn13) (Rpn13 homolog)	0.0655896	-0.308258	1.29105	0.6192	0.0564438	-0.409681	-0.697083	-0.702819	-0.20374	0.139485	1.19563	-0.237393	0.0112523	-0.128066	0.272769	0.419802	-0.480325	-0.0112523	0.320959	-0.0912224	-0.228992	0.163598	-0.181063	-0.0521343	-0.328432	-0.111139	0.837796	-0.412776	-0.20974	-0.0885365	0.340384	0.439922	0.496525	0.23386	0.767164	0.31379
PUR8_HUMAN	ADSL	Adenylosuccinate lyase (ADSL) (ASL) (EC 4.3.2.2) (Adenylosuccinase) (ASase)	-0.379845	0.252688	-0.22802	-0.443757	0.00719799	0.290049	-0.564231	0.788313	-0.591295	-0.354886	0.0872214	0.0408219	-0.424179	-0.141127	-0.663279	0.0883555	0.155695	-0.158407	-0.0868236	0.0140803	-0.163658	0.0310265	0.0417076	-0.19908	-0.457426	-0.399786	0.0322047	0.340493	-0.00719799	0.316349	0.659104	0.999772	0.717569	-0.349073	-0.364694	0.45659
PURA1_HUMAN	ADSS1	Adenylosuccinate synthetase isozyme 1 (AMPSase 1) (AdSS 1) (EC 6.3.4.4) (Adenylosuccinate synthetase, basic isozyme) (Adenylosuccinate synthetase, muscle isozyme) (M-type adenylosuccinate synthetase) (Adenylosuccinate synthetase-like 1) (AdSSL1) (IMP--aspartate ligase 1)	-0.474933	0.849525	1.44152	-1.02956	0.680854	0.77294	-0.578349	0.447122	-0.0816996	0.791554	-0.715638	-0.838625	-0.259116	-0.0590668	0.0349546	0.451604	1.01508	0.596609	0.0971552	1.40903	-1.06471	-0.997783	-0.165857	0.444863	0.891763	-0.176075	-0.333032	0.893473	-0.825639	-0.14261	0.0571657	-0.708153	0.485949	1.29454	-0.0349546	-0.222348
PURA2_HUMAN	ADSS2	Adenylosuccinate synthetase isozyme 2 (AMPSase 2) (AdSS 2) (EC 6.3.4.4) (Adenylosuccinate synthetase, acidic isozyme) (Adenylosuccinate synthetase, liver isozyme) (L-type adenylosuccinate synthetase) (IMP--aspartate ligase 2)	-0.105259	0.33946	0.229787	-0.108947	0.0645344	0.196335	-0.164354	0.0346593	0.333769	0.0221497	-0.635164	0.663929	0.309237	-0.0160373	-0.391237	-0.116781	-0.264104	-0.794597	-0.845995	0.296591	-0.218294	0.100336	-0.595871	-0.283525	0.341708	-0.294507	0.325868	0.301707	0.539776	0.0160373	-0.207493	0.460984	-0.786974	0.980884	-0.0467098	-0.426482
AEBP1_HUMAN	AEBP1	Adipocyte enhancer-binding protein 1 (AE-binding protein 1) (Aortic carboxypeptidase-like protein)	-0.615948	0.0361152	-0.306474	-0.810121	-0.153962	-0.0642773	-0.51396	0.206563	0.0497328	-0.453992	0.703905	-0.0361152	0.926526	-0.092357	0.162387	0.669849	0.41695	0.0504027	-0.684198	-0.0586198	0.14605	-0.0930553	-0.214395	-0.167384	-0.303542	-0.566063	0.240337	-0.445647	-0.282485	0.472987	0.505694	0.262729	0.618027	0.560703	0.970278	0.396616
AFAM_HUMAN	AFM	Afamin (Alpha-albumin) (Alpha-Alb)	-0.170892	1.18847	-0.00756256	-0.172686	-0.333266	1.26978	0.430115	0.378755	0.514488	0.299011	0.147084	0.295582	0.533353	0.263749	-0.723268	-0.128194	-0.657768	-0.618746	-0.0517161	1.36662	0.12653	-0.498604	0.508444	-0.49581	0.398467	0.00756256	-0.105806	0.573625	1.54458	0.775353	-0.583169	-0.309118	-0.511117	-0.209365	-0.501261	-0.249461
ASPG_HUMAN	AGA	N(4)-(beta-N-acetylglucosaminyl)-L-asparaginase (EC 3.5.1.26) (Aspartylglucosaminidase) (Glycosylasparaginase) (N4-(N-acetyl-beta-glucosaminyl)-L-asparagine amidase) [Cleaved into: Glycosylasparaginase alpha chain; Glycosylasparaginase beta chain]	-0.581544	0.873007	-0.639159	1.36861	-0.952526	-0.473298	1.85559	-0.0688155	-0.448849	0.667648	-0.0596338	-0.0893536	-0.903244	0.0425767	0.0130994	-0.409266	1.00571	-0.390748	-0.67306	0.67999	0.104069	-0.264303	-0.421739	-0.0484614	-0.376935	0.683685	0.496429	-0.0130994	-0.671093	0.27573	0.370115	0.178099	0.0891694	0.130332	0.215457	0.467922
AGFG1_HUMAN	AGFG1	Arf-GAP domain and FG repeat-containing protein 1 (HIV-1 Rev-binding protein) (Nucleoporin-like protein RIP) (Rev-interacting protein) (Rev/Rex activation domain-binding protein)	-0.48117	-0.0988963	0.698919	-0.138902	0.405974	0.914864	-0.456986	-0.587486	1.14899	-0.0489264	0.356399	0.533095	-0.195362	0.49314	1.07225	0.695397	1.03998	0.698919	0.46354	-0.0516148	-0.458948	0.604672	-0.532024	0.0489264	0.759319	-0.590505	-0.115967	-0.273465	-0.306605	0.924888	-0.446106	0.381278	-0.712619	2.097	-0.715805	-0.351497
GDE_HUMAN	AGL	Glycogen debranching enzyme (Glycogen debrancher) [Includes: 4-alpha-glucanotransferase (EC 2.4.1.25) (Oligo-1,4-1,4-glucantransferase); Amylo-alpha-1,6-glucosidase (Amylo-1,6-glucosidase) (EC 3.2.1.33) (Dextrin 6-alpha-D-glucosidase)]	0.724	-0.419829	-0.029547	-0.361648	-0.22475	-0.747408	-0.966664	-0.167575	0.522962	0.85243	-0.377446	-0.00332247	0.013083	-0.47915	0.371334	0.278041	0.00332247	-0.110542	0.57945	1.0135	0.249174	0.600791	-0.00556315	0.127142	0.887364	-0.527521	0.189342	0.80923	-0.0476914	-0.697091	0.0694423	-0.0174115	0.0148011	-0.181523	-0.450322	0.0521053
AGO1_HUMAN	AGO1	Protein argonaute-1 (Argonaute1) (hAgo1) (Argonaute RISC catalytic component 1) (Eukaryotic translation initiation factor 2C 1) (eIF-2C 1) (eIF2C 1) (Putative RNA-binding protein Q99)	0.67272	-0.738981	0.863034	-0.321406	-0.157979	0.50698	-0.0172974	-0.376928	-0.0974974	-0.379596	-0.345706	0.098969	-0.456807	-0.0790525	1.35399	-0.197323	-0.563333	0.0327024	0.244764	0.697576	0.709027	0.156988	0.0295916	0.151535	0.280793	0.0172974	0.448223	-0.284807	0.650065	0.0854865	-0.0590683	-0.0291793	-0.324734	0.110412	-0.212222	-0.411367
PLCA_HUMAN	AGPAT1	1-acyl-sn-glycerol-3-phosphate acyltransferase alpha (EC 2.3.1.51) (1-acylglycerol-3-phosphate O-acyltransferase 1) (1-AGP acyltransferase 1) (1-AGPAT 1) (Lysophosphatidic acid acyltransferase alpha) (LPAAT-alpha) (Protein G15)	1.20777	0.235555	0.199337	0.27538	0.642031	0.425911	0.0318536	-0.318464	-0.201275	0.670073	-0.745111	-0.244984	-0.101107	-0.0318536	-0.293786	-0.402835	0.311386	0.109549	-0.221771	-0.166953	-0.341673	-0.0894683	-0.335876	-0.330451	-0.052493	0.0992877	1.01219	-0.237488	-0.156569	0.244033	0.470883	0.743999	0.221118	0.523722	-0.3721	0.299684
AGR2_HUMAN	AGR2	Anterior gradient protein 2 homolog (AG-2) (hAG-2) (HPC8) (Secreted cement gland protein XAG-2 homolog)	-0.11122	1.93891	0.169564	-0.247152	-0.103678	-0.0126409	1.49641	-0.270987	-0.365074	0.297913	0.219321	0.272144	0.00819942	-0.0723884	0.171634	-0.0258303	-0.123487	-0.275472	0.0836827	-0.00819942	-0.280292	0.340714	0.330959	-0.688967	0.773809	-0.0210284	0.124622	0.578976	0.432145	-0.0600146	-0.0583811	-0.0455745	0.0713157	-0.199801	0.302451	0.40072
AGRIN_HUMAN	AGRN	Agrin [Cleaved into: Agrin N-terminal 110 kDa subunit; Agrin C-terminal 110 kDa subunit; Agrin C-terminal 90 kDa fragment (C90); Agrin C-terminal 22 kDa fragment (C22)]	-0.116351	-0.404666	-0.316493	0.171379	0.344114	0.248828	0.215655	-0.0678329	0.0949822	-0.0529697	-0.133716	-0.294764	0.579921	-0.0398847	0.221142	0.231603	-0.589251	0.0124192	0.0413991	0.0999215	0.0999215	-0.015863	-0.0917083	-0.0124192	0.0834018	0.496511	0.126217	-0.137762	0.0888766	-0.448844	-0.142662	-0.388869	-0.375462	0.308288	0.231603	-0.319485
ANGT_HUMAN	AGT	Angiotensinogen (Serpin A8) [Cleaved into: Angiotensin-1 (Angiotensin 1-10) (Angiotensin I) (Ang I); Angiotensin-2 (Angiotensin 1-8) (Angiotensin II) (Ang II); Angiotensin-3 (Angiotensin 2-8) (Angiotensin III) (Ang III) (Des-Asp[1]-angiotensin II); Angiotensin-4 (Angiotensin 3-8) (Angiotensin IV) (Ang IV); Angiotensin 1-9; Angiotensin 1-7; Angiotensin 1-5; Angiotensin 1-4]	-0.479413	0.759865	-0.0610086	-0.343937	-0.741874	0.715187	-0.532863	0.437354	0.898839	0.351017	-0.235671	0.323839	0.763355	1.01145	0.0610086	0.401799	-0.208375	-0.327682	0.679418	1.61345	-0.162745	-0.371516	-0.267892	-1.11481	0.622508	-0.624736	0.463082	1.1148	2.68635	0.365313	-0.897095	-0.845342	-0.810755	0.716993	-0.698861	-0.34078
SAHH_HUMAN	AHCY	Adenosylhomocysteinase (AdoHcyase) (EC 3.3.1.1) (S-adenosyl-L-homocysteine hydrolase)	0.132166	0.376922	-0.136073	-0.243455	0.801713	0.263018	0.649823	-0.384764	0.352818	-0.178174	-1.0288	-0.775924	-0.0554268	0.13687	0.135971	-0.514484	-0.511101	0.00771908	0.481568	0.621614	-0.525808	-0.365707	-0.00771908	0.124612	-0.0542699	0.201901	0.0834367	-0.201376	0.0849161	0.0703097	-0.346098	0.414923	-0.486226	0.60258	-0.155061	-0.211153
SAHH3_HUMAN	AHCYL2	Adenosylhomocysteinase 3 (AdoHcyase 3) (EC 3.3.1.1) (IP(3)Rs binding protein released with IP(3) 2) (IRBIT2) (Long-IRBIT) (S-adenosyl-L-homocysteine hydrolase 3) (S-adenosylhomocysteine hydrolase-like protein 2)	0.00615071	-0.357947	-0.32704	-0.672717	-0.125887	-0.11902	0.0447708	-0.900588	-0.390682	0.964925	0.288072	0.68008	-0.504064	0.157144	-0.0967648	0.837192	-0.734308	-0.967953	0.265191	1.16733	0.611959	1.49072	-0.00615071	0.309718	0.381651	0.95986	0.438075	0.269192	0.897646	1.77848	-0.748067	-0.283801	-0.011251	-0.315732	-0.245549	-0.554694
AHNK_HUMAN	AHNAK	Neuroblast differentiation-associated protein AHNAK (Desmoyokin)	-0.320949	0.531106	-0.580727	1.06383	-0.525622	0.151276	-0.0619154	-0.517632	-0.111248	-0.506127	0.289522	-0.00343428	0.11408	-0.695264	-0.45621	0.12414	0.323364	-0.401985	-0.433728	-0.256025	0.154551	-0.211027	0.246268	0.389095	-0.338973	-0.486332	0.0878021	0.898946	-0.310224	0.402019	0.300265	0.770054	0.749623	-1.13512	0.583068	0.00343428
AHNK2_HUMAN	AHNAK2	Protein AHNAK2	0.486192	-0.129314	0.664616	0.741318	-0.330923	-0.320205	-0.416071	-0.657049	-0.311334	0.176543	-0.268374	-0.0533924	0.213404	0.0968088	0.137126	-0.0233735	-0.282804	0.288884	0.266343	-0.185063	0.0418091	-0.220752	0.37853	0.247207	-0.24236	-0.0566361	0.06046	-0.378803	-0.145701	0.146794	0.558174	-0.0172203	0.0815513	0.029298	0.0172203	-0.0259694
AHSA1_HUMAN	AHSA1	Activator of 90 kDa heat shock protein ATPase homolog 1 (AHA1) (p38)	0.0628739	0.579956	0.175491	0.00673984	-0.0537269	0.389458	-0.283113	-0.0475729	-0.923317	0.185866	-0.581083	-0.333187	0.261572	0.185866	0.0638893	-0.239572	0.474704	0.448833	-1.01499	-0.34718	-0.265933	0.193357	-0.245675	0.130655	-0.0506315	0.828349	-0.281704	-0.206067	0.0542103	-0.00673984	0.530632	0.448833	-0.167207	-0.134017	-0.338474	0.102755
FETUA_HUMAN	AHSG FETUA PRO2743	Alpha-2-HS-glycoprotein (Alpha-2-Z-globulin) (Ba-alpha-2-glycoprotein) (Fetuin-A) [Cleaved into: Alpha-2-HS-glycoprotein chain A; Alpha-2-HS-glycoprotein chain B]	-0.289749	1.48516	-1.06143	-0.893592	-0.530941	1.91099	1.03889	0.574261	0.775146	0	0.453621	0.779119	0.226489	1.04564	-0.328225	-0.309797	-0.792243	-0.258647	0.63872	1.98157	1.56473	-0.758418	1.45114	-0.990811	0	-0.235277	0.765192	1.47808	1.56473	1.09685	-1.05253	-1.37576	-1.25975	-0.677456	-0.840172	-0.696904
AIF1_HUMAN	AIF1	Allograft inflammatory factor 1 (AIF-1) (Ionized calcium-binding adapter molecule 1) (Protein G1)	-1.19672	-1.26452	-1.23072	-0.501455	-1.4516	-0.783226	-1.55542	-0.406567	0.217229	-0.0925605	-0.258122	0.0855307	-0.50068	-0.240506	-0.728396	-0.748787	-0.00413802	0.0391456	0.00413802	-0.459892	0.309527	1.51773	0.438691	1.18202	-0.103383	0.985058	0.0449505	0.0826516	-0.716002	1.88759	0.881901	0.597236	0.824484	0.394145	0.754559	0.396638
AIF1L_HUMAN	AIF1L	Allograft inflammatory factor 1-like (Ionized calcium-binding adapter molecule 2)	-0.220531	0.588103	-0.240167	0.578315	-0.124861	-0.39524	-0.214952	0.951627	1.16823	1.22526	0.697442	-0.927719	1.1629	-0.0371532	-0.0216172	0.927974	-0.705147	0.049214	-0.390186	0.628534	0.0216172	0.154421	-0.0300416	0.563277	-0.379173	-0.224608	-1.23653	0.319749	1.87828	-1.29636	-1.59326	-0.505	-0.902387	1.00613	1.16519	0.544931
AIMP1_HUMAN	AIMP1	Aminoacyl tRNA synthase complex-interacting multifunctional protein 1 (Multisynthase complex auxiliary component p43) [Cleaved into: Endothelial monocyte-activating polypeptide 2 (EMAP-2) (Endothelial monocyte-activating polypeptide II) (EMAP-II) (Small inducible cytokine subfamily E member 1)]	0.249571	0.338016	0.789707	-0.215089	0.00384652	-0.414546	0.178008	-0.28098	-0.30911	0.506459	-0.384209	-0.304934	0.0756533	-0.910278	0.158906	0.143135	-0.246936	-0.256113	-0.147848	0.621699	-0.252126	0.111492	-0.187454	0.166502	0.303813	0.0470823	-0.0585076	-0.00384652	-0.0450437	0.128173	-0.293962	0.243119	-0.0795224	-0.0474918	0.539293	0.142384
AIMP2_HUMAN	AIMP2	Aminoacyl tRNA synthase complex-interacting multifunctional protein 2 (Multisynthase complex auxiliary component p38) (Protein JTV-1)	-0.277477	-0.670683	-0.0474472	-0.0938276	-0.411034	-0.3627	-0.183703	0.680422	1.2098	0.806559	1.12657	0.787005	0.670922	0.903814	0.945482	0.711445	0.0972458	1.17381	0.498585	0.214469	-0.590876	-0.143389	0.107182	-0.127458	-0.142532	-0.0953506	-0.271912	-0.191074	-0.0495715	-0.844564	-0.0998955	0.132737	0.262868	0.0980398	0.0474472	-0.257082
AIP_HUMAN	AIP	AH receptor-interacting protein (AIP) (Aryl-hydrocarbon receptor-interacting protein) (HBV X-associated protein 2) (XAP-2) (Immunophilin homolog ARA9)	-0.149984	1.05307	-0.23358	-0.40201	0.0254983	0.736648	0.480275	0.588068	0.614656	-0.321609	0.267162	-0.14214	-0.518973	0.855386	0.244966	-0.0398123	0.312697	0.508354	-0.582229	-0.322341	1.28833	0.00177171	-0.15829	-0.169935	0.354067	1.02528	-0.790577	-0.216416	-0.225345	0.148805	0.226454	0.14457	-0.552839	-0.00177171	-0.709214	-0.257882
KAD1_HUMAN	AK1	Adenylate kinase isoenzyme 1 (AK 1) (EC 2.7.4.3) (EC 2.7.4.6) (ATP-AMP transphosphorylase 1) (ATP:AMP phosphotransferase) (Adenylate monophosphate kinase) (Myokinase)	0.298982	-0.517953	-0.271519	0.0392214	-0.0392214	0.189562	-0.0699769	0.120322	-0.212737	-0.310264	-0.616798	-0.45073	-0.285166	0.144138	-0.499417	-0.101531	-0.515866	-1.13128	0.202953	-0.505044	0.513627	0.675721	1.91243	0.675721	0.534374	-0.786638	0.279164	1.8209	1.16811	-0.67496	-0.255688	1.78154	0.0505128	-0.499417	0.78975	0.60927
KAD2_HUMAN	AK2	Adenylate kinase 2, mitochondrial (AK 2) (EC 2.7.4.3) (ATP-AMP transphosphorylase 2) (ATP:AMP phosphotransferase) (Adenylate monophosphate kinase) [Cleaved into: Adenylate kinase 2, mitochondrial, N-terminally processed]	0.904467	-0.153393	0.106159	0.909285	0.156835	-0.310052	-0.065748	0.228315	-0.828197	1.05038	-0.921531	-0.313818	0.316619	-0.470628	-0.242624	-0.642167	0.958831	-0.710147	0.373804	-0.515577	-0.0399	0.920261	-1.42625	0.42055	-0.25966	-0.828959	-0.0862612	-0.44626	0.0399	0.255314	0.495796	0.0888297	0.476791	-0.155959	0.0426448	0.403124
KAD3_HUMAN	AK3	GTP:AMP phosphotransferase AK3, mitochondrial (EC 2.7.4.10) (Adenylate kinase 3) (AK 3) (Adenylate kinase 3 alpha-like 1)	0.384867	-0.234606	1.07456	0.360644	-0.420557	0.3901	0.0726482	0.259933	-0.369866	-0.161633	-0.387607	-0.440981	0.084989	0.191692	-0.575954	-0.495382	-0.0726482	0.417767	0.188845	-0.944118	-0.750077	0.605041	0.684515	0.16655	-0.197042	0.668699	0.312202	-0.276193	-0.307528	-0.125938	0.151901	0.252049	0.831716	-0.287825	-0.595606	-0.249555
KAD4_HUMAN	AK4	Adenylate kinase 4, mitochondrial (AK 4) (EC 2.7.4.10) (EC 2.7.4.6) (Adenylate kinase 3-like) (GTP:AMP phosphotransferase AK4)	0.39163	0.217136	0.314103	-0.332308	-0.0338923	-0.359992	0.595006	0.234246	0.573333	0.244515	0.0169778	1.66926	0.42171	0.268653	-0.140616	0.916868	-0.0169778	-0.648489	0.192004	-0.129714	-0.553821	-0.539431	-0.566845	1.1908	0.20758	-0.800724	-0.260746	-0.588498	-0.663111	-0.583157	0.0455695	0.575524	-0.760649	-0.538538	-0.224577	0.509099
AKA12_HUMAN	AKAP12	A-kinase anchor protein 12 (AKAP-12) (A-kinase anchor protein 250 kDa) (AKAP 250) (Gravin) (Myasthenia gravis autoantigen)	0.172152	0.343556	-0.28505	-0.816477	0.162653	0.231198	-0.772522	1.17492	0.121874	0.644232	0.261647	0.0216697	0.163497	-0.306764	0.406658	-0.479299	0.175557	-0.376648	-0.353097	1.1522	0.0586403	0.976609	1.467	2.46641	-0.88239	-0.409731	-0.198369	-1.08912	2.6863	-0.872529	-1.675	-0.0216697	-0.421897	-1.54311	-0.875616	-1.80663
AKAP2_HUMAN	AKAP2	A-kinase anchor protein 2 (AKAP-2) (AKAP-KL) (Protein kinase A-anchoring protein 2) (PRKA2)	0.722022	0.527271	0.647595	1.05324	-0.295941	1.0365	1.11043	-0.162257	0.195456	-0.025648	-0.106387	-0.243625	-0.0506063	-0.325422	-0.000655986	-0.417218	0.0567499	0.185791	0.304032	0.264468	0.0993386	0.000655986	0.535775	-0.776909	-0.20948	-0.17349	-0.461692	0.525358	0.847268	0.0432876	-0.31412	-0.350876	0.256215	-0.490671	-0.127986	-0.158095
AK1A1_HUMAN	AKR1A1	Aldo-keto reductase family 1 member A1 (EC 1.1.1.2) (EC 1.1.1.372) (EC 1.1.1.54) (Alcohol dehydrogenase [NADP(+)]) (Aldehyde reductase) (Glucuronate reductase) (EC 1.1.1.19) (Glucuronolactone reductase) (EC 1.1.1.20)	1.11458	0.285121	-0.224047	-0.569865	-1.11686	0.347771	-0.462811	0.551756	-0.116926	-0.896326	-0.0311188	0.119282	-0.839617	-0.308037	-1.19147	-0.64077	-0.210282	0.303935	-0.525398	-0.179782	0.151582	-0.215696	0.344615	1.32585	0.187109	0.0851438	0.3075	-0.168478	0.41232	0.35574	0.584832	0.3075	0.0311188	-0.716585	-0.0526613	0.506709
ALDR_HUMAN	AKR1B1	Aldo-keto reductase family 1 member B1 (EC 1.1.1.300) (EC 1.1.1.372) (EC 1.1.1.54) (Aldehyde reductase) (Aldose reductase) (AR) (EC 1.1.1.21)	0.569807	0.0471273	0.283089	-0.748228	0.0634979	-0.213871	-0.360406	-0.507308	-0.741968	-0.122019	-0.658228	-0.634492	-1.1033	-0.135069	-0.59399	-0.394251	-1.1562	-0.147049	-0.526393	-0.0104108	-0.452476	0.629402	1.10303	1.60096	0.406211	1.27801	0.0104108	0.84239	1.17365	0.614939	0.791145	1.41123	2.33382	-0.521784	0.611376	0.192862
AK1C1_HUMAN	AKR1C1	Aldo-keto reductase family 1 member C1 (EC 1.1.1.-) (20-alpha-hydroxysteroid dehydrogenase) (20-alpha-HSD) (EC 1.1.1.149) (Chlordecone reductase homolog HAKRC) (Dihydrodiol dehydrogenase 1/2) (DD1/DD2) (High-affinity hepatic bile acid-binding protein) (HBAB) (Indanol dehydrogenase) (EC 1.1.1.112) (Trans-1,2-dihydrobenzene-1,2-diol dehydrogenase) (EC 1.3.1.20)	-1.24556	-0.804193	-0.885497	-0.982303	0.121354	-0.399129	-1.16264	-0.564503	-0.311089	-0.419644	-0.0428028	0.886395	-0.357786	0.0548898	0.240016	-1.0037	-0.938164	-0.631418	0.243406	-0.376632	0.24919	0.819221	0.168316	0.752611	-0.657291	-0.388317	1.18113	0.940837	-0.156642	0.0428028	0.696261	1.78298	0.655312	0.155794	0.272351	0.686266
AK1C3_HUMAN	AKR1C3	Aldo-keto reductase family 1 member C3 (EC 1.-.-.-) (17-beta-hydroxysteroid dehydrogenase type 5) (17-beta-HSD 5) (3-alpha-HSD type II, brain) (3-alpha-hydroxysteroid dehydrogenase type 2) (3-alpha-HSD type 2) (EC 1.1.1.357) (Chlordecone reductase homolog HAKRb) (Dihydrodiol dehydrogenase 3) (DD-3) (DD3) (Dihydrodiol dehydrogenase type I) (HA1753) (Indanol dehydrogenase) (EC 1.1.1.112) (Prostagla…	-0.147766	-0.772074	0.00863568	0.46083	0.679053	0.49535	-0.0152853	-0.0625538	0.707749	0.933881	-0.357232	-0.125936	0.408014	0.612963	-0.205543	-0.564449	-0.0579606	-0.0378617	-0.482717	-0.00202119	-0.29632	-0.569801	0.770575	-0.294485	0.109975	0.92554	2.03009	1.12507	-0.911353	0.0802189	0.266063	1.42251	0.0612453	0.00202119	-0.319801	-0.832713
ARK72_HUMAN	AKR7A2	Aflatoxin B1 aldehyde reductase member 2 (EC 1.1.1.n11) (AFB1 aldehyde reductase 1) (AFB1-AR 1) (Aldoketoreductase 7) (Succinic semialdehyde reductase) (SSA reductase)	1.05219	0.263313	0.562175	2.42348	0.6725	0.702551	0.891779	-0.704181	-0.412764	-0.525412	-0.545245	0.277004	-0.0161242	-0.343866	-1.68791	-1.02304	0.545812	-0.182599	0.0962819	-0.664836	-0.364092	0.525887	-0.136275	0.224478	0.0161242	-0.107577	-0.0188303	-0.615329	0.191602	-0.14849	0.140958	0.202187	0.251133	-0.73032	-0.145373	0.0188229
ARK73_HUMAN	AKR7A3	Aflatoxin B1 aldehyde reductase member 3 (EC 1.-.-.-) (AFB1 aldehyde reductase 2) (AFB1-AR 2)	0.846905	0.136739	0.141005	1.50924	0.216605	-0.014642	0.467307	0.0528313	-0.0308857	-0.21086	-0.191048	0.292276	-0.216514	-0.0131278	-0.979249	-0.471295	0.19621	-0.227295	-0.312771	0.412056	-0.228071	0.183477	-0.576076	0.0576384	-0.551932	-0.415692	0.522767	0.528789	0.787644	-0.273771	0.325497	-0.0484397	0.248919	-0.201707	-0.494606	0.0131278
AKTS1_HUMAN	AKT1S1	Proline-rich AKT1 substrate 1 (40 kDa proline-rich AKT substrate)	0.591216	0.294795	0.255815	0.429219	0.0142279	0.363042	0.657393	-0.198376	-0.39185	-0.103647	-0.220364	0.0586256	-0.424938	-0.000409198	-0.315847	-1.01479	-0.0311519	-0.443409	0.258674	-0.39823	0.340006	-0.615269	0.000409198	-0.667093	0.123132	-0.239736	-0.370947	-0.332901	-0.0514159	0.524031	-0.0995401	0.149324	0.105804	0.30048	0.669982	0.531142
HEM2_HUMAN	ALAD	Delta-aminolevulinic acid dehydratase (ALADH) (EC 4.2.1.24) (Porphobilinogen synthase)	-0.131318	0.244584	0.167133	-0.0818809	0.0592492	0.617405	-0.0659764	0.341413	-0.0435181	-0.160703	-0.157338	-0.189129	-0.117979	0.0429439	0.249125	-0.206947	0.00639762	-0.206947	0.123393	-0.456501	0.224885	-0.187519	0.0270917	-0.207799	-0.00639762	-0.8808	0.422514	0.398276	-0.150095	0.215292	-0.0933525	0.649107	0.505355	0.763746	0.107553	-0.180202
ALBU_HUMAN	ALB GIG20 GIG42 PRO0903 PRO1708 PRO2044 PRO2619 PRO2675 UNQ696/PRO1341	Serum albumin	-1.71472	0	-1.87924	-1.53408	0	0	0	-0.476171	0	0	-0.476171	0	0	0	-0.476171	0	-1.01193	-0.476171	0	0	0	0	0	-0.476171	0	-1.01193	0	0	0	0	-1.71472	0	-1.26553	-2.12924	-0.476171	-1.53408
CD166_HUMAN	ALCAM	CD166 antigen (Activated leukocyte cell adhesion molecule) (CD antigen CD166)	0.543896	0.852038	0.0374539	0.129844	0.0317491	0.649059	0.711485	0.6674	-0.502567	-0.92764	-0.164679	0.0777992	0.061607	-0.269998	-0.914686	-0.584892	0.0357296	-0.0317491	-0.63344	-0.217953	0.177215	-0.593274	-0.509622	-0.328755	-0.104972	-0.718706	-0.0952976	0.300255	0.14925	-0.144027	0.633011	0.272886	0.181481	-0.384929	-0.445296	0.418116
A16A1_HUMAN	ALDH16A1	Aldehyde dehydrogenase family 16 member A1	-0.406777	-0.296154	-0.0903699	0.143116	-0.0017082	-0.166113	-0.261559	0.0708135	-0.0583156	0.210928	1.38883	-0.478782	0.291476	0.672651	0.0666521	-0.257941	0.340973	0.0683891	0.090161	-0.617489	-0.284173	-0.127798	0.30391	-0.0433542	0.788986	-0.664342	0.0748145	0.439484	-0.127798	0.0348972	-0.039849	-0.513561	-0.0102934	0.322239	0.177085	0.0017082
AL1A1_HUMAN	ALDH1A1	Retinal dehydrogenase 1 (RALDH 1) (RalDH1) (EC 1.2.1.-) (EC 1.2.1.36) (ALDH-E1) (ALHDII) (Aldehyde dehydrogenase family 1 member A1) (Aldehyde dehydrogenase, cytosolic)	0.203176	-0.931808	0.102689	-1.06194	-0.177312	-0.206794	-0.19991	1.82417	1.09165	1.03642	-0.526055	0.200869	-0.394198	-0.881274	-1.03334	-0.168645	0.700842	-0.264076	-0.303259	-0.520554	-0.749587	0.295926	2.71107	0.44245	0.836266	-0.61997	0.0696275	0.315035	-0.775566	0.497289	1.12535	0.0565374	0.0459592	-0.268327	-0.0459592	0.641857
AL1A2_HUMAN	ALDH1A2	Retinal dehydrogenase 2 (RALDH 2) (RalDH2) (EC 1.2.1.36) (Aldehyde dehydrogenase family 1 member A2) (Retinaldehyde-specific dehydrogenase type 2) (RALDH(II))	0.49933	-0.0770101	-0.372457	-0.210805	-0.276619	0.917647	-0.495772	-0.403631	0.867951	0.27975	0.406346	0.55214	1.29923	0.484824	1.57602	-0.536555	-0.302203	0.457608	0.434459	-0.349672	-0.01284	0.781218	0.648353	0.0341846	0.5149	-0.0176878	-0.125525	-0.334988	0.237989	-0.678317	-0.00546263	-0.0910607	0.40119	-0.388746	-0.709149	0.00546263
AL1A3_HUMAN	ALDH1A3	Aldehyde dehydrogenase family 1 member A3 (EC 1.2.1.36) (Aldehyde dehydrogenase 6) (Retinaldehyde dehydrogenase 3) (RALDH-3) (RalDH3)	-0.292412	-0.498495	0.749139	0.329465	-0.720074	0.571597	0.157262	2.06814	0.516857	0.440588	0.355696	0.410872	0.995934	-0.822872	0.904198	1.60001	0.329465	0.0513966	0.000547423	-0.144701	-0.5254	-0.478386	1.70024	0.205049	0.432534	-0.386593	-0.836396	-0.398425	-0.675107	-0.000547423	-0.0566374	-0.280778	-0.32926	-1.0279	-0.218834	-0.252943
AL1B1_HUMAN	ALDH1B1	Aldehyde dehydrogenase X, mitochondrial (EC 1.2.1.3) (Aldehyde dehydrogenase 5) (Aldehyde dehydrogenase family 1 member B1)	-0.388072	0.200017	0.010236	-0.286023	-0.386012	-0.162454	-0.308987	3.29676	-0.0224042	0.909113	0.846317	1.02171	2.51189	-0.243532	2.74409	2.93654	-0.780477	0.840197	1.87577	-0.0896479	0.0915875	-0.0383476	0.217839	-0.88288	0.445434	-0.475728	-0.515087	0.780529	1.21348	0.115618	-0.301086	-0.361816	-0.800186	0.559285	-0.010236	-0.507068
AL1L1_HUMAN	ALDH1L1	Cytosolic 10-formyltetrahydrofolate dehydrogenase (10-FTHFDH) (FDH) (EC 1.5.1.6) (Aldehyde dehydrogenase family 1 member L1)	-0.21871	0.38664	0.0600023	-0.225288	0.00227976	0.24246	-0.662057	0.0590474	0.700327	0.295393	-0.0514535	0.0940399	-0.204739	0.561896	1.10263	0.278654	0.0109919	-0.338053	-0.464741	0.643139	-0.76892	-0.0917583	1.09573	0.285853	0.907664	-0.426221	-0.432565	-0.467081	0.144255	0.154876	-0.237659	-0.307277	-0.570834	-0.167039	-0.00227976	-0.37918
ALDH2_HUMAN	ALDH2 ALDM	Aldehyde dehydrogenase, mitochondrial (EC 1.2.1.3) (ALDH class 2) (ALDH-E2) (ALDHI)	-0.160255	0.320873	-0.0409915	-0.298946	-0.160255	0.249317	0.211244	1.1011	0.539089	0.323299	-0.293112	0.447437	0.0409915	-1.00073	-0.395328	0.258414	0.310485	-0.192848	-0.531181	-0.155754	-0.462817	-0.326369	1.42961	0.749219	0.782857	-0.312912	-0.175046	0.0755306	0.356473	0.304546	0.630304	-0.287313	-0.556881	-0.418857	-0.183885	0.329966
AL3A2_HUMAN	ALDH3A2	Aldehyde dehydrogenase family 3 member A2 (EC 1.2.1.3) (EC 1.2.1.94) (Aldehyde dehydrogenase 10) (Fatty aldehyde dehydrogenase) (Microsomal aldehyde dehydrogenase)	0.125987	0.228847	0.363496	-0.349837	-0.0865139	0.209525	-0.00525994	0.261572	0.827733	-0.0185208	-0.0865139	0.218845	-0.0459688	1.42402	0.207719	0.410119	0.928857	-0.0108302	0.443554	-0.066874	0.0492308	-0.0459688	-0.370454	0.0914052	-0.150303	-0.199586	0.00525994	0.173418	-0.214262	-0.516797	-0.127201	2.03005	-0.034238	0.448461	-0.516797	-0.500306
AL4A1_HUMAN	ALDH4A1	Delta-1-pyrroline-5-carboxylate dehydrogenase, mitochondrial (P5C dehydrogenase) (EC 1.2.1.88) (Aldehyde dehydrogenase family 4 member A1) (L-glutamate gamma-semialdehyde dehydrogenase)	-0.086551	0.274738	-0.216817	0.0159676	-0.0159676	0.116649	0.0487504	0.604708	-0.304626	0.249604	0.242893	0.869306	0.176487	0.139865	-0.0759494	-0.0482809	1.77061	0.448863	1.24907	-0.0574554	-0.0566242	-0.153995	-0.191286	0.495045	0.0369372	-0.882332	0.267641	-0.150974	0.280414	-0.514657	-0.54494	1.16582	-0.0431195	-0.315635	-0.312474	-0.120068
MMSA_HUMAN	ALDH6A1	Methylmalonate-semialdehyde dehydrogenase [acylating], mitochondrial (MMSDH) (Malonate-semialdehyde dehydrogenase [acylating]) (EC 1.2.1.18) (EC 1.2.1.27) (Aldehyde dehydrogenase family 6 member A1)	0.56205	-0.119753	0.695681	0.161944	-0.0390512	0.274244	0.0625034	-0.692131	-0.326446	0.436556	-0.116971	0.131634	0.0484042	-0.0107444	-0.206238	0.401236	0.209153	-0.0986424	0.489675	0.0955933	-0.223352	0.925328	-0.0443141	-0.0784987	-0.0314217	-0.323358	0.857404	0.552178	0.10201	0.0107444	-0.242198	0.906409	-0.426601	-0.22836	-0.306256	-0.277074
AL7A1_HUMAN	ALDH7A1	Alpha-aminoadipic semialdehyde dehydrogenase (Alpha-AASA dehydrogenase) (EC 1.2.1.31) (Aldehyde dehydrogenase family 7 member A1) (EC 1.2.1.3) (Antiquitin-1) (Betaine aldehyde dehydrogenase) (EC 1.2.1.8) (Delta1-piperideine-6-carboxylate dehydrogenase) (P6c dehydrogenase)	1.5741	0.695459	0.418527	1.38643	1.0983	0.549172	0.790493	-0.274317	-0.706507	0.342966	-0.494689	0.223936	0.559616	-0.247365	0.0249239	-0.0681857	0.0726067	-0.735326	-0.0249239	0.463819	0.0349196	-0.0570836	0.307852	-0.321069	-0.321069	-1.27303	0.37544	0.16923	-0.0318131	-0.586429	-0.0763956	0.617012	-0.278073	-1.01318	-0.442952	-0.430816
AL9A1_HUMAN	ALDH9A1	4-trimethylaminobutyraldehyde dehydrogenase (TMABA-DH) (TMABALDH) (EC 1.2.1.47) (Aldehyde dehydrogenase E3 isozyme) (Aldehyde dehydrogenase family 9 member A1) (EC 1.2.1.3) (Gamma-aminobutyraldehyde dehydrogenase) (EC 1.2.1.19) (R-aminobutyraldehyde dehydrogenase) [Cleaved into: 4-trimethylaminobutyraldehyde dehydrogenase, N-terminally processed]	0.0445541	-0.174774	0.140235	0.0720448	0.16111	0.377811	-0.0912077	-0.348128	0.00192381	0.124985	-0.773923	0.0405895	-0.374029	-0.233749	-0.588883	-0.00192381	-0.240925	-0.240925	-0.0334502	0.531946	-0.451176	1.01061	0.0239111	1.42841	-0.0115991	0.188499	0.306789	1.50927	-0.264106	0.0875822	-0.348871	1.10568	0.367754	-0.66053	-0.197405	-0.462056
ALDOA_HUMAN	ALDOA ALDA	Fructose-bisphosphate aldolase A (EC 4.1.2.13) (Lung cancer antigen NY-LU-1) (Muscle-type aldolase)	-0.909235	-0.213314	-1.43516	-0.168478	0.533215	-0.278675	-0.652471	1.42881	1.0584	1.03175	-0.306268	0.353374	0.14209	1.54595	-0.13696	0.636266	1.0925	-0.0501552	1.0584	-0.897167	-0.783552	-0.0629276	-1.12492	0.0655234	-0.268329	0.798975	-0.727165	-1.15801	-0.928277	-0.182091	0.369755	1.39017	0.824126	0.0501552	0.201581	0.511471
ALDOC_HUMAN	ALDOC ALDC	Fructose-bisphosphate aldolase C (EC 4.1.2.13) (Brain-type aldolase)	-0.263917	0.438236	-0.80382	-0.138834	0.608168	-0.198632	0.0244068	0.754155	1.11131	0.724089	-0.314256	-0.0244068	-0.375006	1.73372	0.255812	0.55925	0.312404	0.116619	0.942728	-0.228049	-0.794428	-0.6519	-1.00679	-0.372041	-0.140669	0.412383	-0.215853	-0.584618	-0.742119	-0.677025	0.166543	1.01173	0.255812	-0.276373	0.113503	0.0386555
ALKB5_HUMAN	ALKBH5	RNA demethylase ALKBH5 (EC 1.14.11.53) (Alkylated DNA repair protein alkB homolog 5) (Alpha-ketoglutarate-dependent dioxygenase alkB homolog 5)	-0.125745	-0.272804	0.218805	-0.363623	-0.635746	0.293865	0.140235	0.236073	-0.246199	0.954953	1.44224	-0.703948	1.06548	1.04764	0.00103129	-0.441655	0.105559	0.628236	-0.236156	-0.385339	-0.00103129	-0.441655	0.70597	-0.117575	0.184328	0.138801	0.522934	-0.531363	-0.0929092	-0.419698	-0.802356	-0.427855	0.405175	0.101985	0.106335	-0.184053
LOX15_HUMAN	ALOX15	Arachidonate 15-lipoxygenase (15-LOX) (15-LOX-1) (EC 1.13.11.33) (12/15-lipoxygenase) (Arachidonate 12-lipoxygenase, leukocyte-type) (12-LOX) (EC 1.13.11.31) (Arachidonate omega-6 lipoxygenase)	-0.226893	0.063586	-0.020763	0.169233	-0.593202	0.214866	1.98928	-0.327094	0.00255787	0.0770266	-0.262575	-0.208375	0.0950371	0.323624	0.130157	-0.404971	-0.568639	0.0844654	0.686662	0.117854	0.255	0.41303	-0.582489	-0.378531	0.526614	-0.0662181	0.173388	0.0597323	-0.716092	0.406799	-0.0501423	-0.474149	-0.19562	-0.22185	-0.0578309	-0.00255787
PPBT_HUMAN	ALPL	Alkaline phosphatase, tissue-nonspecific isozyme (AP-TNAP) (TNSALP) (EC 3.1.3.1) (Alkaline phosphatase liver/bone/kidney isozyme)	-0.34768	0.0128375	0.526918	-0.671584	-0.237665	0.128668	0.791814	0.0554923	0.463626	-0.255592	0.0581665	-0.186242	-0.894997	0.120281	-0.0532605	-0.286566	-0.177034	-0.114625	-0.686927	0.0159947	0.632827	3.48704	-0.478631	1.01544	0.433766	1.93624	-0.270198	0.792726	0.285117	0.179252	0.425401	-0.234471	-0.729105	-0.0128375	-0.598494	-0.388656
THOC4_HUMAN	ALYREF	THO complex subunit 4 (Tho4) (Ally of AML-1 and LEF-1) (Aly/REF export factor) (Transcriptional coactivator Aly/REF) (bZIP-enhancing factor BEF)	1.24944	0.444218	0.875715	0.971315	0.803328	0.479507	0.688344	0.157354	-0.680582	0.455966	-0.0785042	-0.133197	0.130013	-0.195568	-0.0437865	-0.128219	0.64691	0.0196689	-0.50657	-0.0196689	0.78353	0.349938	-0.548126	-0.0575173	0.02859	-0.154251	-0.62016	-0.533904	-0.134694	-0.0685969	0.447327	0.557786	-0.158447	-0.148185	-0.376899	0.266344
AMBP_HUMAN	AMBP HCP ITIL	Protein AMBP [Cleaved into: Alpha-1-microglobulin (Protein HC) (Alpha-1 microglycoprotein) (Complex-forming glycoprotein heterogeneous in charge); Inter-alpha-trypsin inhibitor light chain (ITI-LC) (Bikunin) (EDC1) (HI-30) (Uronic-acid-rich protein); Trypstatin]	-0.620604	0.649192	-0.929354	-0.825884	-0.279461	0.810415	0.0151438	-0.112202	1.50576	0.231536	0.44799	-0.0151438	-0.0829157	0.581458	0.198864	0.224875	-1.00374	0.26748	0.166149	1.06591	0.481322	-0.994299	0.444967	-0.925815	0.840499	-0.181759	-0.0891994	1.11488	1.75928	1.03084	-1.9614	-0.596343	-1.5743	-0.269963	-0.287843	-0.391194
NAGA_HUMAN	AMDHD2	N-acetylglucosamine-6-phosphate deacetylase (GlcNAc 6-P deacetylase) (EC 3.5.1.25) (Amidohydrolase domain-containing protein 2)	0.0929746	-0.0378689	0.0204049	-0.143961	-1.0401	-0.158259	-0.173169	0.0451032	0.0812301	-0.150963	-0.872157	-0.317549	-0.36369	0.2474	0.0313301	0.376903	0.0543408	0.474196	-0.226629	-0.0114926	-0.158259	0.182667	0.192838	0.0114926	0.0525618	0.340062	-0.432574	-0.116803	1.10038	-0.471932	0.418582	-0.0459119	0.765613	0.615579	-0.337137	-0.364454
AMPD2_HUMAN	AMPD2	AMP deaminase 2 (EC 3.5.4.6) (AMP deaminase isoform L)	0.337548	0.0797427	0.431158	-0.124611	0.625741	-0.0360883	-0.364864	-0.584517	-0.252222	0.485327	-0.767345	0.26273	-0.172383	0.0797427	-0.932052	-0.115597	-0.415925	0.140137	-0.620595	-0.0450973	-0.215046	0.375292	0.75399	0.764206	-0.428846	0.670983	0.112599	-0.558228	0.15251	-0.172383	0.861639	0.193445	-0.0233326	-0.144677	0.0967155	0.0233326
ANK1_HUMAN	ANK1	Ankyrin-1 (ANK-1) (Ankyrin-R) (Erythrocyte ankyrin)	-0.704493	-0.319235	0.588117	-0.00364599	-0.439606	-0.6497	-0.55112	1.34052	0.780659	1.14247	0.000353293	0.609221	1.19975	1.66815	0.652573	0.346166	-0.0946817	1.42864	0.130598	0.343229	-0.276321	-0.63928	0.371642	-0.811775	0.452855	-0.446886	0.0387728	0.320097	-0.302299	-0.623889	-0.851085	-0.523546	-0.833174	0.190304	-0.168946	-0.000353293
AN32A_HUMAN	ANP32A	Acidic leucine-rich nuclear phosphoprotein 32 family member A (Acidic nuclear phosphoprotein pp32) (pp32) (Leucine-rich acidic nuclear protein) (LANP) (Mapmodulin) (Potent heat-stable protein phosphatase 2A inhibitor I1PP2A) (Putative HLA-DR-associated protein I) (PHAPI)	1.42961	1.28603	1.41113	1.02003	1.56154	0.813938	1.08892	0.407808	-1.2571	-0.0132916	-0.587398	-0.41699	0.00668692	0.14774	-0.450688	-0.483638	0.801768	0.173467	-0.214891	-0.407325	0.28602	-0.0162514	-0.52739	-0.00668692	0.0219076	-0.397099	-0.245611	-0.0187462	-0.111396	0.136983	0.741912	0.273457	-0.0996415	-0.584904	-0.797752	0.220691
AN32B_HUMAN	ANP32B	Acidic leucine-rich nuclear phosphoprotein 32 family member B (Acidic protein rich in leucines) (Putative HLA-DR-associated protein I-2) (PHAPI2) (Silver-stainable protein SSP29)	0.989594	1.05928	0.934376	0.654808	1.0091	0.542568	0.772929	-0.11358	-1.14176	0.15611	-0.605446	-0.335448	0.0740867	-0.55033	-0.311363	-0.484483	0.363199	-0.151144	-0.38713	0.0631814	0.210392	0.00755243	-0.705072	-0.18639	-0.239876	-0.2987	-0.105298	-0.00755243	0.0469021	0.0876753	0.829966	0.459786	-0.08044	-0.357518	-0.741273	0.423045
AN32E_HUMAN	ANP32E	Acidic leucine-rich nuclear phosphoprotein 32 family member E (LANP-like protein) (LANP-L)	0.692127	0.558646	0.458096	0.833863	0.851796	1.06524	0.96707	0.0934014	-0.625694	-0.0425513	-0.279568	0.23427	-0.00586861	0.0627234	-0.189696	-0.703184	0.325159	-0.458803	-0.0650073	0.719045	0.269458	-1.03633	-0.129262	-0.969397	0.517925	-0.684464	0.00586861	-0.203985	-0.261972	0.76782	0.983621	-0.57364	-0.357292	-0.261972	-0.406661	0.0991278
AMPN_HUMAN	ANPEP	Aminopeptidase N (AP-N) (hAPN) (EC 3.4.11.2) (Alanyl aminopeptidase) (Aminopeptidase M) (AP-M) (Microsomal aminopeptidase) (Myeloid plasma membrane glycoprotein CD13) (gp150) (CD antigen CD13)	0.715403	0.962299	1.03412	-0.5968	-0.549704	-0.268004	-0.50011	-0.274157	0.142833	-0.201801	-0.127739	-0.194467	-0.336149	-0.443004	0.095151	0.251373	-0.151897	-0.415733	-0.654758	0.152	0.336224	-0.416502	-0.626679	-0.52833	0.228404	1.54882	1.16167	2.48706	0.283091	0.999079	-0.095151	0.594666	1.35789	0.50624	0.574342	-0.139876
ANXA1_HUMAN	ANXA1 ANX1 LPC1	Annexin A1 (Annexin I) (Annexin-1) (Calpactin II) (Calpactin-2) (Chromobindin-9) (Lipocortin I) (Phospholipase A2 inhibitory protein) (p35)	-3.03243	-0.843608	-2.08103	-2.69242	-3.01692	-0.762378	-2.53606	-0.847575	0.246797	-0.303737	-0.847575	-1.10818	-1.74829	-0.486707	-1.06818	-0.733411	-0.463309	-0.901814	0.0360586	-0.0360586	0.634685	1.06737	1.03175	1.52174	0.529135	0.613878	1.33388	1.61283	1.91253	1.25121	0.588308	1.20908	1.23083	0.298396	0.381002	1.42128
ANX11_HUMAN	ANXA11	Annexin A11 (56 kDa autoantigen) (Annexin XI) (Annexin-11) (Calcyclin-associated annexin 50) (CAP-50)	-0.574945	-0.134939	-0.804524	-0.47767	-1.54376	-0.234614	-0.467974	-0.673238	0.0781853	-0.0781853	-0.111789	-0.547755	-0.42361	-0.403287	-0.438062	-0.701197	-0.140342	-0.204265	0.386336	-0.372966	0.661199	1.02615	0.893569	0.432386	0.841018	0.648298	1.12813	1.42874	1.63855	1.06418	1.04213	0.76304	1.3273	0.864813	0.920603	1.31048
ANXA2_HUMAN	ANXA2 ANX2 ANX2L4 CAL1H LPC2D	Annexin A2 (Annexin II) (Annexin-2) (Calpactin I heavy chain) (Calpactin-1 heavy chain) (Chromobindin-8) (Lipocortin II) (Placental anticoagulant protein IV) (PAP-IV) (Protein I) (p36)	0.0162748	0.223406	0.212245	-0.210191	-0.756816	0.421365	0.648382	-1.95588	-0.41728	-0.646834	-0.885641	-0.628065	0.038917	-0.025456	-0.841034	-1.02228	-0.52849	-1.88703	0.0696153	-0.28801	0.479441	-0.0632665	-0.471271	0.166149	0.223406	-0.188416	1.3549	1.12242	-0.0162748	0.580679	1.38056	1.4188	1.12242	-0.646834	0.959652	1.61844
ANXA3_HUMAN	ANXA3 ANX3	Annexin A3 (35-alpha calcimedin) (Annexin III) (Annexin-3) (Inositol 1,2-cyclic phosphate 2-phosphohydrolase) (Lipocortin III) (Placental anticoagulant protein III) (PAP-III)	-0.438672	-0.0529215	-0.27754	-0.39722	1.51028	-0.470387	1.70939	0.929873	-0.019203	0.729601	0.217456	0.968156	0.992886	0.709188	0.50446	-0.34023	0.019203	0.404525	0.872644	0.475984	-0.830167	0.103217	-0.0491207	-0.115159	0.119215	-0.0538097	-0.165211	0.117823	-0.0787647	-0.376572	-0.44937	-0.224504	-0.0765249	2.59725	0.789934	-0.807462
ANXA4_HUMAN	ANXA4 ANX4	Annexin A4 (35-beta calcimedin) (Annexin IV) (Annexin-4) (Carbohydrate-binding protein p33/p41) (Chromobindin-4) (Endonexin I) (Lipocortin IV) (P32.5) (PP4-X) (Placental anticoagulant protein II) (PAP-II) (Protein II)	-0.691334	-0.0549849	-1.00248	-1.05284	-1.07675	-0.280045	-0.228221	0.209211	0.342029	-0.509594	-0.171308	-0.176398	0.167983	-0.382871	-0.37917	-0.398826	0.590913	-0.319031	0.277366	-0.0386246	-0.129671	0.50702	0.711283	0.347262	0.0907218	-0.302794	0.0386246	0.321577	0.523533	0.352186	0.741478	0.987105	1.23273	-0.287728	0.167983	0.391304
ANXA5_HUMAN	ANXA5 ANX5 ENX2 PP4	Annexin A5 (Anchorin CII) (Annexin V) (Annexin-5) (Calphobindin I) (CBP-I) (Endonexin II) (Lipocortin V) (Placental anticoagulant protein 4) (PP4) (Placental anticoagulant protein I) (PAP-I) (Thromboplastin inhibitor) (Vascular anticoagulant-alpha) (VAC-alpha)	0.232579	-0.536222	-1.09686	0.542834	-0.998858	-0.3282	0	-0.493327	-0.652691	0	-0.3282	-0.652691	0.442372	0	-0.3282	-0.283203	-0.283203	0.136239	0.347291	-0.453184	0	0.75935	1.32891	0.442372	-0.609307	0.0561525	0.0561525	-0.0715537	0.136239	0.0561525	0.542834	-0.3282	0.942102	-0.609307	0.136239	0.542834
ANXA6_HUMAN	ANXA6 ANX6	Annexin A6 (67 kDa calelectrin) (Annexin VI) (Annexin-6) (Calphobindin-II) (CPB-II) (Chromobindin-20) (Lipocortin VI) (Protein III) (p68) (p70)	-0.434377	-1.74805	-0.555197	-1.2584	0.26798	-0.901964	-1.55931	1.19379	0.562757	0.988184	0.468596	1.09285	1.27839	1.37112	0.284143	-0.254588	0.553383	0.775916	1.07669	-1.24592	-0.519482	0.132486	0.988184	-0.380988	-0.11859	-0.772822	0.417443	0.11859	-0.78364	-0.305352	-0.87292	-1.59263	0.20718	-0.259561	0.167503	-1.23404
ANXA7_HUMAN	ANXA7	Annexin A7 (Annexin VII) (Annexin-7) (Synexin)	0.249217	0.471456	-0.648874	0.496702	-0.156434	0.732758	0.678905	-0.455269	-0.503439	-0.660306	-0.428799	0.498975	-0.542072	-0.292477	-0.323686	-0.639067	0.178635	-0.1199	-0.3394	-0.32827	-0.209839	0.522563	-0.235349	0.806708	-0.0921326	-0.0879057	0.631003	0.443192	0.955328	0.251463	0.862855	0.972069	0.69791	-0.292477	0.0879057	0.650786
AOC3_HUMAN	AOC3	Membrane primary amine oxidase (EC 1.4.3.21) (Copper amine oxidase) (HPAO) (Semicarbazide-sensitive amine oxidase) (SSAO) (Vascular adhesion protein 1) (VAP-1)	-0.922234	-0.486731	-0.305008	-0.721355	-0.647813	-0.844809	-1.04005	1.94045	2.52541	1.28722	0.581979	1.84526	-0.495786	1.17876	0.306929	0.565668	1.3303	0.407575	2.01127	0.283836	-0.00576087	0.0638514	-0.070307	-0.654018	-0.426509	1.78437	-0.75022	0.12193	-0.519666	-0.198098	-0.268456	-0.032607	0.623418	-0.32436	0.0292291	0.00576087
AOXA_HUMAN	AOX1	Aldehyde oxidase (EC 1.2.3.1) (Aldehyde oxidase 1) (Azaheterocycle hydroxylase) (EC 1.17.3.-)	-0.276474	0.473306	0.700293	-0.21193	0.232063	0.33828	-0.217842	-0.234142	1.30516	0.435131	-0.337998	0.111234	-0.281105	0.586207	0.852021	-0.681773	-0.100913	0.057357	-0.305274	1.21689	0.823247	-0.193202	0.241028	-0.645744	1.59135	-0.804529	-0.352391	-0.584554	-0.265154	0.810857	-0.449812	-0.721683	0.254979	3.5313	0.509086	-0.057357
AP1B1_HUMAN	AP1B1	AP-1 complex subunit beta-1 (Adaptor protein complex AP-1 subunit beta-1) (Adaptor-related protein complex 1 subunit beta-1) (Beta-1-adaptin) (Beta-adaptin 1) (Clathrin assembly protein complex 1 beta large chain) (Golgi adaptor HA1/AP1 adaptin beta subunit)	0.137477	0.241767	0.386156	-0.295807	-0.43049	-0.507	-0.29788	-0.678387	-0.294087	0.890526	0.198239	1.37314	-0.743814	0.354689	-0.00662037	0.322093	-0.349701	0.210256	0.569846	-0.506144	0.999089	-0.600424	-0.348797	0.135199	-0.774204	0.218039	-0.493975	-0.584661	0.623366	0.144614	0.00662037	-0.161597	0.196538	-0.575715	0.0279198	-0.0634548
AP1S1_HUMAN	AP1S1	AP-1 complex subunit sigma-1A (Adaptor protein complex AP-1 subunit sigma-1A) (Adaptor-related protein complex 1 subunit sigma-1A) (Clathrin assembly protein complex 1 sigma-1A small chain) (Clathrin coat assembly protein AP19) (Golgi adaptor HA1/AP1 adaptin sigma-1A subunit) (HA1 19 kDa subunit) (Sigma 1a subunit of AP-1 clathrin) (Sigma-adaptin 1A) (Sigma1A-adaptin)	-0.737546	-1.16976	-0.446621	0.281091	-0.686257	0.18841	0.369717	-0.644367	-0.901104	-0.925422	-0.848093	0.110963	-0.321395	0.438037	0.112991	0.122367	0.51546	-1.75062	0.47462	-0.0254272	-0.66943	-0.12231	0.644737	0.0535186	0.0254272	0.836986	-0.66943	0.442193	0.385759	0.189836	-1.11304	0.326083	0.612272	-0.76052	-0.901104	-0.399382
AP2A1_HUMAN	AP2A1	AP-2 complex subunit alpha-1 (100 kDa coated vesicle protein A) (Adaptor protein complex AP-2 subunit alpha-1) (Adaptor-related protein complex 2 subunit alpha-1) (Alpha-adaptin A) (Alpha1-adaptin) (Clathrin assembly protein complex 2 alpha-A large chain) (Plasma membrane adaptor HA2/AP2 adaptin alpha A subunit)	-0.431702	-0.0277977	0.020766	0.635736	0.825493	0.383395	0.170407	0.112379	-0.687565	-0.234674	-0.0553173	-0.815578	-0.511553	-0.0488836	-0.0252732	-0.333748	-0.318047	-0.452244	-0.123019	-0.450282	0.393826	0.38021	0.533468	0.522208	-0.160713	-0.020766	1.01369	0.804561	-0.456066	0.327656	0.445078	0.288351	0.997812	-0.18018	0.971069	0.292458
AP2A2_HUMAN	AP2A2	AP-2 complex subunit alpha-2 (100 kDa coated vesicle protein C) (Adaptor protein complex AP-2 subunit alpha-2) (Adaptor-related protein complex 2 subunit alpha-2) (Alpha-adaptin C) (Alpha2-adaptin) (Clathrin assembly protein complex 2 alpha-C large chain) (Huntingtin yeast partner J) (Huntingtin-interacting protein 9) (HIP-9) (Huntingtin-interacting protein J) (Plasma membrane adaptor HA2/AP2 ada…	-0.253256	0.0990901	0.0189638	-0.351978	0.25181	0.0805816	-0.378647	0.263066	-0.0189638	-0.235429	-0.573297	-0.259475	-0.194462	0.190422	-0.427901	-0.339169	-0.635819	-0.253256	-0.299698	-0.0236955	0.192315	-0.0450508	0.0201197	1.15155	0.0990901	-0.434449	0.926077	0.686432	0.602857	0.934884	0.289372	0.967217	0.858731	-0.339169	0.689276	-0.0512081
AP2B1_HUMAN	AP2B1	AP-2 complex subunit beta (AP105B) (Adaptor protein complex AP-2 subunit beta) (Adaptor-related protein complex 2 subunit beta) (Beta-2-adaptin) (Beta-adaptin) (Clathrin assembly protein complex 2 beta large chain) (Plasma membrane adaptor HA2/AP2 adaptin beta subunit)	0.088395	-0.384155	0.344539	-0.019728	0.794231	0.164119	0.283337	0.144655	-0.396879	-0.0358945	-0.277101	0.00406011	-0.0274359	0.328164	-0.0304509	0.257048	-0.274744	-0.657026	-0.354365	-0.529237	0.331444	0.0710314	0.248485	-0.330634	0.180961	-0.0929071	0.707111	1.1954	-0.019728	-0.393686	-0.102619	-0.0508782	0.669401	-0.00406011	0.24635	0.187583
AB1IP_HUMAN	APBB1IP	Amyloid beta A4 precursor protein-binding family B member 1-interacting protein (APBB1-interacting protein 1) (Proline-rich EVH1 ligand 1) (PREL-1) (Proline-rich protein 73) (Rap1-GTP-interacting adapter molecule) (RIAM) (Retinoic acid-responsive proline-rich protein 1) (RARP-1)	0.137637	0.142423	-0.0635286	0.198664	-0.65351	0.460335	0.0468315	0.10376	-0.107865	-0.475285	0.523688	0.0548529	0.180519	-0.080304	0.453187	0.130443	-0.4151	-0.0796208	0.034794	-0.159655	-1.1702	-0.384976	0.170097	-0.0690551	0.606599	0.651126	0.00597983	0.111293	-0.237897	-0.0504165	0.13257	-0.00597983	-0.613453	-0.143126	-0.238952	-0.109583
SAMP_HUMAN	APCS PTX2	Serum amyloid P-component (SAP) (9.5S alpha-1-glycoprotein) [Cleaved into: Serum amyloid P-component(1-203)]	-0.802744	-0.309525	-0.629209	-0.292404	-0.866664	0.661007	-0.834529	-0.983803	1.14159	-0.462131	0.508274	0.187357	0.515843	0.62374	0.110572	0.817682	0.0342413	-0.0342413	0.25318	0.69526	-0.568805	-0.228372	-1.00271	-0.844643	1.04348	-0.842861	-0.467851	3.51988	1.5509	1.6371	-0.938208	-0.720679	-0.871092	1.49155	0.760539	1.27309
ACPH_HUMAN	APEH	Acylamino-acid-releasing enzyme (AARE) (EC 3.4.19.1) (Acyl-peptide hydrolase) (APH) (Acylaminoacyl-peptidase) (Oxidized protein hydrolase) (OPH)	-0.485957	-0.19856	0.39633	0.311146	0.137397	0.350852	0.157785	0.609107	-0.0258337	-0.34522	-0.480614	-0.176691	-0.526859	0.327037	-0.114012	-0.0838081	0.419216	-0.217825	0.0557403	-0.448417	-0.853402	-0.365534	-0.58383	0.0293134	-0.0186889	-0.025043	-0.0539768	0.0186889	0.0854692	0.385706	0.299811	0.226292	0.526537	0.356407	-0.0434631	0.312681
APEX1_HUMAN	APEX1	DNA-(apurinic or apyrimidinic site) lyase (EC 3.1.-.-) (EC 4.2.99.18) (APEX nuclease) (APEN) (Apurinic-apyrimidinic endonuclease 1) (AP endonuclease 1) (APE-1) (REF-1) (Redox factor-1) [Cleaved into: DNA-(apurinic or apyrimidinic site) lyase, mitochondrial]	1.11261	0.982695	0.621802	0.695167	1.10844	0.965767	0.856025	0.122468	-0.394215	-0.274487	-0.333765	-0.49837	0.00427642	-0.229037	-0.83678	-0.78883	0.909807	0.813753	-0.0382075	-0.00314854	0.2379	-0.064067	-0.387252	-0.0791941	-0.256527	-0.149619	-0.0993214	0.164332	-0.0459352	0.00314854	0.501019	0.678884	0.122468	-0.136851	-0.426259	0.589959
API5_HUMAN	API5	Apoptosis inhibitor 5 (API-5) (Antiapoptosis clone 11 protein) (AAC-11) (Cell migration-inducing gene 8 protein) (Fibroblast growth factor 2-interacting factor) (FIF) (Protein XAGL)	0.707427	0.0197383	0.589438	0.564255	-0.185642	-0.0872857	-0.19943	-0.0197383	-0.675269	-0.141168	-0.969387	-0.334065	-0.0321519	-0.646316	-0.253501	-0.561667	0.252302	0.186767	0.887173	-0.603172	0.483984	0.394635	-0.467052	-1.04952	-0.0393538	0.404669	0.083911	0.36408	0.0441466	-0.512054	1.21686	-0.509696	0.79683	0.34432	1.49502	0.792373
APLP2_HUMAN	APLP2	Amyloid-like protein 2 (APLP-2) (APPH) (Amyloid protein homolog) (CDEI box-binding protein) (CDEBP)	-0.242618	0.119757	0.160483	-0.113328	-0.0489406	0.0320926	0.671713	-0.165988	0.395808	-0.127697	0.30929	-0.477039	0.238895	0.47592	0.22173	0.988316	-0.258582	-0.198112	-0.914694	0.548284	0.249638	0.856162	1.53802	0.297063	0.42303	-0.0522467	-0.0320926	-0.309345	0.192443	-0.266626	-0.0642225	-0.124478	-0.208235	1.75285	-1.21799	-0.125172
APMAP_HUMAN	APMAP	Adipocyte plasma membrane-associated protein (Protein BSCv)	-0.922935	-0.671869	-0.47113	-1.095	-0.189988	3.49821	-0.0930182	-0.0327157	2.62075	1.50994	0.539658	-0.201278	0.277081	0.304378	-0.952945	0.676148	-0.640408	0.564071	-0.581841	1.80879	0.569903	0.478835	0.0868648	0.0327157	3.0043	-0.0345785	-0.351252	0.550751	1.27868	0.218128	-0.662016	-0.227657	-0.53071	0.224139	-0.140196	-0.829711
APOA1_HUMAN	APOA1	Apolipoprotein A-I (Apo-AI) (ApoA-I) (Apolipoprotein A1) [Cleaved into: Proapolipoprotein A-I (ProapoA-I); Truncated apolipoprotein A-I (Apolipoprotein A-I(1-242))]	0.198343	1.81046	-1.21789	-0.995958	-0.317671	1.42365	1.56046	0.617785	0.828838	-0.283547	-0.737015	0.198343	0.330914	0.0963815	-0.976462	-0.171145	-0.90055	-0.484356	-0.0963815	1.69307	0.828838	0.198343	1.56046	-1.1017	0.923918	-0.976462	0.923918	1.56046	1.97498	1.2409	-1.60819	-1.69922	-2.6798	-0.35214	-1.65192	-0.813696
APOA2_HUMAN	APOA2	Apolipoprotein A-II (Apo-AII) (ApoA-II) (Apolipoprotein A2) [Cleaved into: Proapolipoprotein A-II (ProapoA-II); Truncated apolipoprotein A-II (Apolipoprotein A-II(1-76))]	0.118487	1.61894	-0.59751	-0.826999	-0.02576	1.89565	1.21166	0.796603	0.791804	-0.442406	-0.451915	0.178146	0.182554	0.47577	-1.76016	-0.686944	-0.166995	-0.309492	0.0127092	0.974687	0.737241	-1.42919	1.69219	-1.82085	0.427045	-0.668022	0.134672	1.38916	1.70461	0.519257	-0.892772	-1.44808	-2.07793	-0.0127092	-1.29492	-0.463396
APOA4_HUMAN	APOA4	Apolipoprotein A-IV (Apo-AIV) (ApoA-IV) (Apolipoprotein A4)	-1.3399	0.643753	-1.79852	-0.917425	-0.514352	1.21142	-0.200558	0.727763	0.802489	0.203662	-1.07626	0.00684165	0.347717	-0.353773	-1.25245	-0.552666	-0.0701498	0.280684	-0.00684165	1.16194	0.83649	0.526638	1.53238	0.727763	0.368694	-1.08816	0.727763	1.11933	0.96802	1.02589	-1.13889	-0.39828	-1.74643	-0.319393	-0.30143	-0.454484
APOB_HUMAN	APOB	Apolipoprotein B-100 (Apo B-100) [Cleaved into: Apolipoprotein B-48 (Apo B-48)]	0.97326	0.581977	-0.0487094	-0.0161146	-0.241501	0.587721	-0.157888	0.606136	0.904804	0.821362	-0.456681	-0.19784	0.204537	0.354683	-0.0254684	0.0161146	0.591662	-0.159398	0.406896	-0.160483	-0.232424	-0.689944	-0.184759	-0.361972	0.0551745	-0.389104	1.63036	-0.0635322	0.746462	1.44945	0.87602	0.61975	-0.405574	-0.417802	-0.431214	0.536331
APOC1_HUMAN	APOC1	Apolipoprotein C-I (Apo-CI) (ApoC-I) (Apolipoprotein C1) [Cleaved into: Truncated apolipoprotein C-I]	-0.0826578	1.03461	-0.597335	-0.634514	-0.984759	0.882717	0.129407	-0.0838633	0.808786	-0.0705771	-0.473923	-0.0209624	0.145498	0.174115	-0.541732	-0.264214	-0.876795	-0.692797	0.61985	1.50579	0.14754	0.339906	1.46026	-0.300563	0.0209624	-0.189884	0.200754	1.14871	1.56049	0.480567	-0.70219	-0.871639	-0.771079	0.723874	-0.70491	0.240026
APOC2_HUMAN	APOC2 APC2	Apolipoprotein C-II (Apo-CII) (ApoC-II) (Apolipoprotein C2) [Cleaved into: Proapolipoprotein C-II (ProapoC-II)]	-0.144065	1.01991	-0.249875	-0.671529	-0.349625	0.662064	0.0562229	0.420061	0.497302	-0.254915	-0.490807	0.456889	0.0919346	0.171673	-0.353584	-0.647253	-0.32646	0.00412101	0.496206	0.772132	0.510538	-0.188208	2.19148	0.648046	0.485557	-0.0897873	-1.01306	1.06368	2.00208	1.0887	-1.16762	-0.382047	-0.144752	-0.00412101	-0.975684	-0.344387
APOC3_HUMAN	APOC3	Apolipoprotein C-III (Apo-CIII) (ApoC-III) (Apolipoprotein C3)	0.029804	1.07686	-0.0745128	-0.441912	-0.901749	0.71639	-0.6935	-0.394718	-0.029804	-0.237268	-0.53607	0.298993	0.158356	0.122237	-0.389439	-0.122389	-1.21606	0.116023	0.31503	0.346821	0.365314	-0.485234	2.16036	0.638789	0.287698	-0.452991	-0.0787897	0.816463	1.09977	0.70012	-0.327607	-0.598795	-0.310863	-0.114505	0.247138	0.128459
APOD_HUMAN	APOD	Apolipoprotein D (Apo-D) (ApoD)	-0.594911	0.767069	-0.0926373	-0.285669	0.394317	0.480339	-0.180675	-0.339695	2.0121	-0.334203	0.384881	-1.02997	0.0616438	-0.0616438	0.824679	1.45365	-1.14274	1.26088	-0.868395	1.00137	-0.264535	0.218335	3.73968	-0.0979087	0.347826	0.174067	-0.144844	1.26896	0.89562	0.514728	-1.15607	-0.99774	-1.08454	0.248915	-0.205118	-1.46215
APOE_HUMAN	APOE	Apolipoprotein E (Apo-E)	-1.6129	0.302692	-1.44289	-1.73982	-1.96147	-0.308648	0.0695585	-1.65787	-0.0188859	2.34303	-0.602024	-1.40922	1.36838	1.58154	-1.52999	-0.184308	-1.0226	0.0188859	-0.135449	0.310693	0.48095	2.66861	1.16149	0.117419	0.408257	-0.92156	1.05262	0.131852	0.487164	0.167994	0.0631378	-0.222349	-0.718102	-0.391673	0.446033	-0.907311
APOF_HUMAN	APOF	Apolipoprotein F (Apo-F) (Lipid transfer inhibitor protein) (LTIP)	0.120883	1.08792	0.158434	0.310231	-0.269981	0.677361	0.284121	0.238368	0.294168	-0.564631	-0.46284	-0.0581942	-0.198129	-0.141364	-0.0131431	-0.190119	-0.283665	-0.265612	-0.169187	0.0131431	0.159966	0.242516	0.216486	-0.114418	0.648235	0.0355373	-0.478596	0.76109	1.55072	-0.107649	0.0498674	-0.418749	0.162992	-0.529445	-0.39149	-0.636475
APOH_HUMAN	APOH B2G1	Beta-2-glycoprotein 1 (APC inhibitor) (Activated protein C-binding protein) (Anticardiolipin cofactor) (Apolipoprotein H) (Apo-H) (Beta-2-glycoprotein I) (B2GPI) (Beta(2)GPI)	-0.93631	1.15042	-0.994029	-0.483723	-0.0933979	1.07762	0.0700987	0.453022	1.377	0.244676	-0.461368	0.154963	0.229691	0.918812	-0.268	-0.218554	-0.464501	0.16376	0.539339	0.299887	0.458927	-0.747064	-0.447415	-1.31781	0.894082	-0.801288	0.76632	1.48969	1.89951	0.7424	-1.28687	-1.08291	-1.22268	-0.0700987	-0.0809694	-0.466084
APOL1_HUMAN	APOL1	Apolipoprotein L1 (Apolipoprotein L) (Apo-L) (ApoL) (Apolipoprotein L-I) (ApoL-I)	-0.571971	1.12786	-0.837899	-0.659236	-0.128205	0.755143	0.00861146	0.467865	0.515099	-0.344398	-0.690488	-0.750326	0.115797	0.608783	-0.915228	-0.596081	0.16368	0.0258923	-0.0925371	0.595252	0.266751	-0.141772	0.814445	-0.643363	-0.00861146	-1.10284	0.111472	0.615542	1.8487	1.01519	0.571913	-0.452336	-0.305491	0.489321	-1.15957	-0.750326
APOL2_HUMAN	APOL2	Apolipoprotein L2 (Apolipoprotein L-II) (ApoL-II)	-0.866148	-0.183297	-0.775957	-0.845458	-0.800783	-0.980733	-0.163232	-0.28021	-0.11612	1.73444	-0.0358255	0.913451	-0.28021	0.476839	0.0973027	0.65366	-0.358389	0.812038	0.630376	-0.857329	0.23257	-0.0952641	0.380838	0.656247	-0.464244	0.874903	-0.235732	0.0358255	-0.257277	0.854083	1.09341	0.955141	0.465126	0.336585	-0.192352	1.93332
MIC26_HUMAN	APOO	MICOS complex subunit MIC26 (Apolipoprotein O) (MICOS complex subunit MIC23) (Protein FAM121B)	-0.0751412	-0.167335	-0.46612	0.327269	-0.879378	-0.278956	0.534816	0.144813	0.0657839	-0.192285	-0.661512	-0.560994	-0.416703	-1.00073	-0.214988	-0.419809	0.0530271	-0.368364	0.662932	0.0588572	-0.187623	0.757937	-0.044026	0.0184594	0.0889922	-0.0227916	0.521506	-0.0184594	0.247206	0.218173	0.385409	-0.2082	0.549263	0.917593	0.736538	0.224272
DP13A_HUMAN	APPL1	DCC-interacting protein 13-alpha (Dip13-alpha) (Adapter protein containing PH domain, PTB domain and leucine zipper motif 1)	-0.599021	-0.150778	0.319564	-0.127837	0.149207	0.0355252	-0.52044	-0.428635	-0.829096	-0.0828521	-0.268802	-0.0419325	0.0753996	-0.658754	-0.00454116	0.284577	-0.760185	0.0264346	0.0294535	0.469839	0.0734455	0.450805	-0.143942	0.720695	-0.296721	0.717377	0.100659	0.301308	-0.0652889	-0.243706	0.144063	0.700173	-0.0130165	-0.568613	0.193286	0.00454116
APT_HUMAN	APRT	Adenine phosphoribosyltransferase (APRT) (EC 2.4.2.7)	1.04951	0.438109	-1.46081	1.09479	0.199953	0.821104	0.648234	-1.38267	-0.493546	-0.483344	-0.368079	-0.74141	1.12834	-0.846603	-0.932769	-1.20331	0.361133	-0.0325931	-0.235896	-0.637025	-0.00818012	0.274696	0.483949	0.320103	0.316169	-0.112924	-0.261022	-1.10676	-0.193075	0.372	0.324171	0.00818012	1.04951	-0.278807	0.0889561	0.642505
ARAP1_HUMAN	ARAP1	Arf-GAP with Rho-GAP domain, ANK repeat and PH domain-containing protein 1 (Centaurin-delta-2) (Cnt-d2)	0.364152	-0.199176	0.0133622	0.33105	-1.04315	-0.121404	-1.68545	-1.47352	-0.984588	0.23325	0.268415	-0.305867	0.628331	-0.0133622	-0.579348	-0.642834	-0.678835	-0.377587	0.438898	0.0479843	0.270029	1.10085	-0.672521	-0.745952	0.902796	1.10191	1.36732	0.946421	0.153047	-0.0666114	0.988245	-0.481138	1.13385	-0.353373	-0.0437951	0.794921
COPD_HUMAN	ARCN1	Coatomer subunit delta (Archain) (Delta-coat protein) (Delta-COP)	-0.284797	0.366861	-0.365137	-0.024707	0.133803	-0.3567	0.28936	-0.461661	-0.0666129	0.078162	0.648248	-0.204059	-0.460702	-0.518439	-0.447251	-0.228651	-0.109552	-0.387813	0.683138	0.024707	-0.185389	0.366861	0.283914	0.842002	-0.126101	0.756809	0.68613	-0.401666	0.136152	0.231228	0.817883	-0.337194	-0.095564	0.707539	0.831833	0.340568
ARF3_HUMAN	ARF3	ADP-ribosylation factor 3	-0.444108	0.166857	-0.412147	-0.100137	-0.00203368	0.0348168	-0.242816	-0.3049	-0.523153	-0.415553	0.0264634	-0.632499	-0.19124	-0.438094	-0.460569	-0.302018	-0.50693	0.184727	-0.567725	-0.310521	0.00203368	0.360697	0.650958	0.37837	0.0214128	0.371297	-0.17271	0.191607	0.137373	0.248201	0.513546	0.366345	0.440939	-0.0343977	0.360697	0.20857
ARF4_HUMAN	ARF4	ADP-ribosylation factor 4	-0.363143	0.144475	-0.35733	-0.328373	0.30677	0.0917512	-0.335692	-0.103933	-0.287752	-0.602945	-0.073335	-0.559996	0.224358	-0.50895	-0.0174191	0.458912	-0.0479095	-0.52922	-0.698239	-0.14837	-0.0695893	0.13388	0.766309	0.702	0.713536	0.725962	1.12336	0.0641456	0.00585624	0.0730117	0.631865	-0.00585624	0.555376	0.379936	-0.0133979	0.72178
ARF5_HUMAN	ARF5	ADP-ribosylation factor 5	0.472794	-0.47953	0.863432	0.874948	0.445479	-0.0883929	0.280784	0.650813	0.698073	-0.0112476	0.55677	-0.91738	0.0347806	0.824862	-1.16783	0.569373	1.06292	0.632017	-0.881109	-0.336298	-0.653859	-0.588993	1.35392	-0.0335103	-0.0736366	0.0224338	-0.622086	-0.548593	0.53734	0.0112476	-0.159523	0.182117	-0.31698	-0.799588	-0.970997	-0.0857723
ARFP1_HUMAN	ARFIP1	Arfaptin-1 (ADP-ribosylation factor-interacting protein 1)	0.18952	0.0287021	-0.369094	-0.0089704	-0.251	0.373834	0.20373	0.223322	-0.0955476	0.607754	-0.117988	-0.0593966	0.0316482	-0.154012	0.839096	-0.14498	0.30418	0.0089704	0.315529	-0.0691306	0.233706	-0.165494	-0.154736	-0.212736	0.0385607	-0.301121	-0.065149	0.0151892	0.230761	-0.218931	0.197472	0.739147	-0.132559	-0.0593966	-0.393145	0.195239
ARGI1_HUMAN	ARG1	Arginase-1 (EC 3.5.3.1) (Liver-type arginase) (Type I arginase)	1.35546	0.900452	-0.00662947	0.284581	0.373697	-0.632636	-0.262206	0.655942	-0.249259	0.417935	-0.0602302	-0.735282	0.207871	-0.523935	-0.300108	0.142272	0.736167	0.609172	1.16232	-0.749209	-0.325452	0.0945519	0.345208	-0.249259	-0.19928	0.727074	0.641051	-0.239197	-0.587042	-0.0801471	-0.388818	-0.201062	0.531309	-0.0449986	0.00662947	0.156531
ARGI2_HUMAN	ARG2	Arginase-2, mitochondrial (EC 3.5.3.1) (Arginase II) (Kidney-type arginase) (Non-hepatic arginase) (Type II arginase)	-0.281431	-0.288333	0.70603	-0.581744	-0.301477	0.570897	-0.364791	-0.7493	0.139251	0.0878711	0.058789	-0.326202	0.119477	0.776084	0.229935	-0.718657	0.136279	-0.322822	0.0758063	-0.678433	0.228836	-0.672637	-0.0995432	-0.699352	0.764191	-0.655225	0.286842	-0.058789	0.166884	-0.424101	0.373647	-0.733835	-0.376526	1.27303	0.637752	0.186148
RHG01_HUMAN	ARHGAP1	Rho GTPase-activating protein 1 (CDC42 GTPase-activating protein) (GTPase-activating protein rhoGAP) (Rho-related small GTPase protein activator) (Rho-type GTPase-activating protein 1) (p50-RhoGAP)	-0.44666	-0.640401	-0.436697	-0.791839	0.0394951	-0.324096	-1.20826	-0.0421938	-0.251487	-0.258235	0.483607	0.455373	-0.718017	0.624998	0.904143	-0.284752	-0.284752	0.916224	0.900579	-0.546403	-0.473024	0.38573	-0.418507	-0.0394951	0.426736	-0.254694	0.624998	1.58434	0.388506	0.147359	1.36823	0.432723	0.418547	-0.275126	0.0570998	0.32754
RHG18_HUMAN	ARHGAP18	Rho GTPase-activating protein 18 (MacGAP) (Rho-type GTPase-activating protein 18)	-0.150103	-0.485743	0.283448	-0.242129	-0.518272	-0.461184	-0.506263	-0.844017	0.181851	-0.746635	0.11304	1.89237	1.41791	-0.194485	1.42932	-0.345139	-0.103785	-0.0260003	1.80111	0.0260003	0.0629411	0.248469	0.403643	0.927802	-0.518272	0.171907	-0.518272	-0.393719	-0.158048	0.65376	-0.357424	0.427926	0.368573	-0.464231	0.13933	0.322817
RHG04_HUMAN	ARHGAP4	Rho GTPase-activating protein 4 (Rho-GAP hematopoietic protein C1) (Rho-type GTPase-activating protein 4) (p115)	0.398501	0.0831453	0.366849	0.645842	0.46374	-0.192224	0.177695	0.242423	-0.758096	-0.0220668	-0.579116	-0.360587	0.0295546	-0.533248	0.237431	0.186765	-0.012382	0.445079	-0.732851	-0.391928	0.888441	0.40737	-0.276693	-0.070752	0.149193	-0.0683983	-0.584433	0.159569	0.597306	-0.283694	0.012382	-0.612981	-0.459148	-0.465589	-0.87868	0.0863941
HMHA1_HUMAN	ARHGAP45	Rho GTPase-activating protein 45 [Cleaved into: Minor histocompatibility antigen HA-1 (mHag HA-1)]	-0.824656	-0.771645	0.685595	-0.871229	0.865542	0.552621	-0.244947	-0.219972	2.15184	-0.824656	-0.0236603	-0.0491469	-0.254976	0.85657	-0.54167	0.882852	0.202505	-0.394284	0.057642	0.30829	0.0236603	0.0510208	-0.335727	1.27719	-0.54167	0.785663	-0.460889	-0.166336	0.0647882	0.707985	-0.250707	0.365209	-0.174352	0.175839	0.434796	-0.27204
GDIR1_HUMAN	ARHGDIA	Rho GDP-dissociation inhibitor 1 (Rho GDI 1) (Rho-GDI alpha)	0.411356	0.282476	-0.153931	0.892203	0.0990573	0.415036	0.264803	-0.285227	-0.337878	-0.173033	-0.650381	-0.294249	-0.109966	0.0148231	-0.225397	-0.72664	-0.0668369	-0.259286	-0.380729	-0.351569	-0.0148231	0.0413077	0.207074	0.43731	-0.0461256	0.255443	-0.720116	0.143234	-0.1869	0.473824	0.874334	0.315057	0.856617	-0.301757	0.2046	0.0965077
GDIR2_HUMAN	ARHGDIB	Rho GDP-dissociation inhibitor 2 (Rho GDI 2) (Ly-GDI) (Rho-GDI beta)	-0.250413	-0.487636	-0.35197	-0.937403	-0.683716	-0.212173	-0.273663	-0.0133065	-0.265175	-0.114516	-0.0830722	0.0133065	-0.488848	0.0558143	-0.662587	1.13619	0.871183	-0.222332	-0.170606	-0.371187	0.292508	0.0266591	0.304865	1.1181	0.0854636	0.114202	0.104884	-0.0885744	-0.437782	1.53281	1.39464	0.778962	0.273558	1.70106	0.787935	0.722768
ARHG2_HUMAN	ARHGEF2	Rho guanine nucleotide exchange factor 2 (Guanine nucleotide exchange factor H1) (GEF-H1) (Microtubule-regulated Rho-GEF) (Proliferating cell nucleolar antigen p40)	-0.16007	0.865503	-0.819722	-0.581481	0.165106	-0.0259904	1.0883	-0.463893	0.268316	-0.24524	-0.119865	-0.171863	-0.216712	0.422216	0.214301	-0.133938	0.0259904	-0.645534	-0.227681	0.335763	0.33292	0.557549	0.404666	0.093429	-0.348213	-0.348213	0.13551	0.695562	0.138131	0.200574	-0.052999	0.0748031	-0.284995	0.369062	-0.327196	-0.0400795
ARI1A_HUMAN	ARID1A	AT-rich interactive domain-containing protein 1A (ARID domain-containing protein 1A) (B120) (BRG1-associated factor 250) (BAF250) (BRG1-associated factor 250a) (BAF250A) (Osa homolog 1) (hOSA1) (SWI-like protein) (SWI/SNF complex protein p270) (SWI/SNF-related, matrix-associated, actin-dependent regulator of chromatin subfamily F member 1) (hELD)	0.378908	-0.236012	-0.627505	-0.15543	-0.575039	-0.327455	0.234058	-0.67669	-0.139633	-0.497233	0.499477	0.0878393	-0.0429278	-0.998824	0.827718	0.247992	-0.141634	0.667524	-0.314423	-0.160037	1.62524	0.646429	0.313532	0.341603	-0.411353	0.679032	-0.257134	0.870701	-0.0178885	-0.0615035	0.0178885	-0.426155	0.562763	0.198814	0.965766	0.120689
ARI1_HUMAN	ARIH1	E3 ubiquitin-protein ligase ARIH1 (EC 2.3.2.31) (H7-AP2) (HHARI) (Monocyte protein 6) (MOP-6) (Protein ariadne-1 homolog) (ARI-1) (UbcH7-binding protein) (UbcM4-interacting protein) (Ubiquitin-conjugating enzyme E2-binding protein 1)	0.131618	0.756212	0.4513	-0.382577	0.893862	0.00276224	0.133746	0.305981	0.0446693	-0.0581373	-0.246038	-0.148141	-0.237303	0.449228	-0.237303	-0.16982	0.866659	0.112205	0.0781762	-0.00704572	-0.00276224	-0.461822	-0.441206	0.70567	-0.0342194	-0.158243	-0.210599	-0.148141	0.147164	-0.206583	-0.165437	0.613111	0.305981	0.749085	-0.461822	1.81165
ARL1_HUMAN	ARL1	ADP-ribosylation factor-like protein 1	0.24067	0.207754	-0.126573	-0.918217	0.190555	-0.387344	0.0947133	0.429445	0.307812	-0.354944	0.761468	-0.330349	0.136423	-0.321489	0.412295	-0.524456	-0.09209	0.444593	-0.387344	-0.197055	-0.524456	-0.377702	0.394814	-0.342516	0.412295	0.09209	0.161383	-0.142038	-0.491436	0.139237	-0.267709	0.383231	0.418136	0.596931	-0.275911	-0.251799
ARL2_HUMAN	ARL2	ADP-ribosylation factor-like protein 2	-0.827451	-0.00778036	0.107987	-0.13174	-0.411317	0.0434945	-0.720564	0.312352	-1.61261	-0.407209	-0.697897	-0.174804	-0.990535	-1.05355	0.553761	0.0199313	0.356833	-0.78924	0.0434945	-0.424049	0.521189	0.199435	-0.58675	0.764693	-0.19802	-0.877887	0.604807	0.153013	0.107987	0.590648	0.00778036	-0.993378	0.490564	0.354359	0.760579	-0.812903
ARL3_HUMAN	ARL3	ADP-ribosylation factor-like protein 3	0.687737	0.4684	-0.0194134	0.537792	0.547981	0.00132453	1.16587	0.521622	-0.249967	0.484616	0.30766	0.369934	-0.354156	-0.0825374	-0.159519	-0.447813	0.388356	0.331742	-0.0415448	0.0250601	0.0393767	-0.192327	-0.671674	-0.334716	-0.142019	-0.0961618	0.097727	-0.453643	1.12828	-0.289926	-0.0514094	-0.130023	0.241024	-0.00132453	-0.0748581	0.264445
AR6P4_HUMAN	ARL6IP4	ADP-ribosylation factor-like protein 6-interacting protein 4 (ARL-6-interacting protein 4) (Aip-4) (HSP-975) (HSVI-binding protein) (SR-15) (SRp25) (SR-25) (Splicing factor SRrp37)	-1.62864	-0.960717	-1.40481	-1.73356	-1.17418	-1.7241	-1.62864	-1.31336	-0.00199718	0.163362	-0.300137	0.239711	0.183607	-0.850344	2.37459	-0.357094	-1.09524	0.17551	0.237881	0.657376	1.99512	2.01081	1.18657	0.672459	-0.867096	0.695854	2.04023	1.69791	-0.461386	-1.52904	0.00199718	-1.2461	0.732642	-0.243603	2.1785	0.779731
PRAF3_HUMAN	ARL6IP5	PRA1 family protein 3 (ADP-ribosylation factor-like protein 6-interacting protein 5) (ARL-6-interacting protein 5) (Aip-5) (Cytoskeleton-related vitamin A-responsive protein) (Dermal papilla-derived protein 11) (GTRAP3-18) (Glutamate transporter EAAC1-interacting protein) (JM5) (Prenylated Rab acceptor protein 2) (Protein JWa) (Putative MAPK-activating protein PM27)	-0.3203	0.505415	-0.0676033	-0.0556477	-0.2639	0.554029	0.419481	0.270209	0.0568039	-0.792405	-0.543618	0	-0.978909	1.08634	0.154994	-1.04545	-0.51641	-0.293642	0.919329	-0.479398	0	-0.378211	0.735722	-0.341858	0.769469	-1.11717	0.879477	0.604248	-0.0149018	1.05308	0.0260933	-0.583268	0.861194	-0.126433	0.778356	0.0239344
ARL8A_HUMAN	ARL8A	ADP-ribosylation factor-like protein 8A (ADP-ribosylation factor-like protein 10B) (Novel small G protein indispensable for equal chromosome segregation 2)	0.552896	0.378281	-0.0593451	-0.305589	0.242667	0.212004	-0.442072	-0.159139	-0.172324	-0.672318	0.32474	-0.0682149	-0.647224	-0.00352613	0.00352613	-0.0444433	-0.378809	-0.146959	-0.544014	-0.0416415	-0.146255	-0.191006	-0.201926	0.874885	0.297271	0.593217	0.54244	0.893134	-0.298224	0.109686	0.362793	0.448894	0.319797	0.0285019	0.0681779	0.59747
ARMT1_HUMAN	ARMT1	Damage-control phosphatase ARMT1 (EC 3.1.3.-) (Acidic residue methyltransferase 1) (Protein-glutamate O-methyltransferase) (EC 2.1.1.-) (Sugar phosphate phosphatase ARMT1)	0.265696	-0.637064	0.0537318	-0.489691	-0.686842	-0.467743	-0.386931	-0.502452	0.198218	0.162249	0.109428	0.421392	0.264846	0.213311	-0.14689	0.0440695	-0.435808	-0.38602	-0.251547	0.800715	0.393307	-0.164195	0.200915	-0.52654	0.538682	-0.240939	0.284794	0.864021	0.422318	0.0256459	0.106764	-0.207816	-0.0979948	-0.52654	-0.293324	-0.0256459
ARC1A_HUMAN	ARPC1A	Actin-related protein 2/3 complex subunit 1A (SOP2-like protein)	0.115254	-0.15837	0.465992	-0.0977039	1.12576	-0.0221039	-0.468532	0.288756	-0.0303615	-0.104118	0.360517	0.340447	0.562856	-0.0114453	0.802199	0.190829	-0.0183759	0.139523	-0.044125	0.162068	-0.259452	0.312059	-0.624467	0.606824	-0.303094	-0.282884	-0.260136	-0.0237306	-0.156803	0.518495	0.489193	0.0982953	-0.266764	0.0114453	0.160364	-0.253316
ARC1B_HUMAN	ARPC1B	Actin-related protein 2/3 complex subunit 1B (Arp2/3 complex 41 kDa subunit) (p41-ARC)	-0.910814	-0.285208	-0.86156	-0.758314	0.250787	-0.224069	-0.615802	-0.274775	0.0562748	0.00239113	-0.00239113	0.348482	-0.703653	-0.691705	-0.0393299	0.0372731	-0.322205	-0.681611	-0.284223	-0.053913	0.028913	0.431463	-0.0834492	1.26235	-0.292491	-0.190732	0.551264	0.685469	0.391141	1.24728	0.932426	1.0615	1.0672	0.91072	1.01537	0.467803
ARPC2_HUMAN	ARPC2	Actin-related protein 2/3 complex subunit 2 (Arp2/3 complex 34 kDa subunit) (p34-ARC)	-0.526505	-0.207871	-0.190146	-0.299729	0.104076	-0.201018	-0.542993	0.275509	-0.124973	-0.366639	-0.363681	-0.127399	0.112621	0.289635	-0.415002	-0.0824946	-0.147147	0.191776	0.200966	-0.178417	-0.50836	0.29704	-0.631194	0.600985	0.025137	-0.025137	0.670253	0.155243	-0.506338	1.12392	0.822422	0.726043	1.04167	0.776926	1.06373	0.361145
ARPC3_HUMAN	ARPC3	Actin-related protein 2/3 complex subunit 3 (Arp2/3 complex 21 kDa subunit) (p21-ARC)	-0.494291	-0.295261	-0.231975	-0.138162	0.125099	-0.280397	-1.01314	0.185825	-0.0838017	-0.118313	-0.503322	-0.618334	-0.154275	-0.1614	-0.596359	0.122873	0.056656	0.198526	0.00868431	-0.00868431	-0.154275	0.752611	0.0436144	0.96988	-0.220448	0.23106	0.259018	-0.174337	-0.560692	1.06565	0.246991	0.544872	0.979379	0.760676	0.917368	0.544872
ARPC4_HUMAN	ARPC4	Actin-related protein 2/3 complex subunit 4 (Arp2/3 complex 20 kDa subunit) (p20-ARC)	-0.311892	-0.410537	-0.58158	-0.538451	0.256977	-0.101931	-0.40339	0.224047	-0.326294	-0.510615	-0.370745	-0.807399	-0.405666	-0.164741	-0.2951	-0.209676	-0.445084	-0.0526241	0.0526241	0.0828358	-0.801646	0.893257	0.226557	0.926044	0.229108	0.374535	0.963011	0.422956	-0.813304	1.36113	0.749194	0.643863	1.35518	0.829135	1.36113	0.428415
ARPC5_HUMAN	ARPC5	Actin-related protein 2/3 complex subunit 5 (Arp2/3 complex 16 kDa subunit) (p16-ARC)	-0.348674	-0.278455	-0.0758953	-0.207241	-0.176862	-0.231063	-0.72354	0.012928	-0.012928	-0.233997	0.471069	-0.273096	-0.0869013	0.241209	-0.495806	0.255251	0.16039	0.430284	0.177859	-0.0210029	-0.0154776	0.902398	-0.570826	0.751833	0.247675	0.478726	-0.361687	-0.379431	-0.124531	0.97542	0.723124	0.650875	0.644822	0.644822	0.471069	0.325325
ARP5L_HUMAN	ARPC5L	Actin-related protein 2/3 complex subunit 5-like protein (Arp2/3 complex 16 kDa subunit 2) (ARC16-2)	-0.422343	-0.185174	-0.273571	0.455578	-0.0163259	-0.221516	-0.130523	0.0435664	0.213808	-0.344378	0.428965	0.144104	0.365556	0.0916111	0.4978	0.20785	0.917803	-0.345221	0.633675	-0.16084	-0.0566879	-0.253414	-0.768431	-0.128	-0.614229	0.511447	0.0122061	-0.0122061	0.696144	0.122084	-0.0395327	0.313755	0.344767	-0.0887535	-0.0834985	0.468835
ARPIN_HUMAN	ARPIN	Arpin (Arp2/3 inhibition protein)	0.612439	-0.0869889	0.582748	0.5068	0.343676	0.108366	-0.259568	0.643621	-0.175966	0.419362	-0.133503	0.0218824	-0.00321357	-0.0189043	0.109805	0.0380964	0.701302	-0.708339	-0.0591246	-0.277082	0.231828	0.269655	-0.589999	0.00321357	-0.517039	-0.54122	0.202084	0.133724	-0.350078	-0.30651	-0.364456	0.140897	0.0618052	-0.636591	-0.30121	-0.780856
ARP19_HUMAN	ARPP19	cAMP-regulated phosphoprotein 19 (ARPP-19)	0.353241	0.338941	0.449217	0.445268	-0.613473	0.355475	0.0699802	0.279491	0.0830982	0.879384	0.0911251	0.826982	0.233765	0.468483	0.205542	0.114538	0.477685	-0.290009	-0.145136	-0.672598	-0.117466	0.291262	-0.670752	-0.551103	-0.612355	0.119302	-0.328951	-1.9399	-0.624486	-0.783931	-0.143119	-0.0699802	-0.66454	-0.622691	-0.995918	-0.116597
ARRB1_HUMAN	ARRB1	Beta-arrestin-1 (Arrestin beta-1) (Non-visual arrestin-2)	1.17521	0.241718	0.211988	-0.546422	-0.335729	0.119767	-0.470734	0.0111161	-0.0111161	0.0249871	0.261275	-0.104399	-0.622423	0.130916	0.856115	0.415637	-0.356227	0.0526209	-0.784018	0.0399833	-0.230082	-0.768489	-0.473704	0.0923788	0.47864	0.345565	0.347343	0.485702	-1.20257	0.32906	-0.431729	-0.701545	-1.36727	-0.300781	-0.0432576	-0.0690908
ARSA_HUMAN	ARSA	Arylsulfatase A (ASA) (EC 3.1.6.8) (Cerebroside-sulfatase) [Cleaved into: Arylsulfatase A component B; Arylsulfatase A component C]	1.24203	0.532389	0.0757402	0.189043	0.380582	-0.439958	1.24576	-0.510999	-0.398374	-0.545147	-1.08382	-0.207957	-0.384272	-0.366993	0.452343	-0.0763684	0.0356739	-0.717441	0.019422	-0.27768	0.118303	0.530758	0.1321	-0.0664955	0.00322368	0.574273	0.484609	-0.00322368	-0.156198	-0.0689506	0.683929	0.133651	0.63506	-0.161422	-0.133871	-0.0719566
ARSB_HUMAN	ARSB	Arylsulfatase B (ASB) (EC 3.1.6.12) (N-acetylgalactosamine-4-sulfatase) (G4S)	1.00655	-0.609982	0.0698181	0.00265045	0.25692	-0.177424	-0.474014	-0.101233	0.635092	0.522589	-0.217885	0.256244	-0.146871	0.00775189	-0.246755	0.407764	-0.00265045	0.0369071	-0.109276	0.291523	0.0633922	-0.232902	-0.45995	0.108409	0.272268	1.22266	-0.00398976	0.243749	0.359711	-0.0193632	-0.83327	-0.31969	-0.18337	0.305098	-0.425449	-0.543972
ARVC_HUMAN	ARVCF	Armadillo repeat protein deleted in velo-cardio-facial syndrome	-0.131055	-0.190467	0.377987	-0.404758	-0.395567	-0.150582	0.0611278	0.261732	-0.676623	0.182713	0.354403	0.0395915	-0.0574163	-0.51172	0.247217	0.096833	0.484726	-0.183816	0.305165	-0.0574163	0.00601589	0.427397	0.43721	-0.300965	0.0306941	0.0904228	-0.731999	-0.213731	0.63943	0.0105107	-1.29763	-0.00200001	-0.0880597	-0.021048	0.00200001	-0.143076
ASAH1_HUMAN	ASAH1	Acid ceramidase (AC) (ACDase) (Acid CDase) (EC 3.5.1.23) (Acylsphingosine deacylase) (N-acylethanolamine hydrolase ASAH1) (EC 3.5.1.-) (N-acylsphingosine amidohydrolase) (Putative 32 kDa heart protein) (PHP32) [Cleaved into: Acid ceramidase subunit alpha; Acid ceramidase subunit beta]	0.361227	0.421628	0.00688082	-0.0384072	-1.11669	0.0742038	0.997644	-0.848	0.155113	-0.00688082	-0.121573	-0.207989	-0.0654306	-0.413472	-0.112533	-0.243358	-0.575586	0.0728611	-0.250943	-0.144846	0.279951	0.273249	0.0910106	0.943674	-0.205019	-0.0546869	-0.104361	-0.401531	0.765395	0.16839	0.449971	0.183542	-0.30862	0.0374827	0.588192	0.54315
ASML_HUMAN	ASMTL	Probable bifunctional dTTP/UTP pyrophosphatase/methyltransferase protein [Includes: dTTP/UTP pyrophosphatase (dTTPase/UTPase) (EC 3.6.1.9) (Nucleoside triphosphate pyrophosphatase) (Nucleotide pyrophosphatase) (Nucleotide PPase); N-acetylserotonin O-methyltransferase-like protein (ASMTL) (EC 2.1.1.-)]	0.367377	2.22192	0.0640625	-0.609313	-0.825034	0.158515	0.615971	0.324859	-0.270946	-0.829173	-0.67372	-0.540326	-0.653667	-0.852697	0.757234	-0.437768	-0.34558	0.108293	-0.208472	-0.00156076	1.48954	0.915094	0.271378	-0.7954	0.398985	1.13222	1.33616	0.425702	0.00156076	0.0984228	-1.06193	-1.03854	-0.209258	-0.743045	1.26389	-0.67372
ASNS_HUMAN	ASNS TS11	Asparagine synthetase [glutamine-hydrolyzing] (EC 6.3.5.4) (Cell cycle control protein TS11) (Glutamine-dependent asparagine synthetase)	-0.249689	-0.911894	0.104818	0.486504	-0.112988	-0.47316	0.037428	-0.193664	0.458304	-0.366185	0.859802	0.315682	0.375538	1.65686	0.635059	-0.136325	-1.72755	0.572822	-0.271279	-0.0274603	0.238766	-0.909869	-0.104445	-0.229379	0.804218	1.57145	-0.359719	-1.16146	-0.422715	-1.1438	1.20726	0.104818	0.0274603	-0.419543	0.428767	0.540631
ACY2_HUMAN	ASPA	Aspartoacylase (EC 3.5.1.15) (Aminoacylase-2) (ACY-2)	-0.694785	0.0544436	-0.151906	-0.116192	0.18221	-0.0826793	-0.507319	0.184656	0.835196	-0.660089	0.354448	-0.109377	-0.115579	0.496622	-0.216267	-0.213913	-0.135154	-0.0231821	0.11845	0.967853	0.425086	0.159532	-0.810279	-0.417216	0.868084	0.214387	0.254586	0.244747	0.46756	-0.0929519	-0.482084	0.61253	0.0231821	0.133798	-0.331306	-0.0379537
ASPH_HUMAN	ASPH	Aspartyl/asparaginyl beta-hydroxylase (EC 1.14.11.16) (Aspartate beta-hydroxylase) (ASP beta-hydroxylase) (Peptide-aspartate beta-dioxygenase)	-0.0493257	0.0212751	-0.444063	-0.0815157	-0.243742	0.138371	-0.0888955	-0.127924	1.07596	-0.123851	0.673768	0.083389	0.955788	0.385881	0.00127459	-0.188162	-0.0128978	0.622505	0.428573	0.22512	0.0966456	1.01778	-0.0356956	-0.00127459	0.379053	-0.337252	-0.00354341	0.366262	-0.396467	-0.50441	0.0226608	0.728517	0.853173	-0.43783	-0.277143	-0.218418
ASPN_HUMAN	ASPN	Asporin (Periodontal ligament-associated protein 1) (PLAP-1)	0.0733094	-0.751589	-0.519019	0.133202	-0.35059	0.511533	-0.37327	0.804603	0.710193	-0.733716	2.61426	0.608385	-0.423525	-0.334583	3.28444	0.0545989	-0.817178	1.72071	-0.0170065	-0.237177	-0.33803	0.56676	-0.200455	0.0290944	-0.310195	0.0436208	0.650396	-0.969786	-0.730474	1.79175	-0.754262	0.130063	-0.0285287	0.0170065	2.151	-0.47119
ASPC1_HUMAN	ASPSCR1	Tether containing UBX domain for GLUT4 (Alveolar soft part sarcoma chromosomal region candidate gene 1 protein) (Alveolar soft part sarcoma locus) (Renal papillary cell carcinoma protein 17) (UBX domain-containing protein 9)	0.241322	-0.299135	-0.302166	-0.391769	0.462	-0.263869	-0.0548713	-0.407657	-0.612502	0.308812	-0.18993	0.222735	-0.103501	-0.239499	0.397152	0.167544	0.0810664	-0.0103296	0.129753	-0.822684	0.138088	-0.333036	0.219558	0.0103296	-0.532147	-0.269649	0.0823484	0.0501804	0.204855	-0.281741	0.100412	0.257857	0.502897	-0.19192	-0.292282	0.253358
ASSY_HUMAN	ASS1	Argininosuccinate synthase (EC 6.3.4.5) (Citrulline--aspartate ligase)	-0.719361	0.14746	-0.244229	-0.772212	-0.331163	0.219737	0.260134	0.368327	0.98556	-0.108938	-0.48883	-0.161205	-0.282709	0.289934	0.651231	0.64066	0.194139	0.116631	-0.0349787	0.690777	-0.592089	0.476881	-0.0768803	0.426638	-0.329274	0.0409706	-0.504177	-0.180718	0.286052	-0.232837	-0.389898	0.0349787	0.348259	0.57269	-0.567522	-0.212747
ATG3_HUMAN	ATG3	Ubiquitin-like-conjugating enzyme ATG3 (EC 2.3.2.-) (Autophagy-related protein 3) (APG3-like) (hApg3) (Protein PC3-96)	0.091062	-0.244552	-0.0839044	0.0283996	0.545782	-0.306547	-0.441823	-0.00160188	-0.480803	-0.0265734	-0.336279	-0.369365	-0.617682	0.618218	-0.0905103	-0.0448787	-0.205714	-0.429088	0.459908	-0.197428	0.451097	0.466463	-0.621898	0.391372	-0.355601	-0.462983	0.645471	0.439224	0.00160188	0.243983	0.265083	0.182841	0.709942	0.380555	0.520774	0.109007
ATG5_HUMAN	ATG5	Autophagy protein 5 (APG5-like) (Apoptosis-specific protein)	-0.295032	-0.0368978	-0.436168	-0.460125	-0.122894	-0.270057	-0.092279	0.342348	-0.591755	-0.135445	0.360606	0.50549	0.671775	0.33926	-0.75576	0.793868	-0.220437	-0.954436	0.776182	-0.373019	-0.125604	0.0460179	0.277492	0.117638	-0.224437	-0.379852	-1.1434	0.234957	0.792244	0.0368978	-0.165101	0.1621	1.38332	0.0722111	0.0701895	0.365542
ATG7_HUMAN	ATG7	Ubiquitin-like modifier-activating enzyme ATG7 (ATG12-activating enzyme E1 ATG7) (Autophagy-related protein 7) (APG7-like) (hAGP7) (Ubiquitin-activating enzyme E1-like protein)	0.282752	-0.22338	0.0566629	0.63214	-0.0351458	-0.0351458	-0.206553	0.689334	-0.0236104	-0.809713	-0.274668	-0.438226	-1.08356	-0.109645	-0.550183	-0.297643	0.362769	-0.274668	-0.0622925	0.0236104	-0.65016	0.108285	-0.594541	0.264866	-0.119287	-0.109645	0.141483	0.340568	0.278535	0.496138	0.521812	0.793766	0.41009	0.0440997	0.126018	0.532928
PUR9_HUMAN	ATIC	Bifunctional purine biosynthesis protein PURH [Cleaved into: Bifunctional purine biosynthesis protein PURH, N-terminally processed] [Includes: Phosphoribosylaminoimidazolecarboxamide formyltransferase (EC 2.1.2.3) (5-aminoimidazole-4-carboxamide ribonucleotide formyltransferase) (AICAR transformylase); IMP cyclohydrolase (EC 3.5.4.10) (ATIC) (IMP synthase) (Inosinicase)]	1.76619	0.630554	1.46745	-0.00639717	1.57815	0.808437	0.428637	0.321948	-0.2727	-0.668504	0.208092	-0.00923025	-0.850448	-0.028421	0.217405	-0.432515	-0.675554	0.00639717	-0.187385	-0.173903	-0.416904	-0.967016	-0.692743	-0.15355	-0.10053	0.093199	0.469298	0.231352	-0.224181	0.326819	0.360597	0.889522	0.452369	-0.332575	-0.191004	0.837224
ATLA3_HUMAN	ATL3	Atlastin-3 (EC 3.6.5.-)	-0.320513	-0.278341	-0.678949	-0.411538	-0.463622	-0.254388	-0.715153	0.109883	-0.149446	0.598798	-0.359352	0.882645	0.827299	0.0269395	0.588114	-0.328731	-0.0653013	-0.243474	-0.0269395	0.366147	0.705098	0.146926	0.705725	-0.352633	0.126702	-0.909017	1.34555	1.04352	0.976898	-0.398997	0.149839	-0.0279775	-0.0425212	0.247895	0.491864	0.301706
ATOX1_HUMAN	ATOX1	Copper transport protein ATOX1 (Metal transport protein ATX1)	0.00507686	-0.289593	0.0130876	0.223045	0.098119	-0.341272	-0.243897	0.373733	-0.28028	0.643171	-0.375987	0.20812	0.104066	-0.256429	-0.0625735	0.127874	0.420624	-0.452509	-0.00507686	-0.583156	0.221324	0.268629	-0.431381	0.192802	-0.349167	-0.242563	-0.415698	-0.28028	0.136149	0.0550384	0.132095	-0.0201431	0.408219	-0.375987	-0.464467	0.340839
AT1A1_HUMAN	ATP1A1	Sodium/potassium-transporting ATPase subunit alpha-1 (Na(+)/K(+) ATPase alpha-1 subunit) (EC 7.2.2.13) (Sodium pump subunit alpha-1)	-0.60517	-0.191197	0.282362	-0.0341845	0.768877	0.167535	-0.235458	0.512496	-0.254855	0.799868	-0.307996	-0.0483374	0.505894	0.0730103	-0.0817772	-0.252634	0.915318	-0.554504	0.0396628	-0.995753	-0.405531	-0.575475	-0.184295	0.446589	-0.291163	-0.0681061	0.385075	0.241699	0.103902	0.179882	0.150827	0.520031	0.7456	-0.189248	0.0341845	-0.358018
AT1B1_HUMAN	ATP1B1 ATP1B	Sodium/potassium-transporting ATPase subunit beta-1 (Sodium/potassium-dependent ATPase subunit beta-1)	-2.00395	1.50675	-1.89448	-0.200001	-1.89841	0.237684	1.58342	-1.13601	0.200001	-1.257	1.14559	-0.229117	-1.2603	-0.572322	0.720798	-0.25187	-0.703952	0.372994	-0.455572	0.720798	2.17363	1.07809	2.59339	0.702405	0.30637	1.80681	0.827501	1.06014	-2.13971	0.906538	-1.64659	-1.3278	-0.355659	-0.82447	1.33827	-0.268632
AT1B3_HUMAN	ATP1B3	Sodium/potassium-transporting ATPase subunit beta-3 (Sodium/potassium-dependent ATPase subunit beta-3) (ATPB-3) (CD antigen CD298)	-0.126383	-0.122202	-0.114265	-0.341202	-0.0829695	-0.22487	-0.0398767	0.227482	0.534367	0.726019	0.580133	0.467917	1.32977	0.209199	0.0853262	0.253347	0.16864	0.52711	-0.152167	-0.230528	0.0398767	-0.211239	-0.302779	-0.111837	-0.372733	-1.01526	0.347328	1.10842	0.14112	-0.392571	0.416896	-0.131245	0.496658	-0.159986	0.255087	-0.159986
AT2A2_HUMAN	ATP2A2	Sarcoplasmic/endoplasmic reticulum calcium ATPase 2 (SERCA2) (SR Ca(2+)-ATPase 2) (EC 7.2.2.10) (Calcium pump 2) (Calcium-transporting ATPase sarcoplasmic reticulum type, slow twitch skeletal muscle isoform) (Endoplasmic reticulum class 1/2 Ca(2+) ATPase)	-0.516397	-0.0822979	-0.200861	-0.0800932	0.0696849	0.0793614	0.111327	0.89726	0.0696849	-0.271934	-0.292276	0.30911	0.498651	0.366672	-0.163015	-0.262134	-0.281396	0.630421	-0.580366	0.497717	0.00433334	0.177612	0.414575	0.602387	-0.474853	-0.329585	-0.325371	-0.228032	-0.0339558	-0.22349	0.281236	-0.505381	0.374879	0.277761	-0.00433334	0.421649
AT2B1_HUMAN	ATP2B1	Plasma membrane calcium-transporting ATPase 1 (EC 7.2.2.10) (Plasma membrane calcium ATPase isoform 1) (PMCA1) (Plasma membrane calcium pump isoform 1)	-1.04475	0.460975	-0.381319	-0.575161	0.962483	-0.536396	-0.538383	0.6448	0.0269862	-0.322949	0.583875	0.149892	-0.905466	0.042142	0.352244	0.517846	0.770983	0.285474	-0.536396	0.1515	0.132329	0.140955	-0.308392	0.2514	-0.55854	0.13397	0.0146716	-0.272535	-0.684924	0.0832143	-0.383839	-0.229482	-0.171184	-0.205328	-0.0146716	-1.3017
AT2B4_HUMAN	ATP2B4	Plasma membrane calcium-transporting ATPase 4 (PMCA4) (EC 7.2.2.10) (Matrix-remodeling-associated protein 1) (Plasma membrane calcium ATPase isoform 4) (Plasma membrane calcium pump isoform 4)	0.106625	-0.0435424	-0.128289	0.357955	-0.0152609	0.0627921	-0.216167	1.22254	-0.184648	0.662531	-0.016774	0.919277	0.29808	0.630977	0.0500131	0.105091	1.18644	0.751678	0.0152609	-0.641161	0.0737159	0.909212	-0.243383	-0.022164	-0.506769	-0.666579	-0.0295658	-0.290598	-0.332413	-0.236934	0.0512895	0.0717717	0.283859	-0.26719	-0.148858	-0.648513
ATPA_HUMAN	ATP5F1A	ATP synthase subunit alpha, mitochondrial (ATP synthase F1 subunit alpha)	-0.0607325	0.387362	0.545486	0.393359	-0.0519184	-0.00378834	-0.0698067	0.658739	-0.592472	0.957446	-0.897953	0.60637	0.814235	0.223786	0.0479082	0.342628	-0.531506	-0.0769862	0.99099	-0.495221	-0.889509	1.28417	-0.927592	0.00378834	-0.303279	-0.0226436	0.369516	-0.564171	-1.24411	0.27573	-0.117229	0.305502	0.471661	-0.611426	0.792255	-0.108005
ATPB_HUMAN	ATP5F1B ATP5B ATPMB ATPSB	ATP synthase subunit beta, mitochondrial (EC 7.1.2.2) (ATP synthase F1 subunit beta)	-0.161962	0.430617	0.627263	0.62051	0.0262196	-0.119068	-0.174086	0.719002	-0.791386	0.764649	-0.924575	0.507309	1.11333	0.229861	-0.0749056	0.241403	-0.0971874	0.108846	1.07166	-0.723739	-1.15125	1.44623	-0.644717	-0.455573	-0.125556	-0.222004	0.745609	-0.520143	-1.1831	0.305094	-0.0262196	0.245174	0.665074	-0.633076	0.893985	-0.108436
ATPG_HUMAN	ATP5F1C	ATP synthase subunit gamma, mitochondrial (ATP synthase F1 subunit gamma) (F-ATPase gamma subunit)	0.562075	0.268822	0.0982927	0.268822	0.347414	0.26212	-0.203122	-0.0451656	-0.569327	1.07238	0.984146	0.0370376	1.7568	-0.580376	-0.803288	0.0689299	0.264987	1.14159	0.426901	-0.460125	-0.640957	0.414492	-0.394073	-0.0370376	0.449606	1.06022	-0.422346	-0.0538645	-0.672405	-0.434139	-0.222698	-0.211074	0.27987	-0.332333	-0.314231	-0.466853
ATPD_HUMAN	ATP5F1D	ATP synthase subunit delta, mitochondrial (ATP synthase F1 subunit delta) (F-ATPase delta subunit)	0.171388	0.218781	0.41044	0.874472	-0.70507	-0.242411	0.174957	0.463508	-0.689987	1.065	-0.454455	0.767807	0.392476	-0.699578	-0.721262	0.563823	0.337035	-0.0603372	0.553022	-0.19959	-0.315036	0.789572	-1.31863	0.2931	-0.614948	0.225539	-0.688182	-1.00242	-0.383281	0.0228282	-0.0675671	-0.578502	-0.0228282	1.38438	0.795161	-0.276662
ATP5I_HUMAN	ATP5ME	ATP synthase subunit e, mitochondrial (ATPase subunit e) (ATP synthase membrane subunit e) [Cleaved into: ATP synthase subunit e, mitochondrial, N-terminally processed]	0.427352	0.179731	-0.597493	0.63178	-0.253006	0.216178	0.400675	0.289506	-0.627784	0.840429	-0.686733	0.646364	0.108635	-0.852999	-0.0809076	-0.106567	0.0942454	-0.211247	0.307661	-0.466413	-0.243291	1.06527	-0.450641	0.0119367	-0.0713125	0.072775	-0.548322	-0.469747	-0.832355	0.123893	0.0339474	-0.00986356	0.00986356	-0.512514	0.017564	-0.106567
ATPK_HUMAN	ATP5MF	ATP synthase subunit f, mitochondrial (ATP synthase membrane subunit f)	-0.184114	0.157228	0.123975	0.307188	-0.385742	0.304322	-0.31959	-0.27112	-1.12656	0.16733	-1.63015	-0.102642	0.256005	-0.0843587	0.25771	-0.417288	0.172988	-1.17606	1.05906	0.12471	0.0129564	-0.609752	0.300545	-1.02192	1.18591	-1.72828	0.287661	0.0805255	-0.270348	-0.0437021	-0.119144	-1.58787	0.131966	1.07154	-0.0129564	0.277108
ATP5H_HUMAN	ATP5PD	ATP synthase subunit d, mitochondrial (ATPase subunit d) (ATP synthase peripheral stalk subunit d)	0.125648	0.410544	0.269385	0.839302	-0.178567	0.249	0.634269	0.917992	-0.675629	0.434254	-0.613033	0.779616	0.417359	-0.101671	-0.0920189	-0.349712	0.923178	0.39515	0.809649	-0.708567	-0.502	-0.107188	0.0830124	-0.305343	-0.329649	-0.31364	0.407655	-0.100898	-0.559906	0.0212593	0.137771	-0.242503	-0.0212593	-0.106187	0.168647	-0.0397258
ATP5J_HUMAN	ATP5PF	ATP synthase-coupling factor 6, mitochondrial (ATPase subunit F6) (ATP synthase peripheral stalk subunit F6)	0.00417681	-0.00585484	0.239973	0.627748	-0.385478	0.597025	-0.280624	0.390461	-0.388223	0.163368	-0.369093	0.45577	0.179502	-0.495653	0.0765519	-0.279799	0.52012	-0.415604	0.384911	-0.308417	-0.0650532	0.534503	-0.709044	0.185765	-0.0694088	-0.308417	-0.206475	-0.00417681	-0.388223	0.362096	0.00954716	-0.252393	0.0278823	0.860455	0.0497454	-0.134314
ATPO_HUMAN	ATP5PO	ATP synthase subunit O, mitochondrial (ATP synthase peripheral stalk subunit OSCP) (Oligomycin sensitivity conferral protein) (OSCP)	0.0524843	-0.00478961	0.169235	0.587267	0.223742	-0.378029	-0.250884	0.138122	-1.13128	0.814627	-0.691131	0.738099	0.814627	-0.416722	-0.426428	0.0608287	-0.067715	-0.17317	0.587267	-0.361051	-0.671803	0.559405	-0.355267	-0.014811	-0.314887	-0.331788	0.00105569	0.780226	0.575673	-0.0632122	0.043686	0.300702	0.330044	-0.420421	0.517587	-0.00105569
VA0D1_HUMAN	ATP6V0D1	V-type proton ATPase subunit d 1 (V-ATPase subunit d 1) (32 kDa accessory protein) (V-ATPase 40 kDa accessory protein) (V-ATPase AC39 subunit) (p39) (Vacuolar proton pump subunit d 1)	-0.232268	-0.106639	-0.101484	0.0945877	0.641143	0.100363	-0.129131	0.284863	-0.378663	0.219672	-0.290049	0.0288956	-0.1283	0.0381965	-0.390729	-0.622174	0.0705352	-0.310155	-0.0288956	-0.24837	-0.467241	-0.491723	0.112071	-0.0917943	-0.184602	-0.216877	0.660462	-0.202015	0.350978	0.411624	0.45102	0.593599	0.637524	0.64457	0.681239	0.29298
VATA_HUMAN	ATP6V1A	V-type proton ATPase catalytic subunit A (V-ATPase subunit A) (EC 7.1.2.2) (V-ATPase 69 kDa subunit) (Vacuolar ATPase isoform VA68) (Vacuolar proton pump subunit alpha)	-0.517929	-0.0669526	-0.646682	-0.499954	-0.0156041	0.341693	-0.0847119	0.0791765	-0.737221	0.0414003	-0.142383	-0.288818	-0.448035	0.623741	-0.364903	-0.163909	0.0208333	-0.408026	-0.231866	-0.375236	-0.0302368	0.704321	0.0156041	0.982474	0.0720985	-0.0878994	0.484274	0.324439	-0.899915	1.37334	1.03738	1.15932	1.43286	0.904875	1.07373	0.853152
VATB2_HUMAN	ATP6V1B2	V-type proton ATPase subunit B, brain isoform (V-ATPase subunit B 2) (Endomembrane proton pump 58 kDa subunit) (HO57) (Vacuolar proton pump subunit B 2)	-0.315106	0.0129663	-0.282173	-0.0614227	-0.022579	0.267995	-0.338643	-0.231827	-0.534909	0.349904	-0.364346	-0.239736	-0.0728904	0.594658	0.204169	0.0543099	-0.202134	-0.68931	-0.0129663	-0.431259	-0.192432	0.855362	-0.0494644	1.0939	0.424088	-0.254447	0.805366	0.620853	-0.471799	1.40158	1.26143	1.20379	1.46553	1.1294	1.18346	0.951597
VATD_HUMAN	ATP6V1D	V-type proton ATPase subunit D (V-ATPase subunit D) (V-ATPase 28 kDa accessory protein) (Vacuolar proton pump subunit D)	0.0593587	0.340324	-0.489253	-0.194229	-0.0579453	0.320769	-0.154517	3.16981	2.38435	2.06857	3.57963	2.18449	2.48552	-0.71499	1.70659	1.01406	-0.192711	3.13911	-0.575515	0.26078	-1.46272	-0.0418522	-0.0825798	-0.396011	0.70011	-0.681075	-0.650707	0.0418522	-0.368851	0.31113	-0.275076	-0.0465404	0.430099	0.14018	-0.049087	-0.443497
VATE1_HUMAN	ATP6V1E1	V-type proton ATPase subunit E 1 (V-ATPase subunit E 1) (V-ATPase 31 kDa subunit) (p31) (Vacuolar proton pump subunit E 1)	-0.481512	-0.185271	-0.902517	-0.130294	-0.70248	0.212134	-0.113039	-0.157012	-0.229579	-0.0816422	-0.421541	-0.330366	-0.641494	0.401304	-0.311683	0.123631	-0.0483338	-0.441336	0.530151	-0.45506	0.00190954	0.153658	0.0147556	0.287264	-0.00190954	-0.561701	0.202513	0.202513	0.335179	0.843775	0.554643	0.372634	0.716088	0.478154	0.326942	0.382302
VATF_HUMAN	ATP6V1F	V-type proton ATPase subunit F (V-ATPase subunit F) (V-ATPase 14 kDa subunit) (Vacuolar proton pump subunit F)	-0.288355	0	-0.310963	0.147302	-0.490087	-0.00707728	0.0338985	-0.234596	-0.613113	0.108827	-0.493705	0.0276386	-0.184434	0.374504	-0.333651	0.106552	0.0495488	-0.327432	-0.211965	-0.402232	0	0.638942	-0.767003	0.372661	-0.49959	0.342196	-0.297718	-0.441347	-0.00642854	0.443852	0.494938	0.36217	0.622806	0.18843	0.0248256	0.186451
VATG1_HUMAN	ATP6V1G1	V-type proton ATPase subunit G 1 (V-ATPase subunit G 1) (V-ATPase 13 kDa subunit 1) (Vacuolar proton pump subunit G 1) (Vacuolar proton pump subunit M16)	-0.631943	-0.150352	-0.289624	-0.157557	0.156128	-0.277003	0.229638	-0.229373	-0.485411	0.065939	0.111034	-0.371005	-0.427679	0.146345	-0.507471	0.288992	0.732925	-0.0555121	0.382748	-0.572797	-0.100108	0.0555121	-0.686577	0.610267	-0.465749	0.145386	-0.118373	-0.55757	-0.452651	0.281771	0.339439	0.163518	0.45074	0.331823	0.596261	0.377345
VATH_HUMAN	ATP6V1H	V-type proton ATPase subunit H (V-ATPase subunit H) (Nef-binding protein 1) (NBP1) (Protein VMA13 homolog) (V-ATPase 50/57 kDa subunits) (Vacuolar proton pump subunit H) (Vacuolar proton pump subunit SFD)	-0.206666	-0.638879	-0.324505	0.284639	-0.216742	0.206779	0.218738	0.919663	0.171614	-0.375621	0.977838	-1.09714	-0.719341	0.152083	-0.863193	0.663281	0.235906	0.884825	-0.575406	-0.450819	-0.656322	-0.135531	0.13381	0.642175	-0.269123	0.151124	-0.0603672	-0.64987	0.601949	0.704595	0.00406223	0.0657771	-0.262526	0.136363	-0.283305	-0.00406223
ATX10_HUMAN	ATXN10	Ataxin-10 (Brain protein E46 homolog) (Spinocerebellar ataxia type 10 protein)	0.0442299	-0.203355	-0.453838	0.35261	0.46498	0.0948418	0.908529	-0.0957899	-0.0155633	-0.0270424	0.311767	-0.166543	-0.295306	0.00168172	0.201714	-0.175937	-0.0593249	-0.27022	-0.217681	0.601662	-0.136582	0.102986	-0.00168172	0.890531	-0.162272	-0.13391	0.077608	0.61464	0.853837	-0.594753	0.22617	-0.0640214	0.108136	0.419974	-0.121997	0.271811
ZA2G_HUMAN	AZGP1	Zinc-alpha-2-glycoprotein (Zn-alpha-2-GP) (Zn-alpha-2-glycoprotein)	-0.518025	0.702135	-0.408854	-0.366702	-0.44615	0.865394	0.130808	0.726228	0.559919	0.865394	-0.130808	0.68453	0.672058	0.394442	-0.157775	-0.231595	-0.27847	-0.219274	0.575995	0.990328	1.22112	-0.187139	0.775204	-0.417423	0.672058	-0.537432	0.286398	1.72217	2.46813	0.694484	-1.06877	-0.271608	-0.942171	-0.378452	-0.156204	-0.27847
CAP7_HUMAN	AZU1	Azurocidin (Cationic antimicrobial protein CAP37) (Heparin-binding protein) (HBP) (hHBP)	0.166268	-0.0601603	-0.539757	-0.56851	-0.32908	-0.257435	-0.1997	-0.224729	0.503365	0.372805	-0.350531	0.369976	-0.312297	-0.546524	-0.236381	0.0246403	0.408101	-0.0246403	0.337463	0.0563886	0.351529	-0.0445088	-0.0347643	0.498271	0.81958	0.227762	0.39193	0.445138	1.82811	0.348092	-0.208011	-0.175576	-0.339639	4.11393	2.8757	-0.386535
B2MG_HUMAN	B2M	Beta-2-microglobulin [Cleaved into: Beta-2-microglobulin form pI 5.3]	-1.3712	-1.03744	-1.64362	-1.69985	-1.10149	-1.30565	-1.67167	0.701818	-0.442265	0.739779	0.0448218	0.0210892	-0.0936096	0.752682	-1.62921	0.811917	1.27791	-0.0898365	-0.0210892	-0.245503	0.0729534	0.412434	-1.21766	0.380138	-0.243364	-0.765193	0.264744	0.0668831	-0.438847	0.892036	0.704025	0.789325	1.41732	0.0766662	-0.427426	1.56682
B3GLT_HUMAN	B3GLCT	Beta-1,3-glucosyltransferase (Beta3Glc-T) (EC 2.4.1.-) (Beta 3-glucosyltransferase) (Beta-3-glycosyltransferase-like)	0.195634	0.681617	1.05162	0.250725	-0.250552	-0.497355	0.0768421	-0.838147	-0.681447	-0.36907	0.285891	0.0102188	-0.51648	-0.0102188	-0.205724	0.387979	-0.940978	-0.681447	0.845839	-0.593809	0.221999	1.28623	-0.497355	-0.649186	0.55807	-0.497355	1.01848	0.775387	0.332621	0.839695	-0.218152	-0.405933	-0.184697	0.0581096	-0.205724	0.283925
B4GT1_HUMAN	B4GALT1	Beta-1,4-galactosyltransferase 1 (Beta-1,4-GalTase 1) (Beta4Gal-T1) (b4Gal-T1) (EC 2.4.1.-) (Beta-N-acetylglucosaminyl-glycolipid beta-1,4-galactosyltransferase) (Beta-N-acetylglucosaminylglycopeptide beta-1,4-galactosyltransferase) (EC 2.4.1.38) (Lactose synthase A protein) (EC 2.4.1.22) (N-acetyllactosamine synthase) (EC 2.4.1.90) (Nal synthase) (Neolactotriaosylceramide beta-1,4-galactosyltran…	-0.0726124	-0.592529	0.402909	0.130456	-0.0323917	-0.26389	0.600242	1.90799	0.677764	0.0273296	0.0853354	0.0899271	-0.0100204	0.130456	0.339773	-0.462108	1.13023	0.599072	0.217042	-0.883852	0.664559	-0.277856	-0.531056	-1.08928	0.113618	-0.112383	-0.191759	0.720225	-0.245522	-0.795495	-0.228185	-0.218428	0.0100204	0.763076	-0.387163	-0.0239759
BAG2_HUMAN	BAG2	BAG family molecular chaperone regulator 2 (BAG-2) (Bcl-2-associated athanogene 2)	-0.0169257	-0.471632	-0.913384	-0.745513	-1.20465	-0.618584	-0.956132	2.6563	0.554151	1.74771	1.17955	1.25253	-0.207495	0.254177	1.16386	0.562083	1.46585	2.6563	1.42985	0.0226697	0.599576	0.168855	0.537448	-0.329326	-0.464051	-0.172645	-0.429109	0.0169257	0.912611	-0.383185	-0.127526	0.991345	-0.12646	-0.435678	-0.266003	-0.516829
BAG3_HUMAN	BAG3	BAG family molecular chaperone regulator 3 (BAG-3) (Bcl-2-associated athanogene 3) (Bcl-2-binding protein Bis) (Docking protein CAIR-1)	-0.387201	0.470294	-0.736007	-0.886182	-0.553229	-0.353012	-1.28499	-0.196142	0.816171	-0.252597	0.176658	0.000533184	-0.954915	0.415622	-0.270635	0.201362	-0.168712	0.155306	-0.346216	1.11834	-1.19342	0.578675	0.820989	0.151126	0.0841001	1.65864	-0.738639	0.0940808	-0.338909	-0.156162	0.454098	-0.310525	0.291119	-0.000533184	0.330577	0.52769
BAG5_HUMAN	BAG5	BAG family molecular chaperone regulator 5 (BAG-5) (Bcl-2-associated athanogene 5)	0.207713	-0.646083	0.83524	0.32557	0.672298	-0.731743	0.238772	0.143508	1.12195	0.0137844	-0.442599	-0.418206	0.430416	-0.195636	-0.865037	0.840732	0.289737	-0.0746481	-0.0137844	0.672298	-1.50963	-0.0228485	0.215656	-0.434206	0.127402	0.373017	-0.320212	-0.91239	-0.153024	-0.0861688	-0.392655	-0.772483	0.305544	0.31893	-0.309024	0.448377
BAG6_HUMAN	BAG6	Large proline-rich protein BAG6 (BAG family molecular chaperone regulator 6) (BCL2-associated athanogene 6) (BAG-6) (HLA-B-associated transcript 3) (Protein G3) (Protein Scythe)	0.167206	0.0756749	0.500406	0.227482	0.157399	-0.154729	-0.307359	-0.589818	-0.515671	-0.337426	-0.270071	-0.580869	-0.572135	-0.523466	-1.34729	1.18523	-0.263521	0.395816	0.761162	1.02852	-0.447542	0.255711	-0.178112	0.2487	-0.556883	0.0538668	-0.188098	-0.161622	-0.0538668	0.174351	0.267526	0.362387	0.0613874	0.174351	-0.677725	0.122561
BAF_HUMAN	BANF1	Barrier-to-autointegration factor (Breakpoint cluster region protein 1) [Cleaved into: Barrier-to-autointegration factor, N-terminally processed]	0.733433	1.3514	0.670507	2.03619	0.277747	0.703238	1.23336	0.0831777	-0.0731506	0.0333238	0.39415	-0.316798	0.786399	-0.720339	-0.0769212	-0.141918	0.968887	0.387839	-0.310635	-0.112704	0.379571	-0.137641	0.0528955	-0.41219	-0.14517	-0.166836	-0.495355	-0.387775	0.0384437	-0.153793	0.302186	0.144037	-0.0333238	-1.07006	-0.141918	-0.129423
BAP18_HUMAN	BAP18	Chromatin complexes subunit BAP18 (BPTF-associated protein of 18 kDa)	-0.970605	-1.12042	-1.04401	0.00479991	-0.569286	-1.17088	-0.801201	-1.83608	-0.534917	0.837484	-0.00479991	0.431354	0.328497	0.181793	0.559738	-0.423534	-0.688032	0.141754	0.811378	-0.0262655	0.554595	0.350564	-0.798227	-1.5372	0.122215	-0.0667113	0.997895	0.531811	-2.03197	-1.27777	0.470242	0.313451	0.804661	0.629163	0.955565	-0.985914
BGIN_HUMAN	BARGIN	Bargin (Chimeric SH3BP1-PDXP protein)	-0.0472511	-0.436872	-0.0788945	0.10535	0.116559	-0.459273	-0.142885	-0.817867	0.347899	0.217819	0.181737	0.507463	0.542712	-0.272299	0.0984259	-0.0256837	-0.698386	0.0807743	0.294365	-0.251521	0.263361	-0.186031	-0.224373	0.677193	0.264055	-0.0216959	-0.270996	-0.323431	-0.358354	0.746642	0.0273261	0.089028	0.0216959	0.251187	-0.253224	-0.300247
BASP1_HUMAN	BASP1	Brain acid soluble protein 1 (22 kDa neuronal tissue-enriched acidic protein) (Neuronal axonal membrane protein NAP-22)	0.874663	0.330683	1.47296	-0.358014	0.402168	0.635629	0.192061	-0.0816844	-0.211181	-0.309036	0.335819	-0.17543	-0.598567	2.39184	-0.685176	-0.170244	-1.59749	0.0682903	-0.22368	-0.110204	1.174	-0.549295	-0.106252	0.385335	0.490513	0.511274	1.41872	1.939	1.04464	-0.344027	0.0488585	-0.853397	-0.0488585	0.5406	-0.416861	-0.59306
BAX_HUMAN	BAX	Apoptosis regulator BAX (Bcl-2-like protein 4) (Bcl2-L-4)	0.0860764	0.468051	0.00338648	0.0561082	1.14193	0.684891	0.569626	-0.0846386	-0.969708	0.0757122	0.0438424	-0.324956	-0.00338648	-0.308387	-0.108352	-0.802869	-0.117425	-0.349948	-0.472227	-0.485131	0.10023	0.578892	-0.0796826	0.18097	-0.0929946	-0.0607157	-0.411688	-0.311812	0.126802	0.485725	0.402447	0.148824	0.590181	-0.228671	-0.3297	0.459553
BCAM_HUMAN	BCAM	Basal cell adhesion molecule (Auberger B antigen) (B-CAM cell surface glycoprotein) (F8/G253 antigen) (Lutheran antigen) (Lutheran blood group glycoprotein) (CD antigen CD239)	-0.169295	-0.383897	-0.0859938	0.459313	-0.171803	0.0101756	0.7709	0.0453708	0.603233	0.34384	0.429567	0.351187	0.147983	0.908886	0.454888	-0.056025	-0.527314	-0.422992	0.709256	-0.0700299	0.49574	-0.0406048	0.018683	-0.0736701	0.385311	-0.576704	0.182217	0.0411604	0.481465	-0.219316	-0.0246432	-0.0101756	-0.714674	-0.0109375	-0.562705	-0.510599
SPF27_HUMAN	BCAS2	Pre-mRNA-splicing factor SPF27 (Breast carcinoma-amplified sequence 2) (DNA amplified in mammary carcinoma 1 protein) (Spliceosome-associated protein SPF 27)	0.8345	0.412586	0.4442	0.540626	0.497805	0.21843	0.408748	0.121086	0.37941	0.0659419	-0.65554	-0.212183	-0.202477	-0.134206	0.191758	-0.232045	0.304464	-0.546663	-0.401869	-0.0536323	0.188952	-0.130895	0.469657	-0.0453258	0.221558	-0.120873	-0.426331	-0.245886	0.595602	-0.0995149	0.378772	-0.0135641	-0.315516	-0.117513	-0.233414	0.0135641
BCAT1_HUMAN	BCAT1	Branched-chain-amino-acid aminotransferase, cytosolic (BCAT(c)) (EC 2.6.1.42) (Protein ECA39)	0.543216	1.62502	2.33513	0.685114	2.51761	-0.437969	-1.15139	0.609549	1.43602	0.560119	-0.635403	0.39094	-0.925479	-0.728401	-0.977754	-0.240508	-0.186193	-0.394403	0.383005	0.0432399	-0.488711	0.68669	-0.457414	0.597326	-0.250515	-0.400484	-0.605689	0.157096	1.00601	-0.354458	0.38163	0.809978	0.00946773	-0.221873	-0.00946773	-0.140756
BCAT2_HUMAN	BCAT2	Branched-chain-amino-acid aminotransferase, mitochondrial (BCAT(m)) (EC 2.6.1.42) (Placental protein 18) (PP18)	-0.134323	-0.817321	0.0133621	0.255012	-0.10056	-0.602475	-0.334995	-0.585648	0.970039	-0.0932972	-0.25805	0.70317	0.191316	-0.222434	0.413346	0.175058	-0.897017	0.0699943	-0.264705	0.0529841	0.869871	0.891986	0.981247	-0.512834	0.1792	0.717725	-0.10056	0.744991	1.93351	-0.764311	0.360011	-0.371055	-0.14599	-0.125426	-0.0133621	0.319709
B2L13_HUMAN	BCL2L13	Bcl-2-like protein 13 (Bcl2-L-13) (Bcl-rambo) (Protein Mil1)	0.0569664	-0.229188	-0.618245	0.16328	-0.170818	-0.174441	0.227583	-0.223214	-0.668923	0.54239	-0.327685	0.267359	0.460845	-0.663866	0.885245	-0.741449	0.977878	-0.250485	0.441314	-0.589604	0.00340841	-0.0811696	-0.0613221	-0.417944	-0.110889	-0.601613	0.995706	0.800627	-0.00340841	0.185372	0.0825888	0.76443	0.46954	-0.362195	0.625839	0.165128
BCLF1_HUMAN	BCLAF1	Bcl-2-associated transcription factor 1 (Btf) (BCLAF1 and THRAP3 family member 1)	-0.151087	-0.18658	-0.0567718	-0.176589	-0.0728854	-0.329068	0.0484303	0.142151	0.550585	-0.124275	0.2336	-0.142856	0.183291	0.61132	0.104367	0.414481	0.57573	-0.180625	0.307871	0.733088	0.0316984	-0.0217082	-0.00688655	0.00688655	0.919009	0.281793	-0.196475	-0.894998	-0.0911143	0.380365	-0.190826	0.531376	-0.159622	0.0264085	-0.330831	-0.506398
BDH2_HUMAN	BDH2	3-hydroxybutyrate dehydrogenase type 2 (EC 1.1.1.-) (EC 1.1.1.30) (Dehydrogenase/reductase SDR family member 6) (Oxidoreductase UCPA) (R-beta-hydroxybutyrate dehydrogenase) (Short chain dehydrogenase/reductase family 15C member 1)	0.148727	0.0308604	-0.296872	0.507065	0.428349	-0.183644	0.192336	-0.134703	-0.437798	0.055194	0.684919	-0.0889744	-0.337113	0.819202	-0.0501255	0.0398072	-0.0373125	-0.427914	-0.515318	0.954561	-0.0397955	-0.118641	0.121299	1.13178	0.10569	-0.466702	0.307748	0.00587996	0.394665	-0.383239	-0.00587996	0.307101	0.0357609	-0.504888	-0.104995	-0.775572
BET1L_HUMAN	BET1L	BET1-like protein (Golgi SNARE with a size of 15 kDa) (GOS-15) (GS15) (Vesicle transport protein GOS15)	0.722141	-1.0261	0.11224	-0.30058	0.316774	-1.20073	-0.312133	-0.727895	-0.106598	0.566661	-0.19182	0.922008	0.387373	0.470693	0.0659644	0.675999	-0.177299	0.560957	0.773734	-0.592606	-0.291131	0.52331	-1.11923	0.60981	-1.09602	0.725284	0.271566	0.303635	-0.0659644	-1.35614	0.52923	-0.741335	0.997002	-0.963717	-0.116605	-0.518872
PGS1_HUMAN	BGN	Biglycan (Bone/cartilage proteoglycan I) (PG-S1)	-2.68427	1.56847	-3.08532	-0.525497	-1.75144	0.0647416	1.35095	0.457111	1.29309	0.615207	1.64969	-0.454331	-0.221931	1.19624	1.31865	0.927862	-0.786729	0.857041	0.199941	0.0867303	-0.816924	-2.27964	-0.0647416	-1.57087	0.169259	0.217924	0.857041	-3.33997	-3.58405	0.636951	-1.52874	-2.53632	-1.39711	-0.908909	0.559561	-0.548735
BID_HUMAN	BID	BH3-interacting domain death agonist (p22 BID) (BID) [Cleaved into: BH3-interacting domain death agonist p15 (p15 BID); BH3-interacting domain death agonist p13 (p13 BID); BH3-interacting domain death agonist p11 (p11 BID)]	-0.354611	0.680049	-0.80613	-0.238443	-0.425844	-0.212912	0.794744	-0.427755	-0.293606	0.332731	0.196926	-0.0828512	0.431166	-0.331113	0.271243	0.122491	0.63917	-0.787584	-0.139993	-0.356225	0.416764	0.260573	1.20726	0.0325679	-0.0705525	0.634159	0.215031	0.7618	-0.562498	0.34795	0.309137	-0.261275	0.181352	-0.0325679	-0.147442	-0.283254
BIN1_HUMAN	BIN1	Myc box-dependent-interacting protein 1 (Amphiphysin II) (Amphiphysin-like protein) (Box-dependent myc-interacting protein 1) (Bridging integrator 1)	-0.173279	-0.614873	-0.275885	-0.434505	-0.466136	-0.86305	-1.34458	-0.614873	0.441441	0.11184	1.0063	-0.140294	-0.138937	-0.158352	-0.528547	0.339456	-0.336289	0.155565	-0.293839	-0.11184	0.262839	1.14159	-0.167708	0.811253	0.263725	0.434113	0.220206	0.517987	0.516742	-0.424237	0.41479	0.506133	0.362866	-0.828577	0.814979	0.243176
BIN2_HUMAN	BIN2	Bridging integrator 2 (Breast cancer-associated protein 1)	0.0592015	0.0225532	-0.0225532	-0.375443	0.858268	-0.0898914	0.59056	-0.138574	-0.0393672	0.404298	0.589909	-0.573626	-0.717519	0.105014	-0.325942	0.454278	0.236821	0.402071	-0.454145	-0.315469	-0.11214	-0.184601	-0.283717	0.338328	-0.689323	0.644583	-0.522878	-1.04481	-0.835205	0.727463	0.378595	0.186201	0.110556	0.756653	-0.0626896	0.570642
BLMH_HUMAN	BLMH	Bleomycin hydrolase (BH) (BLM hydrolase) (BMH) (EC 3.4.22.40)	-0.139108	0.426154	0.133543	-0.233724	-0.262949	-0.0226053	-0.055802	-0.110186	0.294702	-0.10734	0.676228	0.715063	-0.254002	0.488694	0.860891	0.502488	-0.0343406	0.965441	0.116727	0.559079	-0.467953	-0.102347	0.0546864	0.467874	-0.216673	0.352581	-0.0456946	0.282384	0.20325	-0.110186	-0.262949	0.324536	-0.528275	0.0226053	-0.294082	-0.430914
BL1S1_HUMAN	BLOC1S1	Biogenesis of lysosome-related organelles complex 1 subunit 1 (BLOC-1 subunit 1) (GCN5-like protein 1) (Protein RT14)	-0.228233	-0.402686	-0.0295157	0.312087	0.665994	0.337007	0.186252	1.00022	0.446491	0.49989	0.765832	1.08259	1.02824	0.324313	0.0295157	1.22794	0.206549	0.925766	0.768714	-0.424448	-0.226035	-0.480675	0.370232	-0.641817	-0.0982553	-0.347134	-0.270186	-0.423685	-0.468405	0.311226	-0.337181	-0.0676293	-0.289354	-0.185386	-0.632788	-0.356915
BL1S2_HUMAN	BLOC1S2	Biogenesis of lysosome-related organelles complex 1 subunit 2 (BLOC-1 subunit 2) (Centrosome-associated protein)	1.04999	-0.25607	0.338822	-0.622564	-0.384412	0.125351	-0.0694699	0.170371	-0.584472	0.987335	0.683743	-0.574814	0.79278	-0.0414579	0.0414579	-0.220981	-0.715743	0.376684	0.988509	-0.606073	-0.448929	0.595938	0.139947	-1.41234	0.127406	0.922904	0.251046	-0.0414579	-0.464685	0.134794	0.0494479	0.46727	-0.305352	-0.279675	-0.738717	-0.903619
BL1S4_HUMAN	BLOC1S4	Biogenesis of lysosome-related organelles complex 1 subunit 4 (BLOC-1 subunit 4) (Protein cappuccino homolog)	-0.149929	-0.495322	-0.177103	0.121897	-0.446059	-0.389498	0.132729	0.0911432	0.574006	-0.108782	0.31126	-0.0371569	0.0615479	-0.180727	0.470323	0.246869	-0.488762	0.553402	-0.153116	0.233825	-0.88174	0.956125	0.643886	0.441405	0.0854698	1.26228	0.328203	-0.277541	-0.594291	-0.275957	-0.406056	0.0371569	-0.129627	-1.32537	1.24784	-0.670613
BIEA_HUMAN	BLVRA	Biliverdin reductase A (BVR A) (EC 1.3.1.24) (Biliverdin-IX alpha-reductase)	0.26054	-0.88666	-0.104332	-0.651541	-0.822953	-0.0873001	0.255743	0.487146	-0.197695	0.32111	-0.540827	-0.231663	0.0905257	-0.195568	0.335185	-0.337922	-0.0447907	-0.122703	-0.242169	-0.336917	0.132835	0.279292	0.0010942	0.444706	0.480862	-0.115612	0.0650792	-0.100174	-0.890355	0.822647	0.153676	0.510148	0.763438	-0.0010942	0.450141	0.0255537
BLVRB_HUMAN	BLVRB	Flavin reductase (NADPH) (FR) (EC 1.5.1.30) (Biliverdin reductase B) (BVR-B) (EC 1.3.1.24) (Biliverdin-IX beta-reductase) (Green heme-binding protein) (GHBP) (NADPH-dependent diaphorase) (NADPH-flavin reductase) (FLR)	-0.127229	0.350707	-0.27371	-0.476974	-0.506243	1.13044	-0.00800261	-0.239374	0.171322	-0.119687	-0.952297	0.367731	-0.503697	-0.0971646	-0.289999	-0.490488	0.505543	-0.850478	-0.169669	-0.0604748	0.489675	0.480849	0.240158	1.55098	0.00800261	-0.27371	0.0671961	0.986632	0.210225	1.1918	0.777849	1.2938	-0.245632	0.986632	-0.0459861	0.220997
BD1L1_HUMAN	BOD1L1	Biorientation of chromosomes in cell division protein 1-like 1	0.0585416	-0.264201	-0.391349	-0.493567	0.106878	-0.751541	-0.277752	-0.478329	0.0528881	0.416702	0.198585	0.268263	0.773136	0.332093	0.511838	0.384411	-0.695548	0.163449	0.847033	-0.473774	0.432134	0.245251	-0.242839	0.480747	-0.172553	0.0601169	-0.211215	-0.122073	-0.497696	-0.189656	-0.192004	-0.086611	-0.919793	0.132633	0.0999496	-0.0528881
BOLA1_HUMAN	BOLA1	BolA-like protein 1 (hBolA)	-0.0476428	0.670079	0.901834	0.0476428	0.302673	-0.693959	0.626855	0.972654	-0.349211	1.07398	-1.08807	-0.963068	-0.61821	1.9626	0.832522	-0.666354	-0.840485	0.449298	-0.0841268	0.573146	1.11191	-1.34452	-0.279979	-1.64847	0.806635	-1.02957	0.526544	1.90206	1.68747	1.60763	-0.693959	-0.556032	-0.442863	-1.5724	0.469929	-2.16244
BOLA2_HUMAN	BOLA2; BOLA2B	BolA-like protein 2	0.873674	-0.839798	-0.450944	-0.264413	-0.572983	0.733684	-1.02469	0.264413	0.752689	-0.865492	-0.750935	-0.828006	1.35706	1.22387	-0.868525	1.34182	0.661073	1.79511	0.974507	1.28665	-0.805128	0.68947	1.93146	-0.722816	0.82894	-0.404546	-0.885303	0.541776	-0.423462	0.272028	-0.437077	-0.607865	-0.497639	0.363736	0.504832	-0.459102
PMGE_HUMAN	BPGM	Bisphosphoglycerate mutase (BPGM) (EC 5.4.2.4) (2,3-bisphosphoglycerate mutase, erythrocyte) (2,3-bisphosphoglycerate synthase) (EC 5.4.2.11) (2,3-diphosphoglycerate mutase) (DPGM) (BPG-dependent PGAM)	-0.346259	-0.485202	-0.298792	-0.734563	0.133721	0.843875	-1.00508	-0.00473677	0.407733	0.0156786	0.748047	-0.0943722	-0.337218	-0.735977	-0.469245	-0.0151541	-0.0771933	0.00473677	-0.076498	0.223996	0.0455278	0.742885	-0.787299	0.229026	0.370153	-0.0633406	-0.29716	-0.179008	-0.747857	0.0604616	0.235989	0.251052	0.323045	1.49731	0.246404	0.294709
BPI_HUMAN	BPI	Bactericidal permeability-increasing protein (BPI) (CAP 57)	0.0780128	0.141309	-0.566162	-0.300218	-0.00394808	-0.0444175	-0.48642	-0.355761	0.34684	-0.0964813	0.00970436	-0.0571	0.109919	0.10432	-0.334549	-0.067806	-0.601389	-0.0803084	0.0520267	0.38768	0.00394808	0.646353	0.71235	0.605875	0.631934	-0.201649	-0.31682	-0.240199	-0.109203	0.428776	0.907641	-0.222897	-0.355761	2.15673	0.263753	0.0049069
BPNT1_HUMAN	BPNT1	3'(2'),5'-bisphosphate nucleotidase 1 (EC 3.1.3.7) (Bisphosphate 3'-nucleotidase 1) (PAP-inositol 1,4-phosphatase) (PIP)	0.189563	0.450215	-0.0314254	0.228618	0.717365	0.62699	0.163998	0.831438	-0.112661	0.320749	0.659652	0.389046	0.671501	-0.0976287	0.0948075	0.187864	-0.700655	0.18697	0.689376	0.208644	-0.660012	-0.262309	-0.658363	-0.186257	-0.439143	0.0314254	-0.121343	-0.135204	-0.30985	-0.526427	0.137544	-0.232126	-0.251707	-0.375495	-0.323514	-0.10328
BRCC3_HUMAN	BRCC3	Lys-63-specific deubiquitinase BRCC36 (EC 3.4.19.-) (BRCA1-A complex subunit BRCC36) (BRCA1/BRCA2-containing complex subunit 3) (BRCA1/BRCA2-containing complex subunit 36) (BRISC complex subunit BRCC36)	-0.375826	1.00442	-0.94316	-0.192682	-0.342758	-0.337438	-0.139685	-0.542719	0.496093	0.612177	-0.103341	-0.207384	-0.44	-0.266684	0.103341	0.290253	0.322543	-0.356725	-0.704108	0.37884	0.423598	0.182409	-0.649601	0.57581	-1.10488	0.93267	-0.176673	1.28458	-0.168271	0.136174	1.26359	0.215683	0.637335	-0.257679	0.24403	0.930266
BRD4_HUMAN	BRD4	Bromodomain-containing protein 4 (Protein HUNK1)	0.0634278	-0.546555	0.297986	0.109673	0.297986	-0.498877	0.776329	-0.575848	0.297986	-0.278263	0.265981	-0.448619	0.378762	0.42458	-0.138933	-0.113508	-0.379758	-0.0424381	-0.0119731	0.541139	0.405044	0.599878	-0.673516	0.204836	0.0737101	-0.173304	-0.43059	-1.03393	-0.357669	-0.276774	0.179921	-0.370582	-0.108462	0.401954	0.506593	0.0119731
BRK1_HUMAN	BRK1	Protein BRICK1 (BRK1)	0.694623	-1.69196	0.892684	-1.06091	-2.03824	-1.56763	-1.64924	0.798334	0.222755	1.38553	1.98928	-2.08052	-0.74454	0.912907	1.08722	-0.245412	-1.48026	1.83803	-0.686596	-0.293942	1.01775	-0.105537	-0.775113	0.67195	-1.36258	1.13879	0.105537	1.23511	0.828449	-0.568535	0.625753	0.531257	1.04463	-1.65742	-0.568535	-0.248472
BASI_HUMAN	BSG	Basigin (5F7) (Collagenase stimulatory factor) (Extracellular matrix metalloproteinase inducer) (EMMPRIN) (Leukocyte activation antigen M6) (OK blood group antigen) (Tumor cell-derived collagenase stimulatory factor) (TCSF) (CD antigen CD147)	-0.185166	0.0604234	0.236881	0.0673618	-0.180784	-0.852211	-0.643884	-0.366336	-0.273795	0.126211	-0.26091	-0.0676634	0.459014	0.818502	0.488965	-0.0954274	0.206202	0.203252	0.0013263	-0.120885	-0.126145	0.716515	0.0459811	-0.182614	-0.524748	0.228466	0.248797	-0.0013263	-0.199667	-0.71669	-0.24206	0.232281	0.277222	0.0703268	0.462827	-0.333222
BST1_HUMAN	BST1	ADP-ribosyl cyclase/cyclic ADP-ribose hydrolase 2 (EC 3.2.2.6) (ADP-ribosyl cyclase 2) (Bone marrow stromal antigen 1) (BST-1) (Cyclic ADP-ribose hydrolase 2) (cADPr hydrolase 2) (CD antigen CD157)	-0.244407	0.34389	1.14484	-0.303579	-0.00875347	-0.0645676	0.0350575	-0.425644	0.544299	-0.344681	-0.303579	-0.894828	-0.186492	-0.289551	-0.205404	-0.48058	0.00875347	0.508774	-0.328433	0.368255	0.235534	-0.0527897	0.578927	-0.0344554	0.169721	0.528686	0.272203	1.62911	0.0186741	0.435182	0.057492	-0.237351	-0.565922	1.49496	0.838685	-0.0776253
BTF3_HUMAN	BTF3	Transcription factor BTF3 (Nascent polypeptide-associated complex subunit beta) (NAC-beta) (RNA polymerase B transcription factor 3)	-0.0329718	-0.277022	0.435616	0.538762	0.324965	0.276289	0.630459	-0.0364919	-0.222718	0.0870881	0.375467	-0.644498	0.462539	-0.0670298	-0.248421	-0.0225425	0.185983	0.290414	-0.402603	-0.684083	0.0248474	-0.252724	-0.193468	-0.657009	0.0760664	-0.136429	-0.111663	0.590119	-0.402603	-0.202577	0.321871	-0.628368	0.238528	0.0498025	0.205286	0.0225425
BT3L4_HUMAN	BTF3L4	Transcription factor BTF3 homolog 4 (Basic transcription factor 3-like 4)	0.853734	1.03622	0.0905536	0.709062	-0.371803	0.19111	0.842283	-0.0795776	-0.802459	-0.271034	0.179867	-0.508335	-0.154824	-0.134286	-0.0296424	-0.276428	0.260613	0.0313048	-0.266115	0.102185	0.0296424	0.29811	0.488552	-0.335362	-0.164141	0.678957	-0.370772	-1.04917	0.125199	0.356468	0.201937	0.31182	-0.202599	-1.00953	-0.0929406	-0.0833012
BUB3_HUMAN	BUB3	Mitotic checkpoint protein BUB3	0.284642	0.18514	0.214013	-0.0927408	0.894895	0.206534	0.0394427	0.214013	-0.957243	0.449152	-0.240806	1.07364	0.262418	-0.270751	0.0933787	0.0535456	0.377701	0.17318	0.0337022	-0.0337022	-0.447151	-0.310162	0.553117	0.355668	-0.323552	-0.447151	-0.501811	-0.127115	-0.254328	-0.343111	-0.176725	0.406619	-0.22049	-0.857697	-0.399141	-0.136111
BUD31_HUMAN	BUD31	Protein BUD31 homolog (Protein EDG-2) (Protein G10 homolog)	0.445631	-0.351182	-0.0538036	0.341609	-0.181562	-0.67525	-0.615638	-0.306009	-0.0461814	0.602031	-0.883453	1.07456	0.500392	-0.124765	0.567882	-0.304448	0.150467	0.239721	0.457268	-0.43139	0.499832	0.720062	0.209631	0.00996903	-0.589999	-0.151155	-0.290395	0.531767	-0.157525	-1.01458	0.348867	-0.00996903	0.319205	-0.220681	0.0308433	0.391511
BYST_HUMAN	BYSL	Bystin	-0.818268	-0.152725	-0.461532	-0.521369	0.342699	-1.03344	0.183567	-0.0210452	1.42891	-0.215687	0.752603	0.153131	0.269995	0.0210452	0.2868	1.89597	-0.873887	1.36817	-0.0977086	0.205712	-0.589817	-0.231581	0.202986	0.379755	-0.405216	0.317232	0.816892	-0.77391	-0.77391	-1.30728	0.0620712	0.315155	0.0620712	-0.258872	-0.378967	-0.310614
BZW1_HUMAN	BZW1	Basic leucine zipper and W2 domain-containing protein 1 (Protein Orf)	-0.113843	-0.831743	-0.425511	-0.802055	0.86942	-0.14486	0.0544536	-0.748453	1.25132	-0.706207	1.13803	0.222293	-0.683985	0.501651	-0.313547	-0.186852	0.00689319	0.786104	0.106013	0.189813	-0.00689319	0.661412	0.336198	-0.246408	0.860571	-0.320652	0.151019	0.322688	-0.754672	0.798491	-0.177933	0.0710629	-0.556667	-0.242471	0.188934	-0.3082
BZW2_HUMAN	BZW2	Basic leucine zipper and W2 domain-containing protein 2	-0.874301	0.113795	0.0785068	-0.423023	0.321145	-0.103471	1.75662	0.00543117	0.880103	-0.518519	0.674255	-0.596691	-0.463099	-0.23853	-0.266624	-0.219199	0.346378	2.17852	-0.984289	3.80136	1.72736	0.884335	-0.00543117	-0.525268	1.20768	2.84451	-0.865568	0.396533	0.0227747	-0.147328	-0.28954	3.09859	-0.400609	-0.103471	0.578935	-0.422122
CK054_HUMAN	C11orf54	Ester hydrolase C11orf54 (EC 3.1.-.-)	0.625264	0.4739	0.804021	1.3235	0.439467	0.683505	1.06232	-0.0314771	0.0808731	-0.154827	-0.0869003	0.294555	-0.116645	0.0583479	-0.416923	-0.194726	0.559191	-0.194023	-0.164671	-0.545802	0.642213	-0.269633	-0.185989	-0.129659	0.0406559	-0.222241	-0.238494	0.336335	0.076144	-0.273782	-0.110207	0.375352	-0.245509	0.0314771	-0.34292	0.336335
CK068_HUMAN	C11orf68	UPF0696 protein C11orf68 (Basophilic leukemia-expressed protein Bles03) (Protein p5326)	1.01923	0.402114	0.0561932	0.480675	0.244237	0.0309294	0.142603	-0.686506	-0.154396	-0.500521	-0.282881	0.0817581	-0.0612817	-0.460323	-0.0181071	-0.0105462	-0.182472	0.00814462	-0.148993	-0.660142	0.16606	-0.0947779	-0.291663	-0.00814462	-0.106525	0.60789	-0.400049	-0.266075	0.00964916	-0.633088	0.381822	0.327729	0.776125	1.55123	0.305387	0.0213106
CK096_HUMAN	C11orf96	Uncharacterized protein C11orf96 (Protein Ag2 homolog)	-0.715577	-0.0970563	-0.928014	-0.386825	-1.08715	-0.0500791	-0.600505	2.79797	3.03615	1.11535	2.22843	2.07729	0.600501	1.76323	2.91393	1.84545	2.12046	0.803521	2.69353	0.0500791	1.35589	-0.546336	-0.315318	-0.481692	-0.362755	0.432255	0.742425	-0.132787	0.705076	-0.362093	0.223261	-0.212715	-0.305084	-0.313851	-1.01008	-0.934017
MYG1_HUMAN	C12orf10	UPF0160 protein MYG1, mitochondrial	1.41393	0.280879	0.840301	0.715965	0.971408	0.56404	0.932522	-0.172456	-0.773458	-0.88588	-0.164549	0.00851425	-0.326526	0.165816	-0.492798	0.420463	-0.42388	-0.214112	-0.625222	0.0624829	-0.209924	-0.250888	0.189269	-0.505339	0.504516	0.600577	-0.300824	-0.165891	0.279282	-0.125018	0.22668	0.590098	-0.00851425	-0.669494	-0.470416	0.457363
C10_HUMAN	C12orf57	Protein C10	0.143084	-0.05652	-0.145522	0.981244	0.103815	0.247205	0.553542	0.405145	-0.0142168	0.507497	-0.200123	-0.388361	0.0940905	0.176422	0.448432	-0.351188	0.675986	-0.0894432	0.201505	-0.598996	-0.0869773	-0.653674	0.0940905	-0.498287	-0.113397	-0.822929	-0.0293743	0.0142168	0.110886	-0.838685	0.168463	-1.52196	-0.120354	-0.410595	0.186508	0.095413
CS025_HUMAN	C19orf25	UPF0449 protein C19orf25	0.672195	0.292383	0.474086	0.986412	-0.22734	0.305885	0.688077	0.00809694	-0.33372	-0.0390552	-0.00809694	-0.663286	0.105732	0.15256	-0.461502	-0.568792	0.798457	-0.766457	-0.0958874	-0.806546	0.429788	-0.450136	0.337301	-0.900385	0.170651	-0.369662	-0.0109018	-0.0420998	0.969874	0.622588	0.323121	-0.126612	0.349661	-0.430212	-0.447228	0.74785
CA122_HUMAN	C1orf122	Uncharacterized protein C1orf122 (Protein ALAESM)	-0.441167	0.343867	-0.578573	0.185262	-0.247973	-0.679804	0.301449	0.0584545	-0.493404	0.469368	-0.191625	0.450083	0.807513	-0.545502	0.136564	-0.436932	-0.00647517	-0.505918	-0.110958	-0.19366	0.235165	0.399351	0.634317	-0.00363865	-0.227868	0.00363865	-1.32505	0.0551938	0.263097	0.703252	0.0186474	-0.203347	-0.22178	0.0476838	0.396438	-0.792799
CA198_HUMAN	C1orf198	Uncharacterized protein C1orf198	0.291791	-0.50202	0.151653	0.182388	0.0404462	-0.292288	0.0273558	-0.303473	-0.282197	-0.0867719	-0.263003	0.441509	0.31323	-0.821221	0.0337404	0.576588	-0.0273558	0.176347	-0.547479	-0.279832	-0.210608	0.456151	-0.0968289	-0.136071	0.345937	-0.584789	-0.258405	0.404793	0.0520071	0.295145	0.75325	0.126754	-0.0644415	0.13346	-0.451894	-0.46563
C1QB_HUMAN	C1QB	Complement C1q subcomponent subunit B	0.365742	0.212331	0.756085	1.05856	1.39572	0.271052	-0.0569046	-0.922841	-0.503388	0.102049	0.0512683	-0.405333	0.204839	-0.175973	-0.0935653	-0.229425	-0.365538	-0.552761	-0.975348	-1.38348	0.0967226	0.240296	-0.258476	0.351767	-0.0259179	0.091269	-0.0919794	0.0259179	-0.948198	-0.673337	0.100535	0.190973	-0.0259179	-0.958252	0.158023	0.458656
C1QBP_HUMAN	C1QBP	Complement component 1 Q subcomponent-binding protein, mitochondrial (ASF/SF2-associated protein p32) (Glycoprotein gC1qBP) (C1qBP) (Hyaluronan-binding protein 1) (Mitochondrial matrix protein p32) (gC1q-R protein) (p33) (SF2AP32)	0.856535	1.20962	0.632586	1.30086	0.0343738	0.869097	1.17973	-0.163545	-0.374906	-0.382313	-0.294447	-0.507046	0.158345	-0.262413	0.00882233	-0.336872	-0.332924	-0.186461	-0.00443274	-0.358368	0.13215	-0.148429	0.00443274	-0.575196	0.532513	0.584167	-0.208876	-0.09423	-0.0458486	0.498451	0.156414	-0.751993	0.390561	0.151548	-0.154529	0.847017
C1QC_HUMAN	C1QC C1QG	Complement C1q subcomponent subunit C	-0.593609	-0.102941	-0.77355	-0.622494	-0.523914	-0.194322	0.0186098	-0.334409	0.0572758	-0.430959	-0.490411	0.170441	0.175659	-0.324348	-0.578386	-0.201654	-0.508352	0.249581	1.43882	0.436596	-0.711968	0.724129	0.614344	0.120772	-0.0186098	0.621925	-0.0464677	0.997493	0.297251	1.26298	0.563305	0.428165	0.83379	-0.172872	0.873573	-0.0555407
C1R_HUMAN	C1R	Complement C1r subcomponent (EC 3.4.21.41) (Complement component 1 subcomponent r) [Cleaved into: Complement C1r subcomponent heavy chain; Complement C1r subcomponent light chain]	-0.140719	-0.680033	-1.09537	-0.681188	0.16869	0.348271	-0.365954	-0.0240559	0.0164274	-0.701285	0.102473	2.86384	-0.751249	0.273278	3.803	0.088307	0.129853	2.16205	-0.747886	1.06212	1.46689	-0.43916	0.6772	1.14615	0.165388	-0.338312	-0.119145	1.30922	-0.729203	-0.563697	-0.0164274	-0.471331	1.66916	-1.10675	-0.960566	0.944601
C1RL_HUMAN	C1RL	Complement C1r subcomponent-like protein (C1r-LP) (C1r-like protein) (EC 3.4.21.-) (C1r-like serine protease analog protein) (CLSPa)	0.592579	-0.0308706	0.102895	-0.00576165	-0.590579	-0.10723	0.545825	-0.0686641	0.77611	0.533659	0.240937	-0.545117	-0.439071	0.079369	0.325821	-0.144802	-0.653707	0.575623	0.292165	-0.175137	-0.428334	-0.136361	0.743825	0.0382853	0.871294	-0.085888	0.450335	0.553941	1.14986	-0.270289	0.00576165	-0.262303	-0.509329	0.938788	-0.239867	-0.401899
CO2_HUMAN	C2	Complement C2 (EC 3.4.21.43) (C3/C5 convertase) [Cleaved into: Complement C2b fragment; Complement C2a fragment]	0.263737	0.11772	0.301549	0.402638	0.0784754	0.142489	-0.653609	0.253703	0.142489	-0.0228117	0.00434508	-0.0513431	-0.17789	-0.165295	0.0813885	0.0295734	0.0923125	-0.331893	-0.61639	-0.29683	-0.535981	-0.0468866	-0.636089	-0.398748	0.23252	-0.395755	0.347455	0.0538941	1.12501	0.111032	-0.0580102	-0.43505	-0.00434508	0.615802	-0.274356	-0.648852
CT027_HUMAN	C20orf27	UPF0687 protein C20orf27	-0.462942	-0.228563	0.670718	0.0948919	-0.0894124	0.391156	-0.414294	0.129516	0.11042	-0.458578	-0.0534904	-0.147406	-0.0181167	-0.160396	-0.248488	0.800004	0.32239	0.0257431	0.0403802	0.913643	-0.28741	0.147547	0.562528	-0.757976	-0.649431	0.389194	-0.657682	0.108956	-0.270922	0.559368	-0.639709	-0.5696	-0.633231	0.0964464	0.0181167	0.318081
CO3_HUMAN	C3	Complement C3 (C3 and PZP-like alpha-2-macroglobulin domain-containing protein 1) [Cleaved into: Complement C3 beta chain; C3-beta-c (C3bc); Complement C3 alpha chain; C3a anaphylatoxin; Acylation stimulating protein (ASP) (C3adesArg); Complement C3b alpha' chain; Complement C3c alpha' chain fragment 1; Complement C3dg fragment; Complement C3g fragment; Complement C3d fragment; Complement C3f fra…	-1.20486	0.712552	-0.542038	-0.666503	0.262649	0.935964	-0.665553	0.107412	1.82503	-0.107412	-0.753372	0.155482	-0.375787	1.15263	-0.500639	0.118027	-0.273736	0.530269	0.149114	1.89577	-0.248885	0.50643	-0.618429	-0.610472	2.15448	-0.615867	1.90427	2.35567	2.92462	1.36321	-1.25198	-0.226171	-1.1463	0.498546	-0.355924	-1.55986
CO4A_HUMAN	C4A CO4 CPAMD2	Complement C4-A (Acidic complement C4) (C3 and PZP-like alpha-2-macroglobulin domain-containing protein 2) [Cleaved into: Complement C4 beta chain; Complement C4-A alpha chain; C4a anaphylatoxin; C4b-A; C4d-A; Complement C4 gamma chain]	-0.0948816	0.390555	-0.1265	0.424917	0.0158219	-0.223868	-0.793291	-0.0703958	0.212565	0.0861076	0.192445	-0.258728	-0.0805881	0.405556	-0.234906	-0.309359	0.324495	-0.0158219	-0.15186	0.283614	-0.359	-0.303691	0.129416	-0.0270309	0.787667	0.503912	-0.103333	0.280191	1.07031	0.47961	0.140007	0.412121	-0.110475	-0.111434	0.599992	-0.231256
CO4B_HUMAN	C4B CO4 CPAMD3; C4B_2	Complement C4-B (Basic complement C4) (C3 and PZP-like alpha-2-macroglobulin domain-containing protein 3) [Cleaved into: Complement C4 beta chain; Complement C4-B alpha chain; C4a anaphylatoxin; C4b-B; C4d-B; Complement C4 gamma chain]	-0.965634	0.00485525	-1.20703	-0.693129	-0.511079	0.312302	-0.58948	-0.0343894	1.11992	0.0977315	-0.513379	0.296296	0.308393	0.451543	0.13463	0.478998	0.18785	-0.157429	0.17707	0.26348	-0.305153	0.0288965	-0.617118	-1.57386	0.867656	-0.00485525	0.132557	1.37196	1.61865	0.404425	-0.883945	-0.310064	-1.01435	-0.33166	-0.674347	-0.983976
C4BPA_HUMAN	C4BPA C4BP	C4b-binding protein alpha chain (C4bp) (Proline-rich protein) (PRP)	0.153058	0.232181	-0.363203	-0.0216841	-0.457063	-0.0675207	-0.0292254	0.0913589	1.10599	-0.232171	-0.15236	-0.163962	0.0665682	-0.0478314	0.0100447	0.414811	-0.754369	-0.456247	0.559339	1.08753	0.209875	-0.0100447	0.409495	-0.0688914	0.837787	-0.501292	0.785009	0.639253	2.16703	1.02554	-0.65885	0.576648	-0.372961	0.607536	-0.301425	-0.933063
CO5_HUMAN	C5	Complement C5 (C3 and PZP-like alpha-2-macroglobulin domain-containing protein 4) [Cleaved into: Complement C5 beta chain; Complement C5 alpha chain; C5a anaphylatoxin; Complement C5 alpha' chain]	-0.483414	0.408418	-1.19542	-0.950738	0.990313	0.0911984	-0.964624	0.0546874	0.88556	-0.478576	-1.17727	-0.411082	0.412003	0.124895	-0.750895	-0.0747429	0.281663	-1.2509	0.00221318	-0.772627	-0.800456	-0.427379	-1.4529	-0.00221318	0.245092	0.366861	-0.852404	-0.273977	-0.754761	0.137069	0.444466	0.661848	0.348056	0.0524167	0.259258	0.607614
CE051_HUMAN	C5orf51	UPF0600 protein C5orf51	-0.0613879	-0.249698	0.169049	-0.222552	-0.330804	-0.261866	0.27648	0.393615	0.145662	-0.705328	-0.274294	-0.705328	0.0613879	1.05642	0.07746	-0.894289	0.687366	-0.274294	-0.485049	0.505947	-0.143306	-0.837566	-0.261866	-0.997119	0.126215	0.149877	-0.462074	0.242033	0.291169	-0.625632	0.298659	-0.163796	1.00093	0.902496	0.293283	0.448262
CO6_HUMAN	C6	Complement component C6	2.06702	-0.686378	1.18308	1.97993	-0.784651	-0.519596	-0.503911	-0.0191585	0.250564	-0.908518	0.12323	2.97686	1.92507	-0.126082	-0.235502	0.313086	0.278681	-0.158661	0.863912	-0.672777	2.24924	2.43576	0.108378	-0.627552	-0.647133	-0.0336498	-0.0536954	-0.492781	0.153708	-0.599573	-0.715361	0.364416	0.704691	0.0191585	-1.43616	0.916468
CO7_HUMAN	C7	Complement component C7	0.0916878	-0.663051	0.237333	0.452386	-0.0168991	-0.390049	0.305531	-0.146385	-0.439997	0.331004	0.228867	-0.0902056	0.100494	-0.542405	0.797036	-0.36913	0.0852719	-0.297582	0.419234	-0.0799507	0.240574	0.526467	0.139927	0.251744	-0.385377	0.370635	0.346896	-0.0777106	-0.124173	-0.482993	-0.439997	-0.0150059	0.0150059	-0.225448	0.821043	-0.0271341
CG050_HUMAN	C7orf50	Uncharacterized protein C7orf50	-0.00566232	0.343544	-0.0212843	-0.352028	0.708462	-0.20864	-0.172241	0.00566232	-0.0746814	0.120559	-0.138429	0.22958	0.169492	-0.200697	0.262132	-0.632113	-0.119497	0.812222	-0.325164	0.433539	-0.452765	-0.294318	0.0320237	0.755549	0.424913	-0.342298	0.233288	-0.0783168	0.264029	-0.0184625	-0.293138	-0.158615	0.223362	0.0131153	0.244323	0.0899436
CO8A_HUMAN	C8A	Complement component C8 alpha chain (Complement component 8 subunit alpha)	-0.166113	-0.0275344	0.0653933	-0.930761	-0.0826321	0.0832483	-0.0127845	0.0600529	0.00808297	-0.242357	0.197658	-0.127956	-0.189022	-0.0432082	1.02167	-0.103487	-0.172983	-0.272777	0.118138	0.0736065	0.0575449	0.205588	0.366898	-0.216248	0.271938	-0.272777	0.243297	0.280353	0.722335	0.143354	-0.00808297	0.160492	-0.281251	-0.0252887	0.193444	-0.244919
CO8G_HUMAN	C8G	Complement component C8 gamma chain	-0.0510082	-0.956895	-0.47542	0.280198	-1.20186	-0.882958	-0.876369	0.100521	0.784419	0.954554	0.0641287	0.930475	1.17128	0.281225	-0.431022	-0.00775757	-0.28569	0.479449	0.87263	0.965781	0.684789	-0.66687	0.0187118	-0.546762	0.320577	0.00775757	1.14323	-0.431022	0.375785	0.59714	-1.04726	-0.259749	-0.501546	-0.498349	-0.609901	-0.344737
CH033_HUMAN	C8orf33	UPF0488 protein C8orf33	0.845253	-0.641485	0.658798	0.13832	-0.275649	-0.716039	-0.250428	-0.624953	-0.259049	0.132545	0.209835	0.147438	-0.27382	-0.0715226	-0.014211	-0.115679	0.13462	-0.34253	0.014211	0.474474	-0.0690729	1.31966	0.164011	-0.364116	0.626216	0.828459	1.50953	-0.0619643	-0.21883	0.686015	-0.217861	0.257456	0.261844	-0.638638	0.952363	-0.63607
CO9_HUMAN	C9	Complement component C9 [Cleaved into: Complement component C9a; Complement component C9b]	-0.452121	0.294275	-0.683875	-0.737421	-0.841045	-0.237096	-1.02456	0.160536	1.47417	0.302637	-0.511182	-0.160474	0.0439831	0.395481	-0.146657	0.0854591	0.1994	0.702234	-0.444393	0.936117	-0.0439831	0.235738	-0.902255	-0.374734	1.81098	-0.168496	0.201331	1.1239	2.43969	0.349476	-0.776358	-0.403083	-0.520958	0.371357	0.1994	-1.08867
QSPP_HUMAN	C9orf64	Queuosine salvage protein	0.178633	-0.219338	-0.322722	-0.433299	0.133628	0.375217	0.18907	0.963335	0.364114	-0.167311	0.021937	-0.805562	-0.0403358	0.212548	-0.698532	1.23986	1.09261	0.290949	0.487631	-0.470468	-0.561168	-0.539207	-0.0270042	0.756774	-0.021937	-0.425774	0.320656	-0.103945	-0.229463	0.835428	0.342767	2.17535	0.305658	-0.520479	-0.670745	-0.0431647
CAH1_HUMAN	CA1	Carbonic anhydrase 1 (EC 4.2.1.1) (Carbonate dehydratase I) (Carbonic anhydrase B) (CAB) (Carbonic anhydrase I) (CA-I)	-0.661026	0.557791	1.74916	-0.70201	-0.211824	1.72651	-0.536473	-0.490676	1.51206	0.577595	-0.849903	-0.103043	0.075863	0.272391	0.508679	-0.201948	0.519187	-0.207585	0.075863	0.148001	-0.33464	0.670621	-1.13795	-0.864287	1.20891	-0.90228	-0.483251	0.489551	-0.701055	0.811717	-0.516803	-0.469967	0.068391	2.6963	0.357635	-0.068391
CAH2_HUMAN	CA2	Carbonic anhydrase 2 (EC 4.2.1.1) (Carbonate dehydratase II) (Carbonic anhydrase C) (CAC) (Carbonic anhydrase II) (CA-II)	-0.490076	0.018354	0.590702	-0.332867	0.264512	1.20111	-0.207817	-0.34299	0.434892	0.50565	-0.889121	-0.209828	0.0151594	0.129367	-0.151294	-0.240754	-0.0158455	-0.0158455	0.299671	-0.0151594	-0.501315	-0.0179723	-0.313499	-0.318845	0.337499	-0.570658	-0.208683	0.503074	0.0812803	0.580291	0.159382	-0.0539816	0.0751433	2.27382	0.402388	0.763532
CAH3_HUMAN	CA3	Carbonic anhydrase 3 (EC 4.2.1.1) (Carbonate dehydratase III) (Carbonic anhydrase III) (CA-III)	-0.2046	0.0621882	0.013297	-0.212054	0.0319956	0.080787	-0.137539	2.55314	-0.045969	0.0195714	0.383847	-0.0925122	2.73773	0.391206	-0.013297	0.490313	-0.116786	0.74193	0.140163	-0.365744	-0.0341819	-0.046908	-0.258482	-0.543149	-0.338402	-0.321248	0.11949	0.22282	-0.259358	0.324974	-0.0662729	-0.0825829	0.179536	-0.275674	4.55284	0.213941
CAH9_HUMAN	CA9	Carbonic anhydrase 9 (EC 4.2.1.1) (Carbonate dehydratase IX) (Carbonic anhydrase IX) (CA-IX) (CAIX) (Membrane antigen MN) (P54/58N) (Renal cell carcinoma-associated antigen G250) (RCC-associated antigen G250) (pMW1)	-0.946726	2.3629	-0.248891	-0.0166147	-0.590278	0.4972	-0.433962	-0.0428809	0.286518	-0.468262	-0.611255	-0.736269	-0.395967	2.39064	-0.127044	2.18136	0.300839	-0.4645	-0.756895	-0.561799	0.383949	0.105276	1.49238	-0.69119	0.107165	-0.0938146	0.274983	0.0178068	0.11182	0.678183	1.9278	-0.510505	0.0166147	0.164968	-0.335514	0.294649
CAB39_HUMAN	CAB39	Calcium-binding protein 39 (MO25alpha) (Protein Mo25)	0.908982	-0.209166	-0.240345	0.570967	0.266235	-0.246021	-0.449262	0.351549	0.0708661	-0.14988	-0.255281	0.284754	-0.269683	-0.00344302	-0.500023	-0.248487	-0.100468	0.0190534	1.1599	-0.307062	-0.0338954	0.0657656	-0.369171	-0.0422382	0.33632	-0.383202	-0.311759	-0.0688943	0.420222	0.00344302	0.0509119	0.291822	0.296175	0.67106	0.423307	0.123627
CB39L_HUMAN	CAB39L	Calcium-binding protein 39-like (Antigen MLAA-34) (MO25beta) (Mo25-like protein)	-0.278586	-0.0626631	-0.0589567	0.536733	-0.482821	-0.305441	-0.208483	0.338293	0.412136	0.551583	-0.797169	0.497791	-1.13521	-0.274544	-0.0705353	-0.416478	-0.0785079	-0.140619	0.0267975	0.843996	0.506681	1.15242	0.150533	0.668412	-0.537983	0.833387	0.808962	1.81897	-0.175097	-0.0267975	0.592822	0.397288	0.208042	-0.0378115	1.27013	-0.088189
CA2D1_HUMAN	CACNA2D1	Voltage-dependent calcium channel subunit alpha-2/delta-1 (Voltage-gated calcium channel subunit alpha-2/delta-1) [Cleaved into: Voltage-dependent calcium channel subunit alpha-2-1; Voltage-dependent calcium channel subunit delta-1]	-0.37448	0.599676	0.0289335	0.122375	0.995163	-2.45392	-0.470316	-2.39025	0.96675	0.297546	0.736573	-0.860457	-2.74643	0.0775983	-2.96635	1.11981	-0.145895	0.599676	-0.194465	-0.269191	-0.67394	-0.342858	0.260288	0.900109	0.84559	-0.0995175	0.517009	-1.62991	-0.770262	0.762385	-0.0289335	-2.96635	0.365757	0.134988	0.1055	-0.570568
CYBP_HUMAN	CACYBP	Calcyclin-binding protein (CacyBP) (hCacyBP) (S100A6-binding protein) (Siah-interacting protein)	-0.282555	-0.294357	-0.340014	-0.197462	-0.121868	-0.352315	-0.381339	0.097122	0.872662	0.187978	0.140202	-0.015636	-0.0730176	0.179613	1.33825	0.34499	-0.0826345	-0.606371	0.351928	0.526922	-0.0621113	-0.497057	0.361541	-0.58718	0.382958	0.54613	0.255155	-0.224266	-0.918517	0.724082	-0.00349876	0.00349876	0.112963	0.0351927	1.20901	-0.0663594
PYR1_HUMAN	CAD	CAD protein [Includes: Glutamine-dependent carbamoyl-phosphate synthase (EC 6.3.5.5); Aspartate carbamoyltransferase (EC 2.1.3.2); Dihydroorotase (EC 3.5.2.3)]	0.131195	-0.00112003	1.14465	0.666007	1.13665	-0.361046	-1.02808	-0.436743	1.67085	0.28239	0.49421	-0.552902	0.464202	-0.839616	-0.561171	0.54921	-0.0110754	0.1778	0.498476	-0.111674	-0.516947	-0.578281	0.214654	-0.555556	-0.243213	-0.814592	-0.64985	0.340643	0.124068	-0.747193	0.159447	0.00112003	0.333316	1.51126	-0.117587	-0.262733
CADM1_HUMAN	CADM1	Cell adhesion molecule 1 (Immunoglobulin superfamily member 4) (IgSF4) (Nectin-like protein 2) (NECL-2) (Spermatogenic immunoglobulin superfamily) (SgIgSF) (Synaptic cell adhesion molecule) (SynCAM) (Tumor suppressor in lung cancer 1) (TSLC-1)	1.04376	0.316211	1.37152	1.45442	0.501184	1.82293	1.36513	-0.349936	-0.0433068	0.377205	0.0180298	-0.0180298	0.980358	-0.0451581	1.09649	-0.397524	-0.068862	-0.0257392	0.52784	-0.124341	-0.049406	-0.0556209	-0.17606	-0.397524	0.312295	0.45382	0.0429683	-0.476291	0.098491	-0.17121	-0.239772	-0.220948	0.0554465	-0.324901	0.102244	-0.435106
CALD1_HUMAN	CALD1	Caldesmon (CDM)	0.00988986	-1.15098	0.744657	-0.678957	-0.629154	-0.00988986	-1.47806	1.11114	0.587428	1.80656	0.893804	1.15813	1.00308	1.02762	1.4198	1.12019	1.79018	0.964213	0.600266	-0.604226	-0.843691	-1.18017	-0.837433	-1.02651	0.275882	0.191045	-0.89379	-1.07822	-1.29973	-1.12404	0.411466	-1.14481	-0.951893	-0.507828	-0.092516	0.516145
CALM1_HUMAN	CALM1 CALM CAM CAM1	Calmodulin-1	0.724096	-0.0151919	0.169543	1.15465	-0.849349	0.131733	0.407244	-0.109309	-0.352532	0.32044	0.740196	0.299524	0.440394	0.394472	0.740196	-0.0653782	0.754278	-0.100668	0.384542	-0.379138	0.288922	0.407244	0.928795	-0.0463834	-0.333491	1.11333	-0.667523	-0.573114	-0.897178	-0.234748	-0.118109	-1.09425	-0.291745	-0.306335	-0.548682	0.0151919
CALL3_HUMAN	CALML3	Calmodulin-like protein 3 (CaM-like protein) (CLP) (Calmodulin-related protein NB-1)	-0.0731155	-0.220672	-0.635558	1.61279	-0.98933	0.0415664	-0.190589	0.0746565	-0.233335	-0.1966	0.441227	0.228087	0.342779	-0.0355521	0.0355521	-0.154925	0.310278	-0.0355521	0.694283	0.525905	0.823626	1.28586	0.534253	-0.233335	-0.383709	0.501073	-0.343954	0.0445995	-0.206595	0.38647	0.128459	-0.290417	-0.0783731	-0.161848	-0.210556	0.138496
CALL5_HUMAN	CALML5	Calmodulin-like protein 5 (Calmodulin-like skin protein)	-0.479229	-0.633819	0.275694	0.429826	0.816677	-0.261391	0.0842745	0.281764	-0.226121	0.232489	0.124607	-0.00938671	-0.140163	-0.288016	-0.533378	1.42693	-0.312971	0.959566	-0.191091	0.435915	0.0529323	0.0609206	-0.317938	-0.0676495	-0.378545	0.716693	-0.353823	0.151337	0.00938671	-0.752133	0.63255	-0.150611	0.627082	-0.0598302	-0.0221444	0.355924
CALR_HUMAN	CALR	Calreticulin (CRP55) (Calregulin) (Endoplasmic reticulum resident protein 60) (ERp60) (HACBP) (grp60)	0.590975	0.438934	0.760643	0.624552	0.147205	-0.0916758	0.497064	-0.0617423	-0.702008	-0.441624	-0.861125	-0.10049	-0.985336	0.378385	-1.48213	-1.174	0.283162	-0.728854	-0.0203716	-0.569181	0.100489	1.14901	-0.402554	-0.0227214	1.10373	0.158111	0.684731	-0.0256215	0.0177283	-0.0177283	0.31023	0.175693	0.765757	-0.0303365	-0.414486	0.0769555
CALU_HUMAN	CALU	Calumenin (Crocalbin) (IEF SSP 9302)	-0.0906951	-0.823974	0.306879	-0.224912	0.148594	-1.23875	-0.67912	-0.397907	-1.50875	0.599534	0.0692934	0.15403	-0.407325	0.245517	-0.557868	0.221667	0.716218	-0.204633	0.203241	-0.592311	0.790089	0.926461	-0.960644	0.203241	-0.807611	1.23051	0.591877	-0.0692934	0.72226	-0.62222	-0.542484	0.381295	0.352183	-0.236416	-0.759442	1.21547
KCC2B_HUMAN	CAMK2B	Calcium/calmodulin-dependent protein kinase type II subunit beta (CaM kinase II subunit beta) (CaMK-II subunit beta) (EC 2.7.11.17)	0.421173	0.312584	0.4051	0.0717203	-0.56814	-0.0967982	-0.687888	0.0157407	0.275929	0.387584	0.394042	-0.0746128	0.0677099	-0.055771	0.435	0.0215581	-0.299736	-0.0157407	-0.07602	1.06003	0.772334	-0.173766	-0.0906868	-0.158866	0.977261	-0.186176	0.40845	0.767356	1.55233	-0.0302701	-0.434379	-0.421039	-0.177273	0.152013	-0.25807	-0.128917
KCC2D_HUMAN	CAMK2D	Calcium/calmodulin-dependent protein kinase type II subunit delta (CaM kinase II subunit delta) (CaMK-II subunit delta) (EC 2.7.11.17)	-0.665536	-0.183837	3.68845	3.80863	3.62683	-0.336536	0.157669	-0.646193	-0.224054	2.18471	-0.13653	-0.774273	3.08351	2.52022	-0.0916523	2.88854	-0.493013	3.42974	-0.482078	1.92593	-0.10157	-0.280226	1.82481	2.69855	-0.445203	-0.133124	-0.284251	0.306871	-0.543845	0.0916523	2.8179	-0.718281	-0.128314	1.9985	2.37974	2.51396
KCC2G_HUMAN	CAMK2G	Calcium/calmodulin-dependent protein kinase type II subunit gamma (CaM kinase II subunit gamma) (CaMK-II subunit gamma) (EC 2.7.11.17)	0.73175	-0.220864	-0.131059	0.28467	0.0513747	-0.199085	-0.0417674	0.399349	-0.333516	-0.255443	-0.438225	0.599427	-0.248459	0.00557914	0.118698	-0.535913	-0.119234	0.0182084	0.0162072	-0.488903	0.0765647	-0.271333	0.567631	-0.371767	0.0567056	-0.320255	-0.00557914	0.248529	0.143463	0.0888038	-0.22359	-0.352772	0.151754	0.346823	-0.548743	0.24568
CAMP_HUMAN	CAMP	Cathelicidin antimicrobial peptide (18 kDa cationic antimicrobial protein) (CAP-18) (hCAP-18) [Cleaved into: Antibacterial peptide FALL-39 (FALL-39 peptide antibiotic); Antibacterial peptide LL-37]	-1.82375	-0.0290469	-0.844865	0.205646	-0.192999	0.212128	1.56403	0.894625	1.53977	-0.416627	0.85295	-0.881884	-0.844865	1.27461	-0.925665	0.669369	0.0290469	1.32499	-1.67009	2.74006	-1.10873	-1.14307	1.9323	0.118383	0.575556	0.887703	-0.582043	-1.32714	0.562544	-0.659359	-0.449562	-0.748437	-1.81124	2.30187	0.844791	-1.37812
CAND1_HUMAN	CAND1	Cullin-associated NEDD8-dissociated protein 1 (Cullin-associated and neddylation-dissociated protein 1) (TBP-interacting protein of 120 kDa A) (TBP-interacting protein 120A) (p120 CAND1)	0.713802	0.675181	1.60268	0.0640458	1.43733	0.849327	0.457303	0.279248	-0.690984	0.112687	-0.476257	-0.40189	-0.0684965	-0.524175	-0.284155	-0.200745	-0.287651	-0.0545163	-0.163939	-0.299133	-0.117176	-0.142597	-0.409282	1.83211	0.248092	-0.630622	0.77099	0.278145	0.406536	-0.0169888	0.412462	0.0169888	-0.436444	0.0181109	0.233926	-0.0602901
CALX_HUMAN	CANX	Calnexin (IP90) (Major histocompatibility complex class I antigen-binding protein p88) (p90)	-0.248086	0.0829427	0.347963	-0.0411844	0.179437	-0.258155	0.262602	0.996335	-0.803047	0.378589	-0.72935	1.17095	0.103666	0.676109	-0.864467	-0.622647	0.586328	-0.426424	0.191685	-1.10624	0.100424	0.0173303	-0.708253	-0.0791888	-0.849084	-0.736136	0.654993	0.279534	-0.284597	-0.075262	0.150393	-0.333986	0.636984	-0.775868	-0.0173303	0.179437
CAP1_HUMAN	CAP1	Adenylyl cyclase-associated protein 1 (CAP 1)	-1.76588	-1.09421	-1.45246	-1.26482	-0.408396	-0.629859	-1.08004	0.564966	-0.245841	0.304389	0.102754	0.334343	-0.0914404	1.09765	-0.116365	0.00940209	0.381477	0.52269	0.534363	-0.16308	-0.900553	-0.00940209	-0.760018	0.798736	-0.166485	0.399653	-0.112367	-0.504525	-0.385779	0.712691	0.807838	0.393885	1.04171	0.370482	0.632855	0.783498
CAP2_HUMAN	CAP2	Adenylyl cyclase-associated protein 2 (CAP 2)	-0.134507	-0.282856	0.1455	0.589583	-0.0665836	-0.392049	-0.172593	0.641252	0.0617045	0.0470115	0.213802	-0.0536625	0.00137255	0.5923	-0.00137255	-0.228819	0.0871697	0.225229	0.52605	0.512128	0.241083	-0.0710281	0.627782	0.0277057	0.0341503	0.393439	-0.094474	-0.0878474	-0.37234	-0.0862728	-0.347176	-0.494251	-0.0106404	0.173782	-0.121613	-0.42611
CAPG_HUMAN	CAPG	Macrophage-capping protein (Actin regulatory protein CAP-G)	0.707631	0.62833	-0.896869	-1.08249	0.100797	0.605546	0.940332	-1.93577	0.086609	0.573931	-0.947025	-1.42222	-0.576597	-1.09011	-1.06861	-0.304084	-0.0308196	-0.591285	-0.183484	0.0529741	-0.329534	-0.810054	0.208135	0.0308196	1.24841	0.0384132	-0.0597768	-1.83921	-1.40809	1.11731	1.42112	-1.44443	2.43265	0.925429	1.46286	2.00586
CAN1_HUMAN	CAPN1 CANPL1 PIG30	Calpain-1 catalytic subunit (EC 3.4.22.52) (Calcium-activated neutral proteinase 1) (CANP 1) (Calpain mu-type) (Calpain-1 large subunit) (Cell proliferation-inducing gene 30 protein) (Micromolar-calpain) (muCANP)	0.37194	-0.158304	0.0560476	-0.177331	0.0224527	0.436915	0.718504	0.0139098	0.111385	-0.386654	-0.375053	-0.171936	-0.0312236	-0.123877	-0.0983962	-0.208872	-0.0858906	-0.615853	-0.216112	-0.653758	-0.548459	0.10405	0.860437	0.176466	-0.0139098	0.320631	0.2266	0.229236	-0.340546	0.517543	0.109078	-0.15486	0.621603	0.0690124	0.280621	-0.360988
CAN2_HUMAN	CAPN2	Calpain-2 catalytic subunit (EC 3.4.22.53) (Calcium-activated neutral proteinase 2) (CANP 2) (Calpain M-type) (Calpain large polypeptide L2) (Calpain-2 large subunit) (Millimolar-calpain) (M-calpain)	0.47947	-0.168745	0.0132777	-0.845673	-0.14272	-0.0132777	-0.401713	0.268612	0.202858	-0.26284	-0.554901	0.239906	-1.14955	0.28613	0.354716	-0.251622	-0.362616	-0.0517709	0.80571	-0.497211	0.206089	0.385241	0.55898	-0.178834	-0.0735405	-0.445629	0.0499262	0.274021	-0.391829	0.417787	1.17008	-0.20385	0.921703	-0.445629	0.411627	0.416216
CPNS1_HUMAN	CAPNS1 CAPN4 CAPNS	Calpain small subunit 1 (CSS1) (Calcium-activated neutral proteinase small subunit) (CANP small subunit) (Calcium-dependent protease small subunit) (CDPS) (Calcium-dependent protease small subunit 1) (Calpain regulatory subunit)	0.573526	-0.359349	0.0382683	-0.343366	-0.572146	0.248245	0.138264	-0.237564	0.132142	-0.224905	0.0585688	0.353637	-0.601104	0.179239	0.0695643	-0.160134	0.293435	-0.00344218	0.486824	-0.687199	0.172166	-0.160134	0.668724	-0.237564	-0.127201	0.00344218	-0.608315	-0.302511	-0.86938	0.15613	0.56581	-0.956964	0.644206	-0.501149	-0.0670149	0.167214
CAPR1_HUMAN	CAPRIN1	Caprin-1 (Cell cycle-associated protein 1) (Cytoplasmic activation- and proliferation-associated protein 1) (GPI-anchored membrane protein 1) (GPI-anchored protein p137) (GPI-p137) (p137GPI) (Membrane component chromosome 11 surface marker 1) (RNA granule protein 105)	-0.496308	0.126606	0.0153574	-0.435271	0.445871	-0.385496	0.413409	0.686832	-0.0189418	-0.122073	-0.345824	-0.00201914	0.538217	0.273105	0.00201914	-0.719215	0.0358806	0.306133	-0.499944	0.524171	-0.273009	-0.224565	0.542277	-0.21498	0.573317	0.190952	-0.265276	-0.442911	0.123326	-0.289973	-0.152195	0.186223	-0.341673	-0.692622	0.0258061	0.294765
CAYP1_HUMAN	CAPS	Calcyphosin (Calcyphosine)	-0.648077	-0.309288	0.10539	-0.188661	0.319213	0.101724	0.268186	0.601663	0.459839	0.574312	-0.38732	0.0050346	-0.0686064	1.07526	-0.0825424	0.106998	0.683081	0.561594	0.291281	-0.539725	-0.25907	-0.0050346	-0.849111	-0.195015	-0.531943	0.593065	-0.0747654	2.07619	1.40248	-0.451438	-0.497814	0.616519	-0.471746	1.57296	-0.534049	-0.0331738
CAZA1_HUMAN	CAPZA1	F-actin-capping protein subunit alpha-1 (CapZ alpha-1)	0.203655	-0.13533	0.238542	0.157933	-0.264998	-0.0168066	-0.116338	-0.0517977	0.0831211	-0.13533	-0.0554138	-0.106105	-0.253493	-0.255106	-0.669461	-0.459607	0.491956	-0.13533	0.00196337	-0.219962	-0.286329	0.444044	-0.399465	0.246977	-0.189336	0.157933	0.330604	0.0403367	-0.00196337	0.687214	0.936027	0.546713	0.756733	1.03571	0.244713	0.0671495
CAZA2_HUMAN	CAPZA2	F-actin-capping protein subunit alpha-2 (CapZ alpha-2)	-0.387482	-0.445249	-0.0885037	0.172328	-0.228067	-0.295369	-0.0503105	-0.157954	-0.0885037	-0.0718421	0.0190402	0.261981	-0.104331	0.0119536	0.16627	-0.146814	0.447895	0.137402	0.160791	-0.387482	-0.43567	0.221511	0.00465659	0.597282	-0.174941	0.287815	-0.121163	-0.083489	-0.00465659	0.578856	0.443943	1.30242	0.545865	-0.0983134	0.187711	0.537753
CAPZB_HUMAN	CAPZB	F-actin-capping protein subunit beta (CapZ beta)	-0.076733	-0.138042	-0.152148	-0.0650797	0.118261	-0.2758	-0.404797	-0.170399	-0.529841	0.0258232	-0.349684	0.265003	0.153457	-0.146336	-0.355392	-0.610532	0.0886926	-0.159607	0.413281	-0.244788	-0.224849	0.303818	-0.575679	1.13976	-0.281387	-0.0258232	0.452267	0.386449	0.0786769	0.656443	0.91756	1.36834	0.93323	0.399097	0.532955	0.467478
CHSP1_HUMAN	CARHSP1	Calcium-regulated heat-stable protein 1 (Calcium-regulated heat-stable protein of 24 kDa) (CRHSP-24)	0.264241	0.109322	-0.0537073	-0.0528981	0.186938	-0.226265	0.450896	0.750137	-0.528487	1.32923	0.0535601	-0.494942	0.776743	0.0528981	-0.350046	-0.712854	1.30183	-0.869987	0.0835706	-1.11742	0.141156	-0.897803	0.126875	-0.845879	-0.326072	-1.00028	-0.298042	-0.683296	0.238531	0.056	0.251881	-0.456483	0.337916	-0.371928	-0.524264	0.203694
SYCC_HUMAN	CARS1	Cysteine--tRNA ligase, cytoplasmic (EC 6.1.1.16) (Cysteinyl-tRNA synthetase) (CysRS)	0.196232	-0.38278	0.00656302	-0.847748	0.0440691	0.00574462	-0.722541	-0.194233	0.0989156	-0.455347	-0.289385	-0.0878339	-0.404871	-0.461886	-0.199133	-0.00574462	-0.100753	-0.334109	0.024792	-0.532196	-0.167404	-0.0982077	-1.03638	0.194405	0.20733	0.00758848	-0.223632	0.288402	0.138246	0.295226	0.332041	0.389838	0.677013	0.391747	0.0457473	0.379094
CASP1_HUMAN	CASP1	Caspase-1 (CASP-1) (EC 3.4.22.36) (Interleukin-1 beta convertase) (IL-1BC) (Interleukin-1 beta-converting enzyme) (ICE) (IL-1 beta-converting enzyme) (p45) [Cleaved into: Caspase-1 subunit p20; Caspase-1 subunit p10]	-0.213751	-0.459282	-0.40978	-0.375033	-0.913321	-0.485421	-0.641798	-0.0207892	0.494058	-0.000777265	-0.430124	0.308242	-0.769319	0.0867982	-0.678559	0.000777265	-0.252827	-0.793937	0.840592	0.224414	0.0543426	0.469952	-0.131093	0.952069	-0.517001	-0.352264	0.147052	0.0161437	-0.6166	1.3592	0.448529	0.444192	0.272366	0.54567	0.385616	0.764463
CASP3_HUMAN	CASP3	Caspase-3 (CASP-3) (EC 3.4.22.56) (Apopain) (Cysteine protease CPP32) (CPP-32) (Protein Yama) (SREBP cleavage activity 1) (SCA-1) [Cleaved into: Caspase-3 subunit p17; Caspase-3 subunit p12]	-0.129642	-0.552699	0.129241	-0.459493	0.216679	-0.628262	-0.993672	1.34544	0.0588853	0.333193	0.138365	-0.263727	-0.0550997	-0.7388	-0.0262394	0.169592	0.168723	-0.00841151	-0.0399426	0.187234	-0.247416	0.290636	-0.628262	0.280308	-0.203927	-0.0393779	-0.198421	-0.211555	0.202751	0.598004	0.58602	0.435807	0.00841151	0.166498	-0.254976	0.0223617
CASP7_HUMAN	CASP7	Caspase-7 (CASP-7) (EC 3.4.22.60) (Apoptotic protease Mch-3) (CMH-1) (ICE-like apoptotic protease 3) (ICE-LAP3) [Cleaved into: Caspase-7 subunit p20; Caspase-7 subunit p11]	-0.217053	0.129919	0.0610091	-0.966958	-0.789831	-0.0135238	0.0135238	-0.166459	0.0939433	-0.799622	-0.637963	0.454215	0.729057	-0.336916	0.551586	-0.23685	-0.261747	-0.326824	0.445647	0.608381	-0.399034	0.146342	0.0756512	-0.797156	-0.305034	0.271065	0.774093	0.560413	0.118758	-0.575168	0.038229	0.537882	-0.9711	0.313165	-0.391299	-0.322624
ICAL_HUMAN	CAST	Calpastatin (Calpain inhibitor) (Sperm BS-17 component)	-0.232183	0.239705	-0.470593	-0.0347132	-0.668671	0.119188	0.00657217	0.345574	-0.175135	-0.274418	-0.749036	0.540982	-0.263583	0.304179	-0.298956	-0.219505	0.240631	-0.282303	0.024124	-0.535509	-0.390428	0.298056	-0.387802	0.122486	0.389999	-0.468642	-0.00657217	0.0355069	-0.12294	1.10783	0.711376	0.859087	0.273745	-0.177303	0.328681	0.678002
CATA_HUMAN	CAT	Catalase (EC 1.11.1.6)	-1.22315	-0.191765	-0.567396	-0.794943	-0.526242	0.572514	-0.358414	-0.46854	0.0771336	0.00477291	-0.420092	0.812566	-0.211025	-0.395099	0.206561	-0.581645	-0.244031	-0.261623	0.689249	-0.194614	1.18006	1.3153	-0.090144	0.866626	0.350093	0.00608488	-0.00477291	0.386162	-0.504058	1.034	-0.0252842	0.340606	0.473273	1.85995	1.12866	0.064026
CAV1_HUMAN	CAV1	Caveolin-1	-0.334998	-0.574508	-1.55725	-0.171762	0.458658	-0.276364	-0.931793	0.211361	1.26698	-0.213462	0.102454	-0.666373	-0.124083	0.593908	0.0963889	0.246473	0.963844	-0.0199969	0.284951	-0.690858	0.458658	0.208716	-0.173867	-0.00826441	-0.493731	0.395304	-0.509869	-0.413008	-0.477936	0.0269645	0.0774997	-0.898339	0.00826441	0.088532	0.585195	0.125035
CAVN1_HUMAN	CAVIN1	Caveolae-associated protein 1 (Cavin-1) (Polymerase I and transcript release factor)	-0.511847	-0.395246	-0.235848	-0.386291	0.0465827	0.0838498	-0.224887	0.349841	1.36328	-0.329967	0.472041	0.267409	-0.081051	0.491	0.575271	0.221906	0.340653	0.0761805	0.521409	0.00327812	0.317874	0.325616	-0.06684	-0.0530276	-0.510057	0.20107	-0.631163	-0.184331	-0.0586117	-0.0889558	-0.00327812	-0.234115	-0.135735	-0.253141	0.0905906	0.138586
CAVN2_HUMAN	CAVIN2	Caveolae-associated protein 2 (Cavin-2) (PS-p68) (Phosphatidylserine-binding protein) (Serum deprivation-response protein)	-0.709124	-0.597993	-0.969635	1.04935	-0.862193	-0.210828	0.0254716	0.819238	0.202319	0.309801	-0.304541	0.521674	-0.334971	0.604419	0.473733	0.0364117	0.235614	-0.273387	0.45337	-0.213199	0.0859777	0.395691	-0.479245	-0.0254716	-0.316254	-0.927492	-0.89859	-0.35208	0.131585	-0.229217	0.783739	-0.228349	0.488843	-0.435191	0.119846	0.0770955
CAVN3_HUMAN	CAVIN3	Caveolae-associated protein 3 (Cavin-3) (Protein kinase C delta-binding protein) (Serum deprivation response factor-related gene product that binds to C-kinase) (hSRBC)	-0.500076	-0.577818	-0.521529	0.0258997	0.178019	-0.0104555	-0.719033	-0.513693	1.19157	0.257805	1.14993	-0.446076	0.641283	0.575413	-0.395254	0.757686	0.00743287	0.908604	0.0999055	-0.048654	0.610485	0.55252	-0.550561	-0.848088	-0.388359	-0.160863	-0.585596	-0.956737	0.0367077	-0.0943103	0.022645	-0.0803446	0.117663	1.62254	0.103475	-0.00743287
PEBB_HUMAN	CBFB	Core-binding factor subunit beta (CBF-beta) (Polyomavirus enhancer-binding protein 2 beta subunit) (PEA2-beta) (PEBP2-beta) (SL3-3 enhancer factor 1 subunit beta) (SL3/AKV core-binding factor beta subunit)	-0.378729	-0.226614	-0.436221	-0.239934	-0.299778	0.348316	-0.387252	0.00985895	0.0339622	0.246757	0.186862	0.682278	0.404662	0.0153147	0.490532	0.987988	0.0026796	0.326383	0.235186	0.0575255	-0.729629	-0.4751	-0.203527	0.407127	0.545758	0.378856	-0.821687	-0.798872	-1.02062	-0.0026796	-0.552522	0.960228	-0.942311	-0.245415	-0.401665	-0.976504
CBR1_HUMAN	CBR1	Carbonyl reductase [NADPH] 1 (EC 1.1.1.184) (15-hydroxyprostaglandin dehydrogenase [NADP(+)]) (EC 1.1.1.197) (NADPH-dependent carbonyl reductase 1) (Prostaglandin 9-ketoreductase) (Prostaglandin-E(2) 9-reductase) (EC 1.1.1.189) (Short chain dehydrogenase/reductase family 21C member 1)	0.473761	0.368598	-0.0923246	0.0802457	0.113389	-0.631961	-0.350375	-0.558864	0.110735	-0.0235318	-0.224707	0.396596	-0.826939	1.06828	-0.658711	-0.157312	-0.319324	0.0523768	0.165404	-0.910013	0.00894361	0.565182	0.235048	-0.0137066	-0.480579	-0.308295	0.188392	-0.0579231	0.108871	0.387032	-0.00894361	0.885504	1.46457	-1.02774	-0.0526821	0.29466
CBR3_HUMAN	CBR3	Carbonyl reductase [NADPH] 3 (EC 1.1.1.184) (NADPH-dependent carbonyl reductase 3) (Short chain dehydrogenase/reductase family 21C member 2)	-0.253486	0.331549	0.85909	-0.622145	-0.846303	-0.679484	-1.14333	-1.06725	0.667209	0.347326	-0.798218	0.385681	-0.0752316	0.331549	-0.0323276	-0.37112	-0.317997	-0.130999	0.0395403	-0.849505	0.674037	0.653	-0.453487	-0.609675	0.530101	-0.334816	0.148743	0.65987	0.0323276	0.478442	-0.520924	0.222058	0.687027	1.80414	-0.207868	0.152304
CBSL_HUMAN	CBSL	Cystathionine beta-synthase-like protein (EC 4.2.1.22) (Beta-thionase) (Serine sulfhydrase)	-0.447762	-0.689316	0.208919	-0.261305	-1.41193	-0.308701	0.354912	0.371714	-0.10667	-0.29079	-0.526051	0.136653	0.271512	0.676766	0.22191	0.401924	-0.017202	-0.131266	1.01549	-0.0985294	-0.673915	-0.0785693	0.0669075	-0.591912	0.582389	0.017202	-0.113683	-0.515095	-0.718596	0.240404	0.401924	0.493347	0.160724	0.125931	-0.772067	0.346365
CBX1_HUMAN	CBX1	Chromobox protein homolog 1 (HP1Hsbeta) (Heterochromatin protein 1 homolog beta) (HP1 beta) (Heterochromatin protein p25) (M31) (Modifier 1 protein) (p25beta)	0.896629	0.467709	0.816772	0.437491	0.810176	0.520645	0.638255	0.636885	-0.556965	-0.00424548	-0.850603	-0.0954469	0.597467	-0.017964	0.445107	-0.349987	0.526658	-0.0485929	-0.247688	-0.494991	0.178799	-0.0974031	-0.0650199	0.0250373	-0.181446	-0.594165	-0.202071	0.00424548	0.201478	-0.240899	0.0888859	0.260712	-0.0776427	0.415127	-0.258527	-0.54687
CBX3_HUMAN	CBX3	Chromobox protein homolog 3 (HECH) (Heterochromatin protein 1 homolog gamma) (HP1 gamma) (Modifier 2 protein)	0.474047	0.449561	0.443906	0.47499	0.983839	0.268395	0.347909	-0.086817	-0.708195	0.228339	-0.651553	-0.334086	0.397726	-0.53665	-0.515696	-0.68973	0.449561	-0.20133	-0.119364	-0.469161	0.283413	-0.330875	-0.248835	0.224827	-0.0103404	0.0410499	-0.176594	-0.167066	-0.138098	-0.112483	0.563943	0.295669	0.124083	0.0103404	-0.289082	0.419927
CBX5_HUMAN	CBX5	Chromobox protein homolog 5 (Antigen p25) (Heterochromatin protein 1 homolog alpha) (HP1 alpha)	0.108305	-0.23235	0.2055	0.0399262	0.682121	0.181318	0.222343	0.150742	-0.343048	-0.104199	0.175984	-0.0449396	0.0549138	-0.491667	0.727665	0.554852	-0.0589522	-0.370742	0.189026	-0.52339	-0.0235079	-0.433636	0.0235079	0.091938	-0.303104	-0.268998	-0.71958	0.156003	0.0590824	-0.0813211	-0.184516	0.177654	-0.203173	-0.270471	0.187777	-0.386727
C2D1A_HUMAN	CC2D1A	Coiled-coil and C2 domain-containing protein 1A (Akt kinase-interacting protein 1) (Five prime repressor element under dual repression-binding protein 1) (FRE under dual repression-binding protein 1) (Freud-1) (Putative NF-kappa-B-activating protein 023N)	-0.0422261	0.0555127	-0.424949	0.177305	-0.685217	-0.325161	-0.127945	0.545452	0.375175	0.413448	-0.413544	0.722744	0.819317	1.03216	0.634681	0.766952	0.479357	0.619726	0.802122	0.332531	-0.674476	-0.254314	-0.264468	-0.135738	0.617251	-0.00566056	0.0302042	-0.184285	-0.56386	-0.0394631	0.206499	-0.272322	-0.337842	-0.10905	-0.212588	0.00566056
CCAR1_HUMAN	CCAR1	Cell division cycle and apoptosis regulator protein 1 (Cell cycle and apoptosis regulatory protein 1) (CARP-1) (Death inducer with SAP domain)	-0.049677	0.292744	-0.4367	-0.201098	0.337168	0.121892	0.314144	-0.167516	-0.633743	0.608416	0.0677008	0.613687	-0.162958	-0.666546	-0.030437	0.307873	-0.18887	-0.487362	0.505689	-0.129648	0.0562213	0.0715101	-0.609615	0.67589	-0.560842	0.0235111	-0.112424	-0.0235111	0.34738	0.369689	-0.498184	0.327354	-0.165984	0.140575	-0.329718	0.102238
CCAR2_HUMAN	CCAR2	Cell cycle and apoptosis regulator protein 2 (Cell division cycle and apoptosis regulator protein 2) (DBIRD complex subunit KIAA1967) (Deleted in breast cancer gene 1 protein) (DBC-1) (DBC.1) (NET35) (p30 DBC)	0.488154	0.685725	0.85876	0.397301	0.671662	0.582637	0.10232	0.0118354	-0.295558	-0.489767	-0.0905253	-0.29397	-0.447896	-0.489767	-1.10233	-0.101751	0.106931	0.0297889	-0.372531	-0.353725	-0.303329	-0.182489	0.568672	-0.418452	0.213148	0.383954	-0.038901	0.38101	0.0452367	0.234954	-0.150212	0.377945	-0.651508	-0.226045	-0.0118354	0.449049
CC124_HUMAN	CCDC124	Coiled-coil domain-containing protein 124	-0.246557	0.283398	-0.47968	-0.237025	0.123792	0.17182	-0.214871	0.902141	0.674643	0.0299209	0.193382	0.394589	0.250093	0.523691	-0.10314	0.870831	0.85007	0.309408	-0.119463	-0.47778	-0.184367	-0.161266	-0.0299209	1.767	-0.256441	-0.0299209	-0.907571	-0.6207	-0.809914	-0.231518	0.175784	0.627693	0.406761	-0.244667	-0.522698	0.233343
CCD43_HUMAN	CCDC43	Coiled-coil domain-containing protein 43	0.59678	0.40185	0.819104	1.09469	-0.566559	0.0216618	-0.0967676	0.148277	-0.379925	0.652135	-0.171116	0.310919	0.462704	-0.116346	0.159449	-0.0779444	0.354357	-0.400251	-0.0372828	0.262521	0.622762	-0.271909	-0.123845	0.685042	-0.543801	-0.553949	-0.400251	-0.0216618	-0.531374	-0.694719	0.279631	-0.321191	0.165488	-0.731582	0.101381	0.283973
CCD50_HUMAN	CCDC50	Coiled-coil domain-containing protein 50 (Protein Ymer)	-0.752659	0.602824	-0.611514	-0.769669	-0.338049	0.0775852	0.165968	0.492111	-0.530276	-0.193125	0.0286346	-0.0286346	-0.361997	-0.11671	0.234958	2.75269	0.29449	-0.300833	-0.838979	0.278541	1.0016	0.675496	1.0078	-0.115389	-0.343984	0.0645996	0.0722278	0.130745	0.209177	0.341904	-0.55855	-0.233069	-0.357687	-0.270716	0.684548	-0.231903
CCD58_HUMAN	CCDC58	Coiled-coil domain-containing protein 58	-0.422267	-0.247054	-0.751813	-0.701543	-0.925181	-0.412289	-0.104144	0.0428269	0.779737	-0.648901	-0.185897	0.52221	-0.182555	0.357908	0.127077	0.0935041	-0.00828673	0.504798	0.00828673	0.392948	0.152384	0.09442	-0.20158	-0.315303	0.763259	0.370562	-1.19447	0.166248	1.07176	-0.756891	-0.667317	-0.0766079	-0.190302	0.222386	0.257449	0.0847952
CCDC6_HUMAN	CCDC6	Coiled-coil domain-containing protein 6 (Papillary thyroid carcinoma-encoded protein) (Protein H4)	0.389954	-0.23158	-0.312923	0.143071	0.0276817	-0.000395269	0.391644	0.432956	0.0637653	0.156306	-0.150325	0.626248	0.543501	-0.016632	0.153447	0.000395269	-0.127733	-0.134513	0.324898	-0.444284	-0.224896	-0.397192	-0.407922	-0.375519	-0.211949	0.120183	0.254713	-0.31808	0.254713	-0.016632	0.00811166	0.308127	-0.24058	-0.610826	-0.683102	0.0905057
CCD86_HUMAN	CCDC86	Coiled-coil domain-containing protein 86 (Cytokine-induced protein with coiled-coil domain)	-0.446402	-0.452376	-0.706017	-0.279956	0.361424	0.659318	0.228676	-0.54493	0.659318	-0.0901807	0.122553	0.540159	-1.4539	-0.15259	-0.0161544	-0.647637	0.332713	-0.285753	-0.381078	-1.07718	0.0161544	0.52094	-0.0161544	1.39102	-0.111033	0.676863	-0.536071	-0.26656	0.467447	0.491868	-0.330705	0.615045	0.856139	0.890819	0.266516	0.540159
CCS_HUMAN	CCS	Copper chaperone for superoxide dismutase (Superoxide dismutase copper chaperone)	0.648263	0.602998	-0.424098	-0.0220301	0.361181	0.240391	0.646171	-0.394478	0.0125796	-0.361475	0.314008	0.0811037	-0.0427228	-0.693228	-0.493306	1.14997	0.439383	-0.474317	-0.514179	-0.26545	-0.091728	0.0951207	0.176264	-0.000371986	-0.174108	0.823466	-0.506175	0.413041	0.000371986	-0.0191554	-0.0891624	0.445435	0.141961	-0.197285	-0.074893	0.126079
TCPB_HUMAN	CCT2	T-complex protein 1 subunit beta (TCP-1-beta) (CCT-beta)	0.130901	-0.000573155	0.253556	-0.421929	0.266969	0.000573155	-0.458745	0.329939	-0.79321	-0.564095	-0.999734	-0.334794	-0.0778456	-0.254421	-0.359895	-0.47337	-0.390628	-0.62254	0.114276	-0.488148	0.386307	0.0368371	0.0717527	0.364547	0.247009	0.714495	0.115685	-0.13456	-0.248877	0.056348	0.142671	0.134821	0.00198935	-0.198554	-0.000573155	0.366839
TCPG_HUMAN	CCT3	T-complex protein 1 subunit gamma (TCP-1-gamma) (CCT-gamma) (hTRiC5)	0.237898	0.142901	0.65977	-0.0798053	0.869551	0.0564313	-0.174192	0.406236	-0.533767	-0.311296	-0.654438	-0.223821	0.206993	-0.241054	-0.223821	-0.270981	-0.245231	-0.501679	-0.336097	-0.290403	-0.602078	-0.207254	-0.327988	-0.0522888	-0.231638	0.0522888	0.675347	0.577779	0.227978	0.113767	0.33518	0.355614	0.26331	0.975647	0.0721117	0.516683
TCPD_HUMAN	CCT4	T-complex protein 1 subunit delta (TCP-1-delta) (CCT-delta) (Stimulator of TAR RNA-binding)	0.176916	0.191117	0.281758	-0.518386	0.566071	0.338725	-0.021319	0.716939	-0.656449	-0.48675	-0.529067	-0.350995	0.0592606	-0.153486	-0.771094	-0.380351	0.0498977	-0.294399	-0.525134	-0.247533	-0.542663	-0.762569	-0.413826	0.155584	-0.088213	0.0690884	0.281758	0.0197969	-0.00843177	0.366941	0.291437	0.475685	-0.0269079	0.138027	0.00843177	0.496493
TCPE_HUMAN	CCT5	T-complex protein 1 subunit epsilon (TCP-1-epsilon) (CCT-epsilon)	-0.307474	0.654822	-0.430615	-0.316933	0.394059	0.725208	0.266714	0.529719	-0.651612	0.17733	-0.285877	-0.071832	-0.117927	0.241162	-0.775525	0.335794	0.360598	-0.532923	0.579803	0.59351	0.00818671	0.0332809	0.294265	-0.153092	-0.171711	-0.0820983	-0.111332	0.176053	-0.119683	-0.119683	0.0100629	0.147055	0.0176529	-0.623118	-0.23778	-0.00818671
TCPZ_HUMAN	CCT6A	T-complex protein 1 subunit zeta (TCP-1-zeta) (Acute morphine dependence-related protein 2) (CCT-zeta-1) (HTR3) (Tcp20)	0.136074	0.180201	0.507275	-0.385482	0.687716	-0.00759952	-0.289739	0.446309	-0.294739	-0.228025	-0.548429	-0.117484	0.314633	-0.212252	-0.113847	-0.304299	-0.226809	-0.0566164	-0.623039	0.38701	-0.45211	-0.0184799	-0.277532	0.191484	0.00759952	0.216492	0.375649	0.150847	-0.161617	0.370986	0.119903	0.469593	0.274754	-0.0723356	0.166408	0.388653
TCPH_HUMAN	CCT7	T-complex protein 1 subunit eta (TCP-1-eta) (CCT-eta) (HIV-1 Nef-interacting protein) [Cleaved into: T-complex protein 1 subunit eta, N-terminally processed]	-0.263711	0.185718	-0.36964	-0.590637	0.202	-0.2106	-0.495204	0.761832	0.389509	0.00109328	-0.00109328	-0.242639	0.929645	0.655897	0.00634457	1.39768	-0.146066	0.163575	-0.150418	0.446983	-1.01629	-0.879735	-1.08578	-0.0695376	0.571168	0.185718	0.0332949	-0.221743	-0.340754	0.0587203	-0.157077	0.126651	0.137275	-0.35129	-0.256513	0.532229
TCPQ_HUMAN	CCT8	T-complex protein 1 subunit theta (TCP-1-theta) (CCT-theta) (Chaperonin containing T-complex polypeptide 1 subunit 8) (Renal carcinoma antigen NY-REN-15)	0.0867736	-0.0585741	0.274781	-0.469641	0.422843	-0.0737729	-0.737934	0.30453	2.50493	-0.334855	-0.709131	-0.392728	-0.0122681	-0.476218	-0.524254	2.78894	-0.343861	2.36511	-0.400888	-0.187557	-0.821235	-0.489346	0.34395	0.341615	-0.366338	0.215983	0.268928	0.270572	-0.0319231	-0.18682	0.119096	0.583594	0.0951244	0.192094	0.0122681	0.301767
CD109_HUMAN	CD109	CD109 antigen (150 kDa TGF-beta-1-binding protein) (C3 and PZP-like alpha-2-macroglobulin domain-containing protein 7) (Platelet-specific Gov antigen) (p180) (r150) (CD antigen CD109)	-0.0682305	1.02828	-0.444216	-0.242066	0.284054	0.289711	-0.330107	0.0673905	-0.224835	-0.600048	-0.422925	0.807018	0.0673905	0.310274	0.649517	-0.691163	-0.284055	-0.142111	-0.310114	-0.0819087	0.137044	-0.0865572	-0.368492	-0.911237	0.271563	0.180389	1.49668	0.912061	0.587038	0.36407	-0.296186	-0.814932	1.20928	0.302054	-0.0673905	0.197249
CD14_HUMAN	CD14	Monocyte differentiation antigen CD14 (Myeloid cell-specific leucine-rich glycoprotein) (CD antigen CD14) [Cleaved into: Monocyte differentiation antigen CD14, urinary form; Monocyte differentiation antigen CD14, membrane-bound form]	-1.61765	-0.944677	-1.62671	-1.00391	-1.53551	-0.5542	-1.22536	-0.621998	-0.458651	0.0058344	-0.67218	-0.133164	0.0202868	-1.06097	-1.00056	-0.276931	-0.992353	-0.728406	0.323634	0.474806	0.951457	1.84183	-0.0834331	2.53539	0.264267	0.997758	1.15104	0.668073	0.289323	2.38059	1.85543	2.29941	1.77661	-0.0058344	0.903585	1.19531
C163A_HUMAN	CD163	Scavenger receptor cysteine-rich type 1 protein M130 (Hemoglobin scavenger receptor) (CD antigen CD163) [Cleaved into: Soluble CD163 (sCD163)]	-1.28707	-0.76556	-1.57155	-1.28112	-1.44098	-1.11912	-1.41167	-0.225007	-0.612947	0.00946773	-0.0519953	0.347925	0.0354144	-1.69163	-0.00946773	-0.761714	-0.74782	-0.662287	-0.0519953	0.0334375	0.470169	1.97601	-0.371651	3.42221	0.353685	0.506663	0.936364	1.17094	-0.0642991	2.92803	1.10485	2.20199	2.35222	0.299128	1.42336	0.911525
CD209_HUMAN	CD209	CD209 antigen (C-type lectin domain family 4 member L) (Dendritic cell-specific ICAM-3-grabbing non-integrin 1) (DC-SIGN) (DC-SIGN1) (CD antigen CD209)	0.0523784	-0.177203	0.675404	-0.0570205	0.694193	-1.36195	0.748573	-0.321992	0.203357	-0.527403	0.324283	0.878829	-0.151152	-0.012499	-0.640834	-0.856238	-0.997697	0.0406754	-0.432729	-0.236702	0.206614	-0.541889	0.571048	0.458343	-0.012499	0.454532	-0.0209639	0.0913818	0.620945	-0.790296	0.012499	1.31659	0.185052	0.0554148	-0.0720076	-0.129387
CD276_HUMAN	CD276	CD276 antigen (4Ig-B7-H3) (B7 homolog 3) (B7-H3) (Costimulatory molecule) (CD antigen CD276)	-0.612925	-0.16386	0.195994	-0.346757	0.14544	-0.146442	-0.218639	0.123795	-0.169694	0.14766	0.0209883	-0.829738	0.219217	0.542666	-0.327994	-0.341303	0.453529	-0.446303	-0.133257	-0.129422	0.312272	-0.509911	0.292288	-0.152304	0.281181	-0.500265	1.63225	0.529955	0.0903201	0.0629542	0.287341	0.112612	1.71797	-0.244776	-0.0209883	-0.492433
CD2B2_HUMAN	CD2BP2	CD2 antigen cytoplasmic tail-binding protein 2 (CD2 cytoplasmic domain-binding protein 2) (CD2 tail-binding protein 2) (U5 snRNP 52K protein) (U5-52K)	-0.0188558	0.387442	-0.0980281	0.0307621	0.818227	0.226037	0.278716	-0.0998083	-0.296132	0.459807	0.0203421	0.33945	-0.0966252	-0.188139	1.8612	-0.14615	0.175533	0.261294	0.674632	0.358968	-0.00113018	-0.644211	0.00113018	-0.0833333	-0.615749	-0.161423	-0.0469906	0.760682	0.212714	-0.0406724	-0.331317	0.0880357	-0.31987	-0.330703	1.61295	-0.0624194
CLM8_HUMAN	CD300A	CMRF35-like molecule 8 (CLM-8) (CD300 antigen-like family member A) (CMRF-35-H9) (CMRF35-H9) (CMRF35-H) (IRC1/IRC2) (Immunoglobulin superfamily member 12) (IgSF12) (Inhibitory receptor protein 60) (IRp60) (NK inhibitory receptor) (CD antigen CD300a)	-0.629629	-0.159093	-1.18785	0.196063	-1.72123	-0.184346	0.868429	0.330114	0.182532	-0.982425	0.00552877	0.143832	0.22603	0.264367	2.13653	-0.404564	-0.19161	-0.25568	0.304336	0.54695	1.43704	0.927924	-0.00552877	0.28942	0.510365	-0.548795	-0.1143	0.066945	0.292478	-0.112225	-0.440784	-0.176374	-0.875474	-0.166323	0.206393	-0.400566
CD36_HUMAN	CD36	Platelet glycoprotein 4 (Fatty acid translocase) (FAT) (Glycoprotein IIIb) (GPIIIB) (Leukocyte differentiation antigen CD36) (PAS IV) (PAS-4) (Platelet collagen receptor) (Platelet glycoprotein IV) (GPIV) (Thrombospondin receptor) (CD antigen CD36)	0.78338	-0.306278	0.279659	0.992961	-0.289228	0.185203	-0.0901125	-0.162784	-0.0811805	0.258982	0.205339	-0.140045	-0.065116	0.159252	-0.00115711	-0.548225	-0.140045	0.256313	0.351367	-0.271568	0.00115711	0.553042	0.111613	0.148487	-0.248272	-0.664597	-0.067294	0.541955	0.199822	-0.185088	0.156821	-0.396893	-0.0389717	0.259643	0.631275	-0.238596
CD38_HUMAN	CD38	ADP-ribosyl cyclase/cyclic ADP-ribose hydrolase 1 (EC 3.2.2.6) (2'-phospho-ADP-ribosyl cyclase) (2'-phospho-ADP-ribosyl cyclase/2'-phospho-cyclic-ADP-ribose transferase) (EC 2.4.99.20) (2'-phospho-cyclic-ADP-ribose transferase) (ADP-ribosyl cyclase 1) (ADPRC 1) (Cyclic ADP-ribose hydrolase 1) (cADPr hydrolase 1) (T10) (CD antigen CD38)	-0.413296	0.180696	-0.184936	-1.64355	0.12784	-0.773348	-0.71777	0.07595	-0.180688	-0.406034	0.446652	-0.135751	0.206511	-0.195571	-0.574761	-0.632282	0.134966	0.0721152	0.110544	0.65327	0.0935458	-0.477566	0.600584	0.603652	0.751044	0.332868	-0.117494	0.0435625	0.197447	0.0503428	-0.0453899	-0.0435625	0.259953	-0.173375	-0.259004	-0.20889
CD44_HUMAN	CD44	CD44 antigen (CDw44) (Epican) (Extracellular matrix receptor III) (ECMR-III) (GP90 lymphocyte homing/adhesion receptor) (HUTCH-I) (Heparan sulfate proteoglycan) (Hermes antigen) (Hyaluronate receptor) (Phagocytic glycoprotein 1) (PGP-1) (Phagocytic glycoprotein I) (PGP-I) (CD antigen CD44)	-0.974544	-0.702008	-1.55491	-0.0457759	-1.3164	-0.390035	-1.19811	-0.956076	-0.341235	-1.16578	-0.187101	-0.171093	0.158475	-0.50888	0.769074	-0.58718	1.02337	-0.225519	0.273951	0.0457759	1.56819	0.48457	-0.262721	0.645736	-0.103651	0.953841	0.700018	-0.458925	0.254025	0.6906	1.13946	0.434003	1.5207	0.604578	1.08287	1.08986
CD47_HUMAN	CD47	Leukocyte surface antigen CD47 (Antigenic surface determinant protein OA3) (Integrin-associated protein) (IAP) (Protein MER6) (CD antigen CD47)	-0.686258	-0.8705	0.957871	-0.810335	-0.152306	0.128324	0.0308777	-0.294525	1.46686	1.09729	-0.101866	-0.167755	-0.060683	1.00438	0.304194	0.749587	0.883018	0.44288	-0.682156	-0.101866	-0.0308777	-0.289596	-0.332447	0.456567	1.44646	1.41409	0.569308	0.316842	-1.42721	0.300242	-0.249722	-0.0593887	0.352824	2.13444	-0.517295	-0.293
CD59_HUMAN	CD59	CD59 glycoprotein (1F5 antigen) (20 kDa homologous restriction factor) (HRF-20) (HRF20) (MAC-inhibitory protein) (MAC-IP) (MEM43 antigen) (Membrane attack complex inhibition factor) (MACIF) (Membrane inhibitor of reactive lysis) (MIRL) (Protectin) (CD antigen CD59)	-1.0299	-0.264303	0.0945697	0.885165	-1.5613	0.137608	1.22176	-0.88944	0.487549	-0.949198	0.541926	0.648194	0.475159	-0.147145	-0.180777	0.0652844	1.32555	0.157427	1.8066	-0.767788	0.840431	0.0304036	-0.566648	0.963695	-1.33654	-0.552531	-0.274851	0.709055	-0.85312	-0.0304036	-0.800868	-0.753231	0.439776	-0.17725	-0.198731	0.20575
CD5L_HUMAN	CD5L	CD5 antigen-like (Apoptosis inhibitor expressed by macrophages) (hAIM) (CT-2) (IgM-associated peptide) (SP-alpha)	-0.361481	-0.215782	-0.447491	0.0250971	-0.372556	-0.583302	-0.0460203	-0.0760578	0.597306	0.0257837	-0.245615	-0.00155851	0.302288	0.137825	0.427655	0.0517801	0.066681	0.436541	0.0970486	0.286343	-0.453213	-0.0108551	-0.205512	0.0682163	0.810648	0.0828228	-0.197532	-0.108424	1.10912	0.541363	0.00155851	-0.0912021	-0.586464	-0.342389	0.382386	-0.664839
CD81_HUMAN	CD81	CD81 antigen (26 kDa cell surface protein TAPA-1) (Target of the antiproliferative antibody 1) (Tetraspanin-28) (Tspan-28) (CD antigen CD81)	-0.258409	0.263644	0.346782	-0.674292	0.288899	-0.363806	-0.620265	0.154304	-0.0196166	0.02408	0.391969	-0.000872102	0.000872102	-0.133079	-0.35412	0.00408942	0.703698	0.457786	0.624429	-0.314542	0.0311584	-0.293854	0.861118	-0.0642618	-0.255337	-0.220953	0.97836	0.602749	0.391969	-0.0150493	0.188463	-0.352093	0.070934	-0.122552	-0.0291293	-0.20233
CD9_HUMAN	CD9	CD9 antigen (5H9 antigen) (Cell growth-inhibiting gene 2 protein) (Leukocyte antigen MIC3) (Motility-related protein) (MRP-1) (Tetraspanin-29) (Tspan-29) (p24) (CD antigen CD9)	0.244014	0.404327	-0.601203	-0.610208	-0.431472	0.109893	0.507961	-0.428734	0.338852	0.172747	-0.333924	0.0919386	-0.654763	0.0699441	-0.404726	-0.012011	0.825227	-0.0409552	0.919595	0.569676	-0.197689	0.246182	0.474388	-0.890744	1.40759	-0.0868246	-0.333064	0.852839	1.03077	0.507961	-1.19273	-0.0875704	-0.259256	0.012011	-0.454363	-0.126043
CD99_HUMAN	CD99	CD99 antigen (12E7) (E2 antigen) (Protein MIC2) (T-cell surface glycoprotein E2) (CD antigen CD99)	0.769377	-0.11696	-0.052176	0.26619	-0.196535	-0.0216455	0.0131569	0.363355	0.505564	0.117758	-0.0295713	0.846291	0.231412	0.749314	-0.17876	0.105945	0.91863	-0.268782	-0.713485	0.142304	-0.0131569	-0.0947157	0.660136	0.421938	0.129429	0.0916959	-0.270111	-0.260717	-0.235618	-0.200612	-0.781695	-0.750136	-1.45952	0.515472	-0.308215	0.447947
C99L2_HUMAN	CD99L2	CD99 antigen-like protein 2 (MIC2-like protein 1) (CD antigen CD99)	-0.274131	0.441275	-0.92065	-0.351867	-0.264573	0.3223	-1.00723	0.0149589	0.147507	0.683166	-0.469585	0.736443	-0.653482	0.926729	-0.269014	0.225772	-0.680139	-0.0167323	0.214377	0.630559	0.537319	-0.391811	0.493578	0.333369	0.348612	-0.23286	0.510682	0.114553	1.15684	-0.0865141	-0.0149589	0.509692	-0.35608	-1.29699	-1.09562	-0.382152
CDD_HUMAN	CDA	Cytidine deaminase (EC 3.5.4.5) (Cytidine aminohydrolase)	0.0534967	-0.644105	-0.0429489	-0.100465	-0.626431	0.161229	-0.116194	0.49886	-0.649452	-0.129747	-0.324719	0.596068	0	-0.132255	0.0250793	-0.537157	-0.254281	-0.313499	0.835513	0.261114	0.224007	-0.359994	-0.0582987	-0.485072	0.0170735	-0.195871	-0.245304	0.249291	0	0.124212	0.0329668	0.196453	0.076384	0.83926	0.361028	0.231714
CDC37_HUMAN	CDC37	Hsp90 co-chaperone Cdc37 (Hsp90 chaperone protein kinase-targeting subunit) (p50Cdc37) [Cleaved into: Hsp90 co-chaperone Cdc37, N-terminally processed]	-0.0239493	0.168366	0.260384	0.0192206	0.356063	0.403991	0.034227	0.883767	-0.235875	-0.107136	-0.482745	-0.0457421	-0.243452	0.51833	-0.305557	-0.309879	0.390304	-0.00636137	0.092643	-0.259978	0.00636137	-0.330702	-0.233003	-0.382534	1.31001	0.505054	0.363828	-0.0157048	-0.114985	0.0201887	-0.314123	0.46881	0.158438	-0.105188	-0.136923	0.0414447
CDC42_HUMAN	CDC42	Cell division control protein 42 homolog (EC 3.6.5.2) (G25K GTP-binding protein)	-0.153381	-0.0501462	-0.169204	0.138077	0.0136939	0.17909	0.306039	0.389816	-0.00925024	-0.111015	-0.180706	-0.221679	0.213977	0.31194	-0.735235	-0.347192	1.20797	-0.111015	0.153085	-0.411344	0.315262	-0.529444	-0.0200092	0.27774	-0.0376651	-0.77713	-0.046445	0.125985	-0.547169	0.621721	0.81063	0.50792	0.145395	-0.269528	0.00925024	0.403834
BORG5_HUMAN	CDC42EP1	Cdc42 effector protein 1 (Binder of Rho GTPases 5) (Serum protein MSE55)	0.254681	0.438322	0.359106	-0.249209	-0.221693	0.368805	-0.144529	-0.676518	-0.0713055	0.511251	0.0507761	0.162297	0.368205	-0.622004	0.327405	0.104676	-0.29894	0.249838	0.0319016	-0.104461	-0.0319016	0.279584	-0.0544062	-0.449522	-0.158925	-0.433482	0.432728	0.183421	0.293236	-0.273269	0.12888	-0.116944	-0.177196	0.168141	-0.528234	-0.35781
BORG4_HUMAN	CDC42EP4	Cdc42 effector protein 4 (Binder of Rho GTPases 4)	0.291932	0.536525	0.188667	0.847751	-0.893411	0.130326	0.613749	0.386795	0.0536036	0.216358	0.150659	-0.294347	-0.00127841	0.208387	-0.796718	0.00127841	0.90814	0.299701	0.223721	-0.0713031	-0.057369	-0.269444	0.212369	-0.325686	-0.293304	0.30705	-0.537637	0.228193	-0.256849	-0.0256206	-0.406497	-0.348289	-0.253482	-0.305024	-0.684066	-0.223768
BORG3_HUMAN	CDC42EP5	Cdc42 effector protein 5 (Binder of Rho GTPases 3)	1.33396	0.518044	1.11734	1.69968	0.353179	0.388292	0.98876	-0.429226	0.0787848	0.359171	0.237121	-0.406822	-0.201973	-0.289844	0.148175	-0.377174	-0.352857	-0.14977	0.410556	-0.00133044	-0.0631552	0.228977	0.752983	-0.3028	0.344509	-0.0561918	-0.487142	0.827356	0.00133044	-0.254159	-0.50725	-0.982605	-0.0711569	0.41385	-0.018423	-0.0371444
CDC5L_HUMAN	CDC5L	Cell division cycle 5-like protein (Cdc5-like protein) (Pombe cdc5-related protein)	-0.168198	-0.407041	-0.403647	-0.091547	0.200704	-0.623826	-0.244582	-0.022028	0.227309	0.447056	0.18266	0.47345	0.831328	0.195845	-0.057845	0.112535	-0.0992946	-0.680884	0.547183	1.09447	0.022028	0.315398	0.303439	-0.120818	0.641742	-0.410532	-0.344092	0.574664	0.617617	0.0448242	-0.310745	0.703869	-0.43409	-0.226925	-0.431971	-0.432702
CADH1_HUMAN	CDH1 CDHE UVO	Cadherin-1 (CAM 120/80) (Epithelial cadherin) (E-cadherin) (Uvomorulin) (CD antigen CD324) [Cleaved into: E-Cad/CTF1; E-Cad/CTF2; E-Cad/CTF3]	0.970805	0.281718	-1.17038	1.45162	-2.22537	-1.33245	-0.996156	-0.471579	0.842878	-1.40379	0.883412	1.19717	1.36009	-1.31312	1.40334	-0.249775	-1.03058	0.883412	1.87891	0.548066	-0.015703	-1.66847	-0.0198506	-1.12197	-0.0544847	-0.0883908	0.377004	-0.761611	0.015703	-0.111349	1.45162	-0.16585	1.74174	0.141844	0.365373	0.671719
CAD13_HUMAN	CDH13	Cadherin-13 (Heart cadherin) (H-cadherin) (P105) (Truncated cadherin) (T-cad) (T-cadherin)	-0.783075	0.138904	-0.137214	-0.426578	-0.948783	0.857266	0.589172	-0.237739	0.237885	-0.148554	0.0297159	0.227637	0.100403	-0.00835024	0.0765868	-1.31784	0.122209	-0.383624	0.543705	-0.691673	0.822886	-0.70991	0.441962	-1.39603	0.227637	-1.44825	1.13094	1.70934	0.770385	0.110163	-0.429615	-1.91194	-0.618642	-0.24028	0.00835024	-0.343092
CADH6_HUMAN	CDH6	Cadherin-6 (Kidney cadherin) (K-cadherin)	-0.486258	-0.455166	0.024771	-0.0172591	-0.304684	-0.259143	-0.442057	-0.817166	0.38181	0.0472215	-0.324087	0.494562	-0.0733849	-0.697973	0.274838	-0.313335	0.160237	-0.372611	-0.303806	0.391345	0.534221	0.362815	0.0355595	-0.145014	-0.257639	0.0308422	0.536597	0.683816	0.00197476	0.0192807	0.0179119	-0.720186	0.0833361	1.56726	-0.00197476	-0.449897
CDK1_HUMAN	CDK1 CDC2 CDC28A CDKN1 P34CDC2	Cyclin-dependent kinase 1 (CDK1) (EC 2.7.11.22) (EC 2.7.11.23) (Cell division control protein 2 homolog) (Cell division protein kinase 1) (p34 protein kinase)	0.39564	-0.306203	0.190377	-0.0607265	0.282361	-0.0936931	-0.123838	0.387367	-0.0126335	-0.4519	0.333165	-0.268067	0.0898246	0.072279	-0.166264	0.182501	0.362809	0.250742	-0.347331	-0.0936931	-0.271752	0.291545	-0.0176514	0.363911	0.0126335	0.292509	-0.18708	-0.0169165	-0.714955	-0.208882	0.187644	0.510446	-0.0267243	0.491572	0.303011	-0.0153461
CDK2_HUMAN	CDK2	Cyclin-dependent kinase 2 (EC 2.7.11.22) (Cell division protein kinase 2) (p33 protein kinase)	-1.01077	-0.633093	-1.04531	-1.37272	-0.155078	-0.0338985	-0.986349	0.0150377	0.0365413	0.0344481	-0.55868	1.06283	-0.0150377	-0.796611	0.289677	-0.146383	-1.0386	-0.0728822	0.363908	0.649829	0.695712	0.0398547	0.91243	-0.184794	0.613081	0.750286	-0.823057	-0.0582673	0.195092	0.14238	0.0737857	-1.30705	-0.378845	0.0504699	0.197714	0.617823
CDK4_HUMAN	CDK4	Cyclin-dependent kinase 4 (EC 2.7.11.22) (Cell division protein kinase 4) (PSK-J3)	-0.0703807	-0.491758	0.239354	0.0612149	0.678068	-0.157685	-0.551481	0.739688	-0.0795116	-0.00221093	-0.240067	-0.184345	0.366452	-0.53429	-0.593845	0.184789	-0.524376	0.0958383	0.00221093	-0.0165086	1.10175	1.50005	1.83171	0.836227	1.64867	0.309448	0.0846904	-0.10351	-0.259203	-0.230431	0.433743	-0.703744	0.0129847	-0.0331212	0.17485	-0.0117681
CDK6_HUMAN	CDK6	Cyclin-dependent kinase 6 (EC 2.7.11.22) (Cell division protein kinase 6) (Serine/threonine-protein kinase PLSTIRE)	-0.246165	-0.547612	-0.420512	-0.155565	-0.381232	-0.185451	-0.0522996	0.521948	-0.342403	0.111627	-0.323759	0.294807	-0.0533225	-0.0697444	0.427372	0.364878	0.141919	-0.305633	0.0695561	0.0572157	-0.00714538	0.13121	0.226496	0.0102822	0.24621	-0.0184391	0.781919	0.229537	1.03054	0.00714538	-0.25538	-0.333262	0.0620131	-0.143834	-0.0154972	0.170533
CDN1B_HUMAN	CDKN1B	Cyclin-dependent kinase inhibitor 1B (Cyclin-dependent kinase inhibitor p27) (p27Kip1)	-0.22628	0.440137	-0.385833	-0.283003	-0.22628	-0.170661	0.500869	-0.385833	-0.22628	-0.283003	-0.0386646	0.304593	0.626562	-0.170661	1.52156	0.409351	0.909945	0.859132	-0.170661	0.0386646	0.756948	1.30705	0.520214	0.936368	-0.0940415	1.25879	-0.126303	1.45164	-0.385833	-0.385833	-0.547387	0.954949	0.879823	-0.659676	0.571073	-0.22628
CDN2A_HUMAN	CDKN2A	Cyclin-dependent kinase inhibitor 2A (Cyclin-dependent kinase 4 inhibitor A) (CDK4I) (Multiple tumor suppressor 1) (MTS-1) (p16-INK4a) (p16-INK4) (p16INK4A)	-0.300541	-0.646245	0.0303951	-0.711296	1.62699	-0.371008	-0.922996	0.0177179	-0.431112	-0.845728	0.182399	-0.269663	-0.0177179	-0.594989	0.579472	-0.495802	-0.137287	-0.444427	0.210708	0.639262	1.17705	2.22257	1.34461	0.194718	0.657584	0.540194	0.592345	-0.303126	0.506602	-0.304551	0.780295	0.376217	-0.132299	-0.673187	0.32934	-0.179399
CARF_HUMAN	CDKN2AIP	CDKN2A-interacting protein (Collaborator of ARF)	-0.987139	-0.517069	-0.806299	-0.20774	-0.614118	-0.62722	-0.308149	-0.219613	0.653684	0.270109	0.363261	0.661414	0.87556	-0.0133667	0.322269	0.0901151	-0.119323	0.201604	1.10077	2.28172	0.0133667	-0.19293	1.2796	0.262748	0.0300308	-0.0797837	-0.694284	0.300956	0.376846	-0.162608	-0.821376	0.147999	-0.267465	0.128704	-0.485591	-0.584765
CDN2C_HUMAN	CDKN2C	Cyclin-dependent kinase 4 inhibitor C (Cyclin-dependent kinase 6 inhibitor) (p18-INK4c) (p18-INK6)	0.114179	-0.0245579	0.127389	-0.536872	-0.115985	-0.242499	2.86399	-0.0400654	0.389326	-0.296329	0.561829	-0.142079	0.206934	1.60857	0.0427565	1.63784	-0.0414726	0.686855	-0.42486	-0.824868	-0.808001	0.132786	3.38977	1.48438	0.309561	0.710862	-1.53039	-0.469347	-0.165871	-0.0793829	0.00331999	-0.268654	-1.24635	-0.00331999	1.06801	1.03577
CDV3_HUMAN	CDV3	Protein CDV3 homolog	-0.287636	-0.342841	-0.415072	-0.222667	-0.278135	-0.250336	-0.0176673	-0.0803876	-0.0272884	0.225187	0.213046	-0.0548619	-0.489387	-0.180413	-0.058743	0.425626	0.499968	0.639741	0.0176673	0.0373789	0.526927	0.202974	-0.901526	0.136655	-0.360945	0.486286	0.0320462	-0.380313	0.126929	0.315946	0.458078	0.774767	0.241391	-0.258075	-0.226926	0.358818
CEAM5_HUMAN	CEACAM5 CEA	Carcinoembryonic antigen-related cell adhesion molecule 5 (Carcinoembryonic antigen) (CEA) (Meconium antigen 100) (CD antigen CD66e)	0.577587	-0.318448	0.0190627	-0.132635	-0.222948	0.187447	0.720822	0.322852	1.16986	-0.0615753	0.0729943	0.639212	-0.195706	0.333808	-0.454718	-0.108013	-0.248778	-0.0911746	0.314616	0.335685	-0.301779	-0.0994102	0.171012	0.0158617	-0.153589	0.347262	-0.179116	-0.713481	0.332265	-0.0158617	0.134054	-0.533662	-0.418678	2.51241	1.84638	-0.509634
CEAM6_HUMAN	CEACAM6	Carcinoembryonic antigen-related cell adhesion molecule 6 (Non-specific crossreacting antigen) (Normal cross-reacting antigen) (CD antigen CD66c)	-0.336575	-0.231057	0.0667004	-0.470141	0.141155	-0.211165	0.837154	-0.197664	-0.360338	-0.285755	0.284773	0.429603	-0.269249	-0.0421598	0.659617	-0.21447	-0.133099	-0.120061	0.804679	0.642661	-0.0429207	0.0288857	0.0845779	-0.597145	0.72483	0.375343	0.148753	0.729662	0.850203	-0.147122	-0.0288857	-0.0305	0.483918	2.22016	1.18746	-0.507433
CEAM8_HUMAN	CEACAM8	Carcinoembryonic antigen-related cell adhesion molecule 8 (CD67 antigen) (Carcinoembryonic antigen CGM6) (Non-specific cross-reacting antigen NCA-95) (CD antigen CD66b)	-0.21474	-0.511042	-0.644047	-0.478282	-0.614441	0.0534455	-0.433267	-0.0136177	0.24125	-0.610588	-0.131722	0.0300696	0.0714802	-0.119897	0.0736557	0.00257807	-0.313552	0.055036	-0.045203	0.729753	0.144478	0.69278	0.425411	-0.224509	0.312454	0.529727	-0.147941	0.526954	0.231024	0.323446	-0.0241882	-0.00257807	0.110959	0.464472	-0.479249	-0.534396
CELF2_HUMAN	CELF2	CUGBP Elav-like family member 2 (CELF-2) (Bruno-like protein 3) (CUG triplet repeat RNA-binding protein 2) (CUG-BP2) (CUG-BP- and ETR-3-like factor 2) (ELAV-type RNA-binding protein 3) (ETR-3) (Neuroblastoma apoptosis-related RNA-binding protein) (hNAPOR) (RNA-binding protein BRUNOL-3)	0.0445609	-0.280839	0.158838	-0.25531	0.389672	-0.366435	-0.397231	0.920078	0.386969	-0.4514	-0.306142	0.294157	0.100918	1.33918	0.71546	0.653522	-0.295623	-0.0218886	0.950055	-0.49594	-0.176823	0.413278	-0.755344	0.229403	-0.871668	-0.0845351	0.0218886	-0.092297	0.0966299	-0.518063	0.654368	0.170335	0.0326855	-0.434948	-0.34028	-0.0469836
CEP41_HUMAN	CEP41	Centrosomal protein of 41 kDa (Cep41) (Testis-specific gene A14 protein)	-1.93088	-0.428438	-1.45978	-1.45978	-0.656838	-0.656838	0.865849	0.797806	1.26235	1.33251	-0.0248463	2.31464	0.605088	-0.822199	0.614735	-0.610265	1.63349	1.24985	-0.195649	-0.491285	0.987462	0.267801	0.5796	0.758108	-0.878922	1.1027	-0.583281	0.570282	-0.822199	1.0703	-0.315436	-0.981752	-1.14331	-0.656838	0.222821	0.0248463
C43BP_HUMAN	CERT1	Ceramide transfer protein (hCERT) (Collagen type IV alpha-3-binding protein) (Goodpasture antigen-binding protein) (GPBP) (START domain-containing protein 11) (StARD11) (StAR-related lipid transfer protein 11)	0.509268	-0.362673	-0.621151	0.124493	-0.356639	0.235958	-0.153864	0.00440985	0.384283	-0.416051	-0.0351824	0.815567	0.272988	0.249673	0.00942765	0.725062	-0.287729	0.85939	-0.343328	0.791593	-0.00440985	0.552869	-0.168248	0.147323	-1.0342	-0.308208	-0.254657	-0.902207	1.21865	0.397495	-0.824877	0.460145	-0.128751	-0.292469	-0.278262	0.21622
EST1_HUMAN	CES1	Liver carboxylesterase 1 (Acyl-coenzyme A:cholesterol acyltransferase) (ACAT) (Brain carboxylesterase hBr1) (Carboxylesterase 1) (CE-1) (hCE-1) (EC 3.1.1.1) (Cocaine carboxylesterase) (Egasyn) (HMSE) (Methylumbelliferyl-acetate deacetylase 1) (EC 3.1.1.56) (Monocyte/macrophage serine esterase) (Retinyl ester hydrolase) (REH) (Serine esterase 1) (Triacylglycerol hydrolase) (TGH)	-0.0106626	-0.0239539	2.34036	-1.24525	0.132996	-0.687296	-0.372177	0.146011	1.0349	1.26043	-0.167458	1.99281	0.027762	1.1887	0.633611	-0.359738	-0.153966	0.0598566	1.66363	0.225552	0.290346	0.365836	-0.127244	-0.607094	-0.502177	-0.187658	0.343682	-0.0139025	-0.683316	0.252457	-0.036244	-0.192843	0.0106626	1.43783	-0.447224	-0.711689
CES1P_HUMAN	CES1P1	Putative inactive carboxylesterase 4 (Inactive carboxylesterase 1 pseudogene 1) (Placental carboxylesterase 3) (PCE-3)	-0.317686	0.058731	-0.648202	-0.577755	-1.22648	-0.0326666	-0.426164	0.245156	0.144005	0.704519	0.166695	1.74751	-0.795442	-0.0288232	0.50812	-0.141182	-0.365832	-0.225573	1.52207	0.457129	-0.0920127	0.0955861	0.199426	-0.486274	0.904888	0.33422	0.232662	0.225476	0.394666	-0.303658	-0.535755	0.0288232	0.248565	-0.166154	-0.174472	-0.348392
EST2_HUMAN	CES2	Cocaine esterase (EC 3.1.1.84) (Carboxylesterase 2) (CE-2) (hCE-2) (EC 3.1.1.1) (Methylumbelliferyl-acetate deacetylase 2) (EC 3.1.1.56)	-0.567083	-0.196147	-1.06121	-0.261972	-0.660698	0.453677	-0.0686733	0.0686733	0.0796895	0.602915	2.50298	-0.729927	0.214626	-0.513301	-0.578988	0.741395	-0.166762	0.205783	-0.964723	1.01825	0.169809	0.0951991	0.370297	-0.0850788	0.821924	-0.915031	0.479979	0.433262	0.669329	0.453677	-0.303435	-0.309859	-0.317033	-0.275801	0.481165	-1.62984
CETN2_HUMAN	CETN2	Centrin-2 (Caltractin isoform 1)	-0.935095	0.130277	1.35195	-0.322599	-0.325746	-0.104061	3.01112	0.349661	4.34994	-0.361373	2.00944	-0.20165	-0.227907	0.388526	-0.790019	3.71498	0.598505	2.37794	-0.419112	2.79063	-0.237096	-0.781508	3.61865	0.104061	1.94788	0.503868	-0.256943	-0.619387	-0.144749	-0.695186	1.14132	-0.422622	-1.04943	2.31342	2.02793	-0.515574
CFAB_HUMAN	CFB	Complement factor B (EC 3.4.21.47) (C3/C5 convertase) (Glycine-rich beta glycoprotein) (GBG) (PBF2) (Properdin factor B) [Cleaved into: Complement factor B Ba fragment; Complement factor B Bb fragment]	-1.21606	0.542881	-0.205351	-0.512628	-0.148961	0.614054	-0.727029	-0.077671	1.25114	0.413152	-0.211332	0.429879	-0.331016	0.497275	-0.7649	0.00968684	0.195011	0.428138	0.099897	1.44507	0.128462	-0.303287	-0.489558	-0.387816	1.95592	-0.492105	0.749897	1.54009	2.70542	0.66077	-1.26776	0.180127	-1.13822	-0.00968684	-0.619721	-0.976774
CFAD_HUMAN	CFD	Complement factor D (EC 3.4.21.46) (Adipsin) (C3 convertase activator) (Properdin factor D)	-0.0189947	0.163634	-0.767431	0.412478	-0.0935723	0.0244299	-0.205087	-0.0404365	-0.0565786	-0.0485255	-0.0519365	0.564317	-0.203565	0.428945	0.916292	0.419985	-0.232692	-0.0159823	-0.211825	0.411798	0.172086	0.139131	-0.0109303	-0.61493	-0.0447441	0.0109303	0.126703	1.06773	0.504067	0.382513	-0.223685	0.0959159	0.0686234	0.0360136	-0.0109303	-0.15679
CFDP1_HUMAN	CFDP1	Craniofacial development protein 1 (Bucentaur)	1.14931	0.952803	-0.580912	0.466659	0.922181	1.24492	0.724998	-0.151572	-0.0669454	0.846931	-0.17167	0.96147	0.565342	-0.169971	0.0191779	-0.125145	0.258126	0.246767	1.30685	-0.763714	0.135682	-0.0191779	-0.864256	-0.290074	-0.240565	0.463672	-0.546419	-0.773037	0.233725	-0.460379	-0.022847	0.383798	0.261175	-0.387521	-0.696591	-0.0244682
CFAH_HUMAN	CFH HF HF1 HF2	Complement factor H (H factor 1)	-0.464011	0.743292	0.0203118	-0.0784471	0.0899467	0.604357	-0.192674	-0.00141089	1.70678	0.00141089	-0.115757	0.203311	0.35565	0.523554	-0.601604	-0.186541	-0.0202167	0.0971312	0.0649324	0.670356	-0.0549466	-0.374939	-0.296632	-0.193575	1.2546	0.149732	1.23392	1.51184	2.41492	1.09032	-0.375851	-0.750919	-0.578239	-0.0249505	-0.0909236	-0.783228
FHR1_HUMAN	CFHR1	Complement factor H-related protein 1 (FHR-1) (H factor-like protein 1) (H-factor-like 1) (H36)	-0.126935	0.0332789	-0.394749	-0.00903936	-0.0601568	0.00903936	-0.74892	-0.0661697	0.479209	0.126225	0.0797849	0.0871129	0.620963	-0.112775	-0.24197	-0.431965	-0.111045	-0.223139	0.267818	0.162699	0.439554	0.467645	0.247237	0.0639447	0.305948	-0.551695	0.44471	0.684951	0.712966	0.0659882	-0.434316	-0.491217	-0.275326	-0.639782	-0.167349	-0.389013
FHR2_HUMAN	CFHR2	Complement factor H-related protein 2 (FHR-2) (DDESK59) (H factor-like 3) (H factor-like protein 2)	-0.0549873	0.416648	1.53816	-0.363368	-0.317189	0.00152344	0.537881	-0.00152344	0.375474	-0.53201	0.838087	-0.567166	-0.650303	-0.221728	0.609661	0.842021	-0.358001	0.0490777	0.28449	-0.41757	-0.0329192	0.580363	1.12439	0.17375	-0.161204	0.590771	-1.40744	-0.353175	1.08976	-0.17799	-0.210106	0.235308	0.408798	-0.322477	0.357716	-0.255564
CFAI_HUMAN	CFI IF	Complement factor I (EC 3.4.21.45) (C3B/C4B inactivator) [Cleaved into: Complement factor I heavy chain; Complement factor I light chain]	-0.304788	-0.276238	-1.06178	-0.565332	-1.01388	-0.176714	-0.777032	-0.199882	0.866282	1.19036	1.46954	0.484937	-0.575972	0.0935798	1.74743	-0.155354	-0.556621	-0.332438	0.854338	0.449369	-0.358219	0.347229	0.735153	-0.196671	0.583418	0.671195	-0.0117345	0.0117345	1.43763	0.0813461	-0.340818	-0.476749	0.0450332	-0.476749	1.44543	0.361758
COF1_HUMAN	CFL1	Cofilin-1 (18 kDa phosphoprotein) (p18) (Cofilin, non-muscle isoform)	-0.143835	0.389964	0.298821	0.684309	0.410629	0.352838	0.523656	0.459257	-0.61787	-0.312858	-0.0752403	0.00697618	0.718949	-0.442033	-0.629548	-0.255943	0.518996	-0.913561	-0.283087	-0.746899	0.242689	-0.727037	-0.686826	-0.366682	-0.0727752	1.10486	-0.022471	-0.0296506	-0.0362552	0.446748	1.09289	-0.00697618	0.529613	0.142042	0.0279025	0.535531
COF2_HUMAN	CFL2	Cofilin-2 (Cofilin, muscle isoform)	-0.387071	-0.269373	-0.245975	-0.00571251	0.194437	-0.0632936	-0.110391	0.805642	0.00571251	-0.274807	0.618053	0.791073	0.577057	0.277597	0.0975042	0.339439	0.911096	-0.489105	0.401673	-1.09385	-0.406847	-1.22659	-0.911643	0.0843626	-0.43963	0.543203	-0.680765	-0.346847	-0.36481	0.244291	0.543203	0.124057	0.0655707	-0.239091	-0.293779	0.277597
CGBP1_HUMAN	CGGBP1	CGG triplet repeat-binding protein 1 (CGG-binding protein 1) (20 kDa CGG-binding protein) (p20-CGGBP DNA-binding protein)	0.151713	-0.0884261	0.353016	0.00745744	0.475667	-0.12378	0.0182222	-0.330218	0.139776	-0.187361	0.930825	-0.174876	-0.534293	-0.133411	-0.458299	0.186429	0.550112	-0.837401	-0.181794	0.174457	0.235144	1.20112	-0.309449	0.0528444	0	0.944216	-0.159852	-0.436544	-0.517942	-0.111541	0	0.0153141	0.536942	0.290107	-0.155658	-0.157751
CGRE1_HUMAN	CGREF1	Cell growth regulator with EF hand domain protein 1 (Cell growth regulatory gene 11 protein) (Hydrophobestin)	0.0301849	0.302628	-0.5306	-0.878002	-0.864595	-0.4076	0.981199	-1.20921	-0.0124519	0.721898	1.71636	-1.39872	-0.768171	-0.0262042	0.806258	0.250735	0.0428511	0.595417	0.165532	0.809594	0.584017	0.0124519	0.841227	-0.231555	-0.501472	3.04381	-0.278193	-0.918246	-0.259086	0.298354	0.522376	-0.833875	-0.778763	0.948278	-0.03204	-0.177168
CHCH2_HUMAN	CHCHD2	Coiled-coil-helix-coiled-coil-helix domain-containing protein 2 (Aging-associated gene 10 protein) (HCV NS2 trans-regulated protein) (NS2TP)	0.701092	1.12919	0.28212	0.512976	0.217096	0.30514	1.14703	-0.213718	-0.351248	-0.347046	-0.299612	-0.437902	0.144355	-0.0700627	0.60742	0.759601	0.714471	-0.793107	0.548765	-0.0951736	0.0152686	-0.533451	-0.181682	-0.0152686	-0.200475	0.0728453	-0.0940974	-0.410338	0.589679	-0.139409	-0.114095	0.48369	0.442871	-0.161326	-0.336334	0.487932
MIC19_HUMAN	CHCHD3	MICOS complex subunit MIC19 (Coiled-coil-helix-coiled-coil-helix domain-containing protein 3)	-0.218297	-0.0973943	0.16729	-0.194255	0.0157088	-0.566297	-0.081501	0.305225	0.565136	0.364299	0.16981	0.435058	0.72991	-0.429076	-0.526056	0.726927	0.755994	0.0361608	-0.126944	-0.0411777	-0.0671515	-0.317949	0.698384	0.202052	-0.10661	-0.244215	-0.358643	-0.479143	-0.479143	0.0179738	0.352975	0.0790916	-0.0157088	-0.278071	0.085175	0.166107
MIA40_HUMAN	CHCHD4	Mitochondrial intermembrane space import and assembly protein 40 (Coiled-coil-helix-coiled-coil-helix domain-containing protein 4)	0.815697	-0.376057	0.538705	-0.349692	0.419743	-0.310498	-0.22438	0.194064	-0.746292	-0.192428	0.643211	-0.474245	-0.0136209	-1.14118	0.697038	-0.198102	0.460085	0.354082	0.105526	-0.376057	0.395824	0.73006	0.245975	0.513905	-0.0739322	0.591946	-0.526989	0.0136209	-0.202338	-0.551022	-0.150458	0.364479	0.257418	-0.672693	0.116202	-0.156211
CHCH5_HUMAN	CHCHD5	Coiled-coil-helix-coiled-coil-helix domain-containing protein 5	-0.34785	-0.884625	0.4298	-0.562673	-0.339399	-0.0424588	0.0948826	-0.398953	0.122331	-0.229255	-0.328399	0.318159	0.373004	0.242739	0.56248	-0.308177	0.130048	-0.37582	-0.455235	-0.0207908	-0.176962	0.0207908	-0.521883	0.166592	-0.379231	0.0539781	0.411389	-0.306329	0.149327	0.167236	-0.813475	-0.217626	0.695988	0.272367	0.0497508	0.595137
CHD4_HUMAN	CHD4	Chromodomain-helicase-DNA-binding protein 4 (CHD-4) (EC 3.6.4.12) (ATP-dependent helicase CHD4) (Mi-2 autoantigen 218 kDa protein) (Mi2-beta)	-0.150475	0.0145468	0.598961	0.158061	-0.347256	-0.26452	-0.490281	-0.290162	0.216478	-0.536739	0.377354	-0.0675266	0.464761	0.00428046	0.0764115	0.290335	-0.340175	0.402563	0.534308	0.473585	-0.155647	-0.100397	0.313764	0.371176	-0.00428046	-0.287173	0.104875	0.0134705	-0.904667	0.083609	0.0453007	-0.100397	-0.221651	-0.66228	-0.241744	-0.164521
CHID1_HUMAN	CHID1	Chitinase domain-containing protein 1 (Stabilin-1-interacting chitinase-like protein) (SI-CLP)	-0.0584235	-0.422863	-0.454342	-1.15327	-0.114244	-0.39008	0.516839	-0.0720637	0.538496	0.0907763	0.502233	0.146363	-0.660569	0.568693	-0.173226	0.0375941	0.240961	0.405091	-0.0861667	1.8141	-0.702217	-0.313817	0.368909	-0.199794	1.74517	0.147058	-0.177509	-0.428555	1.40885	0.31268	-0.214251	-0.0375941	0.382055	0.835367	-0.351262	0.119316
CHM4A_HUMAN	CHMP4A	Charged multivesicular body protein 4a (Chromatin-modifying protein 4a) (CHMP4a) (SNF7 homolog associated with Alix-2) (SNF7-1) (hSnf-1) (Vacuolar protein sorting-associated protein 32-1) (Vps32-1) (hVps32-1)	-0.221528	1.01028	-0.868652	-0.657399	-0.691321	0.499547	-1.02369	-0.500965	-0.119929	-0.676543	0.535242	-0.403575	-0.660992	-0.660016	-0.146825	-0.117373	-0.0388014	-1.44279	0.0324552	1.35065	-1.36547	0.628149	1.57223	2.86918	-0.0324552	2.23971	0.868422	1.06094	-0.04581	0.921113	1.12029	1.01028	1.80198	0.784307	0.312034	1.6653
CHM4B_HUMAN	CHMP4B	Charged multivesicular body protein 4b (Chromatin-modifying protein 4b) (CHMP4b) (SNF7 homolog associated with Alix 1) (SNF7-2) (hSnf7-2) (Vacuolar protein sorting-associated protein 32-2) (Vps32-2) (hVps32-2)	-0.797008	-0.306525	-0.532574	-0.887259	-0.0261617	0.00718741	-0.564731	0.70138	1.07326	-0.00718741	0.602986	0.241422	0.0611572	0.988307	-0.303365	1.41423	0.749596	1.44335	-0.461218	0.669249	-1.0493	-0.369402	0.821331	0.900978	0.658853	0.916425	-1.20063	-0.136514	0.101308	-0.198563	-0.0788892	-0.608122	-0.495581	0.273703	-0.0747812	0.688938
CHMP5_HUMAN	CHMP5	Charged multivesicular body protein 5 (Chromatin-modifying protein 5) (SNF7 domain-containing protein 2) (Vacuolar protein sorting-associated protein 60) (Vps60) (hVps60)	0.238755	-0.0545886	-0.194618	-0.934271	-0.890228	-0.281885	-0.344619	0.623615	0.857099	0.404777	-0.0475106	-0.673887	-0.611794	-0.784391	-0.486868	0.744416	0.641878	0.269369	0.364887	0.800131	-0.0288291	-0.0367759	-0.565841	0.68082	-0.238594	0.850068	-0.484986	0.287221	0.698348	-1.02179	0.591128	1.63911	0.417	-1.22012	0.106165	0.0288291
CHMP6_HUMAN	CHMP6	Charged multivesicular body protein 6 (Chromatin-modifying protein 6) (Vacuolar protein sorting-associated protein 20) (Vps20) (hVps20)	-0.540162	0.258253	0.636691	-0.125821	0.161853	-0.549003	-0.536633	0.160957	1.44618	0.412267	1.27299	0.413084	-0.318508	1.61371	0.183439	-0.502119	0.0602491	-0.345363	-0.305881	0.310685	-0.515715	0.0264621	-0.171817	0.203802	-0.0719589	1.40604	-0.264006	-0.171817	-0.0504617	-0.385692	0.115557	0.194482	-0.475403	0.982501	-0.0264621	-0.70165
CHP1_HUMAN	CHP1	Calcineurin B homologous protein 1 (Calcineurin B-like protein) (Calcium-binding protein CHP) (Calcium-binding protein p22) (EF-hand calcium-binding domain-containing protein p22)	1.38472	-0.262506	-0.263378	-0.225386	0.360585	-0.628852	0.10808	0.011064	-0.123142	-0.536506	0.303186	-0.325816	-0.472261	-0.616263	0.405762	0.313657	0.665004	-0.195987	-0.542309	1.06479	0.609571	0.876325	-0.00673757	0.106204	-0.592782	0.091001	0.0134847	-0.037405	0.323658	-0.315247	-0.11855	0.348474	0.447844	0.00673757	-0.291041	-0.184037
CHRC1_HUMAN	CHRAC1	Chromatin accessibility complex protein 1 (CHRAC-1) (Chromatin accessibility complex 15 kDa protein) (CHRAC-15) (HuCHRAC15) (DNA polymerase epsilon subunit p15)	-0.524019	-0.331455	-0.467563	-1.41001	0.43024	-0.986081	-1.37527	0.183259	-0.414975	0.386252	0.539568	0.202916	0.158121	0.160437	0.596844	0.870023	0.602033	-0.202821	-0.0961197	0.702662	0.199532	0.0915558	-0.280396	-0.473228	-0.648226	0.529845	-0.200753	-0.655276	-0.0413425	0.00393767	0.0518438	0.708665	-0.00393767	-0.623645	-0.50639	0.574515
CHTOP_HUMAN	CHTOP	Chromatin target of PRMT1 protein (Friend of PRMT1 protein) (Small arginine- and glycine-rich protein) (SRAG)	0.00607948	-0.421352	0.195525	-0.0452861	0.86456	-0.00607948	0.335879	-0.843982	1.77933	-0.369065	0.126726	-0.555247	0.0944121	0.45685	-0.511758	-0.55132	0.0475714	1.03828	-0.809286	1.15819	-1.32133	0.0977715	0.317464	0.468231	0.554122	0.323999	-0.64723	-1.36493	-0.464548	-1.12641	-0.383835	0.0451057	-1.25164	0.707487	-0.286371	-1.23166
FA96A_HUMAN	CIAO2A	Cytosolic iron-sulfur assembly component 2A (MIP18 family protein FAM96A)	-0.873181	0.423775	-0.921612	0.678156	1.79709	0.753707	1.37327	0.594614	-0.322716	0.215584	-0.269213	0.362262	-0.775924	-0.149079	-0.345129	0.247337	0.72262	0.00480602	0.847913	0.632036	-0.122402	-0.213112	-0.0867745	0.83719	-0.220866	0.0110603	-0.382232	-0.259208	-0.00480602	0.423775	0.423775	0.417255	-0.105803	-0.321137	-0.0605184	-0.041445
MIP18_HUMAN	CIAO2B	Cytosolic iron-sulfur assembly component 2B (MSS19-interacting protein of 18 kDa) (Mitotic spindle-associated MMXD complex subunit MIP18) (Protein FAM96B)	0.47688	-0.437181	0.223976	1.19245	-0.00175263	-0.314274	-0.236962	-0.305827	1.53393	1.17562	-0.36202	0.269002	0.408735	0.664899	1.43191	0.749947	-0.386489	0.00337349	0.594299	0.904487	-0.262475	-0.430926	2.83104	-0.134918	-0.262475	-0.167599	0.22691	0.00175263	-0.165571	-0.00888937	0.563691	-0.23389	0.452819	-0.715473	-0.353037	-0.105721
CPIN1_HUMAN	CIAPIN1	Anamorsin (Cytokine-induced apoptosis inhibitor 1) (Fe-S cluster assembly protein DRE2 homolog)	0.0142152	0.230151	0.468985	-0.471251	0.195969	-0.628255	-0.391072	-0.299328	-0.0772413	-0.0230355	0.261784	-0.573712	-0.241074	-0.24701	-0.42227	-0.0142152	-0.076272	0.341972	0.0604481	0.637902	-0.37338	0.798791	-0.463205	0.880001	0.447279	1.05567	-0.161529	-0.0471494	-0.408651	-0.146838	0.0396495	0.258026	0.555897	1.40061	0.0538051	0.62313
CIRBP_HUMAN	CIRBP	Cold-inducible RNA-binding protein (A18 hnRNP) (Glycine-rich RNA-binding protein CIRP)	1.99413	1.73333	0.0971345	2.38313	1.28037	2.25234	1.9033	-0.733619	-1.0721	-0.292828	0.122539	-0.203794	0.0463634	-0.848588	-0.869691	-0.776376	0.805611	0.434035	-0.744477	-0.590966	0.0657015	0.0741777	0.882877	-0.0681382	-0.0463634	-0.540783	-0.703598	1.15973	1.03364	-0.0997239	0.189006	-0.529328	-0.250567	-0.342241	-0.497515	0.5792
CISD1_HUMAN	CISD1	CDGSH iron-sulfur domain-containing protein 1 (MitoNEET)	0.094664	0.60236	0.0969047	0.41843	-0.508663	-0.1621	-0.517553	1.00455	-0.625432	0.288001	-0.193388	0.545111	0.138293	0.693539	-0.213356	0.277183	1.32089	-0.689213	0.127974	0.446532	-0.605455	0.0189979	-0.721826	0.43172	-0.468638	-0.397004	0.0163203	-0.893696	-0.369509	-0.337867	0.0120723	0.301322	-0.0120723	-0.0764241	-0.145171	-0.395185
CISD2_HUMAN	CISD2	CDGSH iron-sulfur domain-containing protein 2 (Endoplasmic reticulum intermembrane small protein) (MitoNEET-related 1 protein) (Miner1) (Nutrient-deprivation autophagy factor-1) (NAF-1)	-0.0678972	-0.413745	1.92845	0.102491	0.140106	-0.678914	0.725336	0.241684	-0.87069	0.637467	0.478641	-0.189962	0.287587	-0.176057	1.61274	0.708708	-0.429068	-0.903839	0.33228	-0.727082	-0.389229	0.154779	-0.370265	0.644173	-0.457996	-0.695946	0.0768182	-0.474043	-0.0465059	-0.408298	0.52508	0.56098	0.109819	0.0106544	-0.139963	-0.0106544
CKAP4_HUMAN	CKAP4	Cytoskeleton-associated protein 4 (63-kDa cytoskeleton-linking membrane protein) (Climp-63) (p63)	0.755859	0.81167	1.01572	-0.273929	0.302303	-0.157467	-0.535731	0.328339	-0.848003	-0.0326877	-0.688609	0.31642	-0.148205	-0.323404	-0.131032	-0.155079	0.967865	-0.132644	-0.503049	0.0124976	0.407639	0.404787	-0.481553	0.0345086	0.501448	1.09863	0.910165	-0.0961088	0.800017	-0.216112	0.440669	0.319755	-0.291447	-0.0124976	0.414535	-0.153223
KCRB_HUMAN	CKB CKBB	Creatine kinase B-type (EC 2.7.3.2) (Brain creatine kinase) (B-CK) (Creatine kinase B chain) (Creatine phosphokinase B-type) (CPK-B)	-0.845697	1.32883	-2.67174	-0.980305	-1.05415	0.14194	1.39599	2.22801	1.32883	0.857076	2.16996	3.00776	0.320493	1.18796	1.27297	-0.19539	0.802831	1.46002	1.54741	-1.88354	-0.0611504	-0.407503	0.242397	-1.98333	-1.06657	-2.4799	-1.58666	1.20007	0.0611504	-2.4468	-1.34702	-1.34569	-2.38965	0.918147	-0.850772	-1.49802
KCRM_HUMAN	CKM CKMM	Creatine kinase M-type (EC 2.7.3.2) (Creatine kinase M chain) (Creatine phosphokinase M-type) (CPK-M) (M-CK)	-0.370329	0.288081	-0.473438	-0.556077	-0.407583	0.0147152	0.370131	0.325267	0.262989	0.0356749	0.493478	1.59642	-0.703822	1.17346	0.686685	-0.434806	0.37258	-0.093685	0.459955	-0.46387	-0.578087	-0.874096	-0.272508	-0.479407	-0.686225	-0.311564	0.113402	0.134816	-0.437966	-0.00823026	-0.571827	-0.577422	0.00823026	0.751181	3.06705	0.699711
KCRS_HUMAN	CKMT2	Creatine kinase S-type, mitochondrial (EC 2.7.3.2) (Basic-type mitochondrial creatine kinase) (Mib-CK) (Sarcomeric mitochondrial creatine kinase) (S-MtCK)	0.892361	-0.32167	0.357465	0.26386	0.042102	-0.0693476	0.741492	0.516764	-0.24946	0.073714	0.116659	0.534635	-0.1209	0.691719	0.109507	0.0120211	0.510991	-0.287249	-0.250089	-0.292497	0.127292	-0.581831	-0.170878	-0.828721	0.185829	-0.0701446	-0.81556	-0.622538	-0.179681	0.540799	0.0120211	-0.709912	-0.425388	-0.0120211	-0.0701446	0.0371586
CLC11_HUMAN	CLEC11A	C-type lectin domain family 11 member A (C-type lectin superfamily member 3) (Lymphocyte secreted C-type lectin) (Osteolectin) (Stem cell growth factor) (p47)	-0.636418	-0.159335	-0.0159771	1.59476	0.145203	-0.380674	3.43891	0.0159771	-0.0988507	0.0294251	2.6819	-0.306952	0.0902978	-0.315574	0.319565	-0.228129	0.0218817	0.219352	-0.203948	-0.218017	-0.200651	0.203676	-0.394205	-0.0402718	0.14063	-0.0772644	-0.155578	0.701419	0.480798	-0.165753	0.0240971	0.0796594	-0.627421	-0.117586	0.0432971	0.533305
TETN_HUMAN	CLEC3B TNA	Tetranectin (TN) (C-type lectin domain family 3 member B) (Plasminogen kringle 4-binding protein)	-0.0603704	0.581161	0.0987495	-0.0843315	-0.0636201	0.632661	0.545718	-0.0489675	0.171245	-0.365213	-0.554012	-0.101301	-0.0981283	0.0810446	0.00277641	-0.22561	-0.498581	-0.456603	-0.353809	0	0.27504	0	-0.176148	-0.284125	0.161308	0.150511	0.0203505	1.41782	0.566931	0.898282	0.049762	-0.167222	-0.137114	1.46049	0.121218	-0.239764
CLIC1_HUMAN	CLIC1	Chloride intracellular channel protein 1 (Chloride channel ABP) (Nuclear chloride ion channel 27) (NCC27) (Regulatory nuclear chloride ion channel protein) (hRNCC)	0.0982421	0.137902	-0.0140485	0.322278	0.137902	0.126807	0.162535	-0.635378	-0.441402	-0.539894	-0.162931	-0.514099	-0.943106	-0.719103	-0.564333	-0.266419	0.0572459	-0.402625	-0.345925	-0.734343	-0.00408087	-0.0325481	-0.402625	0.369628	-0.0774555	0.171653	0.14901	-0.525524	0.0352809	0.509324	0.322278	1.19411	0.988528	0.116461	0.00408087	1.61005
CLIC3_HUMAN	CLIC3	Chloride intracellular channel protein 3	1.04868	1.26026	1.15656	1.58406	0.424777	0.202703	2.2267	0.654793	0.339912	-0.385974	-0.139782	0.383464	-0.390189	0.0121645	0.0852242	-0.0145699	0.466099	-0.797717	0.499353	0.527865	-0.0567471	-0.133023	-0.208137	-0.112927	-0.526372	-0.946637	-0.0768883	-0.274168	0.606606	0.502272	-0.561857	0.00800145	-0.00800145	-0.184376	-0.360488	-0.385974
CLIC4_HUMAN	CLIC4	Chloride intracellular channel protein 4 (Intracellular chloride ion channel protein p64H1)	-0.00253674	-0.463251	-0.116007	0	-0.249251	-0.21827	-0.715424	1.26184	-0.070945	-0.366126	0.123669	0.571429	0.955437	0.799699	0.644628	-0.288024	1.22086	0.232647	0.654671	-0.525484	0.592807	-0.341896	-0.198645	0.202839	-0.0848937	-0.225373	0.543438	-0.398591	0.422463	-0.352501	0.324816	0.446108	0.260672	-0.395431	0	0.815047
CLIC6_HUMAN	CLIC6	Chloride intracellular channel protein 6 (Parchorin)	0.0518698	0.0932642	-0.0451962	-0.534612	-0.193999	0.253867	-0.0523866	0.671737	-0.109804	-0.543362	0.0574595	-0.139432	0.341204	0.475559	-0.829875	-0.5022	0.702902	0.16272	-0.0960513	-0.403863	0.0224391	-0.663743	-0.178633	-0.264618	0.175275	-0.563479	-0.0153476	0.0153476	0.317043	0.161809	0.286958	0.146042	0.142782	-0.273998	-0.476949	0.645635
EPN4_HUMAN	CLINT1	Clathrin interactor 1 (Clathrin-interacting protein localized in the trans-Golgi region) (Clint) (Enthoprotin) (Epsin-4) (Epsin-related protein) (EpsinR)	-0.361363	0.0953824	0.0677698	-0.438438	-0.420986	-0.462006	-0.0168859	0.195128	0.248396	0.200257	0.613253	-0.20842	-0.0177306	-0.114626	-0.307405	0.67943	0.414598	0.20427	-0.694939	0.571694	-0.574073	0.217453	0.00603658	-0.00450436	-0.350599	0.14746	0.00450436	-0.216365	0.0541523	-0.0195027	-0.15306	0.502634	-0.168291	0.0127168	0.439465	-0.581697
ICLN_HUMAN	CLNS1A	Methylosome subunit pICln (Chloride channel, nucleotide sensitive 1A) (Chloride conductance regulatory protein ICln) (I(Cln)) (Chloride ion current inducer protein) (ClCI) (Reticulocyte pICln)	-0.285061	0.159878	0.0027369	-0.0902473	-0.135692	0.230955	0.401603	0.0932282	-0.318727	0.131458	-0.392967	0.00362073	0.109482	-0.462703	-0.279497	0.206686	0.217027	-0.410264	-0.676292	0.863413	-0.660288	0.0254624	-0.272537	-0.376191	0.167654	0.129711	-0.160427	-0.0027369	-0.245334	0.485723	-0.264934	0.534893	-0.453674	-0.498262	0.450955	0.0200302
CLPP_HUMAN	CLPP	ATP-dependent Clp protease proteolytic subunit, mitochondrial (EC 3.4.21.92) (Endopeptidase Clp)	-0.706961	1.37635	-1.11449	-0.590754	-0.832178	0.916224	0.617865	0.144479	0.150947	-0.518043	0.863225	-0.569363	0.0713147	0.00536667	-0.0180385	-0.0584962	-0.172125	0.422181	-0.771169	0.321152	1.02208	0.540936	-1.1989	-0.187687	0.307952	1.12079	0.661743	0.265357	-0.846843	0.596927	-0.00536667	-0.149904	-0.295554	-0.513344	0.845744	-0.744944
CLCA_HUMAN	CLTA	Clathrin light chain A (Lca)	-0.493881	-0.347643	-1.17723	-0.613506	-0.805979	-1.1127	-1.20974	0.348086	0.33762	-0.302425	-0.166663	-0.220435	-0.624615	0.883831	-0.553865	0.141092	0.0355355	0.529638	-0.345504	0.33762	-0.00499717	1.16808	0.667088	1.3042	-0.0976484	1.47116	-0.171327	0.206569	0.147843	-0.304339	0.385141	1.53409	1.11721	-0.130508	0.00499717	0.0619042
CLCB_HUMAN	CLTB	Clathrin light chain B (Lcb)	0.044691	0.483475	-0.462905	0.0431436	-1.0855	0.147342	-0.00509323	0.472163	-0.459923	0.598851	-0.36532	0.58254	-0.0599432	0.00806386	-0.517917	-0.43926	0.64029	-0.0242226	-0.0433615	0.634498	0.495107	0.76792	0.195346	0.601402	-0.0141972	0.293255	-1.01807	0.00509323	-0.279225	-0.234094	-0.563698	0.0924241	0.0323081	-0.525216	-0.117521	-0.120558
CLH1_HUMAN	CLTC	Clathrin heavy chain 1 (Clathrin heavy chain on chromosome 17) (CLH-17)	-0.334047	0.146173	-0.673932	-0.12009	0.27191	-0.188041	0.112769	0.216932	-0.725903	-0.310277	-0.484978	-0.656706	-0.688171	0.366998	-0.018797	-0.700236	-0.691833	-0.131237	-0.482626	-0.388768	0.018797	0.637233	0.557341	0.956398	0.203065	-0.236534	1.52771	0.213389	-0.447717	0.937096	0.242624	0.633869	1.32626	-0.485652	1.16158	0.178209
CLUS_HUMAN	CLU APOJ CLI KUB1 AAG4	Clusterin (Aging-associated gene 4 protein) (Apolipoprotein J) (Apo-J) (Complement cytolysis inhibitor) (CLI) (Complement-associated protein SP-40,40) (Ku70-binding protein 1) (NA1/NA2) (Sulfated glycoprotein 2) (SGP-2) (Testosterone-repressed prostate message 2) (TRPM-2) [Cleaved into: Clusterin beta chain (ApoJalpha) (Complement cytolysis inhibitor a chain); Clusterin alpha chain (ApoJbeta) (Co…	-1.04358	1.79237	-1.54832	-1.48806	-2.11084	0.637716	2.00916	0.342912	1.67067	-0.0966172	-0.267383	0.385499	0.0966172	1.37023	1.34639	1.34639	-0.645166	-0.840884	0.588211	0.385499	-0.891024	-1.59217	-1.85624	-1.42456	0.446111	-1.82474	0.385499	0.150014	1.22852	0.29176	-2.05154	-0.859351	-2.19467	0.104734	-0.692947	-1.31741
CMA1_HUMAN	CMA1	Chymase (EC 3.4.21.39) (Alpha-chymase) (Mast cell protease I)	-0.293392	-0.369727	-0.379402	-1.23568	-0.638364	0.154215	2.6558	0.264746	-0.223208	-0.642638	1.17223	2.35645	-0.556723	-0.543055	0.0184251	0.826255	0.130986	-0.080725	1.45991	-0.191378	0.48815	0.00341199	0.8195	2.04308	0.760163	-0.00341199	0.968243	-0.532114	-0.174809	0.471762	-0.43906	0.0126701	-0.585449	-0.582235	-0.105976	0.0328226
CMBL_HUMAN	CMBL	Carboxymethylenebutenolidase homolog (EC 3.1.-.-)	0.333951	0.44215	0.00933804	-0.247456	0.218583	0.511623	-0.0217727	-0.548647	0.318482	-1.1123	0.122727	0.360546	0.366719	0.0676629	-0.913888	0.0878771	-0.447119	0.157739	-0.626355	-0.00933804	0.0186512	-0.264989	0.564807	-0.260311	0.211158	-0.329127	0.0754487	-0.502686	-0.259616	-0.5189	-1.39037	-0.489043	0.409699	0.542639	-0.640378	-0.744586
CMC4_HUMAN	CMC4	Cx9C motif-containing protein 4 (Mature T-cell proliferation 1 neighbor protein) (Mature T-cell proliferation-1 type A) (MTCP-1 type A) (Protein p8 MTCP-1) (p8MTCP1)	-0.979554	0.789028	-0.341855	-0.229775	-0.428414	0.19392	1.99514	-1.05667	-0.797487	0.343536	0.564381	-0.397604	-1.11845	-0.16039	0.16039	-0.388935	-0.566401	0.806828	-1.70805	2.80926	2.98554	2.32251	2.80926	2.11924	0.558455	1.084	0.503715	0.185557	-1.24538	-0.256256	0.919496	-1.71665	-0.960856	-0.332735	2.16532	-0.701867
KCY_HUMAN	CMPK1	UMP-CMP kinase (EC 2.7.4.14) (Deoxycytidylate kinase) (CK) (dCMP kinase) (Nucleoside-diphosphate kinase) (EC 2.7.4.6) (Uridine monophosphate/cytidine monophosphate kinase) (UMP/CMP kinase) (UMP/CMPK)	0.46638	-0.184213	-0.376685	0.0208787	-0.281712	-0.181887	0.421632	0.384185	0.117714	0.0164607	0.410479	0.176882	-0.318445	-0.566043	-0.675617	0.0827721	0.693344	0.0104752	-0.102283	-0.374257	0.523699	-1.17408	1.2516	-0.0875899	-0.06874	0.602169	-0.383957	-0.409204	0.366983	0.06399	-0.0104752	0.31576	-0.219302	-0.261882	-0.989249	0.58857
CNBP_HUMAN	CNBP	Cellular nucleic acid-binding protein (CNBP) (Zinc finger protein 9)	-0.280467	0.707359	0.553207	0.205954	0.64198	0.0976168	0.93954	0.193249	-0.105771	-0.12529	0.4243	-0.224386	-0.199304	-0.292315	-0.611548	-0.0722938	0.72585	0.0729546	-0.672648	-0.0163694	-0.116653	-0.289376	1.41303	0.0163694	-0.148795	0.894498	0.0780175	-0.578672	-0.463325	0.038881	-0.102684	-0.369605	-0.480375	1.71631	0.454306	0.50559
CNDP2_HUMAN	CNDP2	Cytosolic non-specific dipeptidase (EC 3.4.13.18) (CNDP dipeptidase 2) (Carnosine dipeptidase II) (Epididymis secretory protein Li 13) (Glutamate carboxypeptidase-like protein 1) (Peptidase A)	-0.106797	-0.0223422	0.29599	-0.436509	-0.14814	0.112773	-0.258912	-0.589134	-0.44597	-0.085782	-1.0952	-0.890365	-0.262719	-0.900008	-0.519147	-0.792582	-0.794265	-0.423062	-0.20274	-0.263822	0.0223422	0.993656	0.705367	1.27278	0.634442	0.437765	0.998701	0.777235	0.416291	1.66568	1.54362	1.55111	1.63039	0.117138	0.881707	1.12933
CNN1_HUMAN	CNN1	Calponin-1 (Basic calponin) (Calponin H1, smooth muscle)	-0.726308	0.585527	-0.63167	0.11819	-0.613357	3.08479	0.991502	5.63587	4.97335	3.73331	5.63587	5.41572	4.43713	3.97449	4.43713	3.61707	5.20593	4.9018	4.64515	-0.0435498	-0.960655	-0.749494	-0.338696	-0.472603	0.378739	-0.441445	-1.11645	-0.896438	-0.749494	-0.146636	-1.14036	-0.840047	-0.880943	0.00750908	-0.00750908	-0.793128
CNN2_HUMAN	CNN2	Calponin-2 (Calponin H2, smooth muscle) (Neutral calponin)	0.601707	0.384538	0.807114	0.668065	-0.552146	0.717461	0.76169	-0.390743	-0.201498	0.329318	0.133207	-0.239835	-0.363363	-0.0902783	0.239598	-0.436118	0.728704	-0.0436117	0.0436117	-0.557742	0.143547	-0.409469	-0.82504	0.0556082	0.0573948	-0.141623	-0.227279	-0.568684	-0.950221	-0.0633315	0.860715	-0.82504	-0.0564421	0.38591	0.459879	0.529713
CNN3_HUMAN	CNN3	Calponin-3 (Calponin, acidic isoform)	0.26175	0.159236	0.905434	-0.0510079	0.387813	0.687585	0.546459	0.48954	-0.416394	0.356061	0.288338	-0.0838595	-0.645475	0.220357	-0.328365	-0.659156	0.276645	0.758881	-0.368512	-0.600883	-0.671039	-0.958591	-0.50627	0.521137	0.00246375	-0.00246375	0.461331	-1.01175	-1.19947	-0.955346	0.6693	-0.895464	-1.83338	-0.583794	0.554247	0.334518
CNOT1_HUMAN	CNOT1	CCR4-NOT transcription complex subunit 1 (CCR4-associated factor 1) (Negative regulator of transcription subunit 1 homolog) (NOT1H) (hNOT1)	-0.681587	0.423192	-0.18938	-0.00857916	0.236889	-0.00274752	-0.0430799	0.116374	-0.439222	0.00274752	0.155536	0.115336	-0.252911	-0.297711	-0.15316	0.0362076	0.300237	-0.0202986	0.255374	-0.495711	1.37563	0.612627	0.555545	0.573567	0.0211643	0.056716	-0.0303749	-0.0961218	-0.511993	0.0372619	-0.194673	-0.411625	-0.439222	0.601506	0.639592	-0.90324
CNOT9_HUMAN	CNOT9	CCR4-NOT transcription complex subunit 9 (Cell differentiation protein RQCD1 homolog) (Rcd-1)	-0.31735	-2.10783	0.154856	-0.41337	-1.53565	-1.25762	-0.197749	-1.84225	-0.367024	0.0117383	-0.44494	-0.275456	0.247229	-0.438201	-0.685104	-1.00181	-0.482448	-0.568273	-0.0117383	0.222791	0.236121	0.469469	-1.03905	0.188523	0.609668	0.189872	0.846346	0.97749	0.40606	-0.419324	0.81244	0.228491	0.865097	0.587909	1.01577	1.03502
CNPY2_HUMAN	CNPY2	Protein canopy homolog 2 (MIR-interacting saposin-like protein) (Putative secreted protein Zsig9) (Transmembrane protein 4)	0.651165	0.546387	0.909271	0.965063	0.0169626	0.255704	1.36452	-0.0326028	-0.788815	0.00964605	-0.10353	-0.026231	-0.585089	-0.482733	-0.828501	0.0397186	0.232954	-0.156917	0.36245	-0.523336	0.462659	0.878186	0.653576	0.188588	0.138278	-0.0681095	-0.22502	-0.255449	0.197235	-0.00964605	0.540376	-0.510803	-0.283527	-0.383032	-0.657007	-0.283527
CNPY3_HUMAN	CNPY3	Protein canopy homolog 3 (CTG repeat protein 4a) (Expanded repeat-domain protein CAG/CTG 5) (Protein associated with TLR4) (Trinucleotide repeat-containing gene 5 protein)	-0.25291	0.202114	1.62093	0.00316487	-0.00316487	0.288589	0.524582	0.117886	0.726478	0.826069	-0.264919	0.195175	-0.0293473	-0.150871	0.198555	-0.0782918	-0.0313048	0.00770251	-0.187125	0.0405638	0.215751	0.347468	0.162624	-0.0157567	1.04616	-0.084644	-0.381429	-0.0751965	-0.312	-0.121405	-0.329416	-0.625336	-0.0331497	2.83097	0.142707	-0.0204296
CNPY4_HUMAN	CNPY4	Protein canopy homolog 4	1.78218	0.864048	1.50552	1.2375	0.336799	1.42583	1.38084	-0.362643	-0.751121	-0.363701	-0.425606	0.0810532	-0.510787	-0.55831	-0.468781	-0.302153	-0.0533425	-0.227711	-0.149747	-0.464697	1.08137	-0.249614	1.07027	-0.0128758	0.274231	0.633651	0.0128758	0.439481	1.53402	-0.0873075	0.328247	0.405275	0.219276	-0.294136	-0.322521	-0.10843
CNRP1_HUMAN	CNRIP1	CB1 cannabinoid receptor-interacting protein 1 (CRIP-1)	-0.845833	0.419838	-0.814582	0.584831	0.818711	1.11073	-0.0703769	0.133845	1.37536	-0.209203	0.0684356	-0.896245	-0.391253	0.440937	-0.720581	0.0328466	-0.106942	-0.826562	-0.0328466	0.159931	0.21779	-0.155981	-0.229191	0.349961	0.0364069	0.382342	0.482813	-0.342256	-0.816564	-0.474334	-0.728979	0.28114	-0.260454	-0.823486	1.05517	1.16172
COA3_HUMAN	COA3	Cytochrome c oxidase assembly factor 3 homolog, mitochondrial (Coiled-coil domain-containing protein 56) (Mitochondrial translation regulation assembly intermediate of cytochrome c oxidase protein of 12 kDa)	-0.133815	-0.450721	0.188639	0.256706	-0.293726	-0.342412	-0.13655	0.610385	0.222919	0.39643	0.453026	1.66055	1.12263	-0.536035	0.154839	0.0213912	0.113097	0.187091	0.975718	-0.64626	-0.407986	-0.12305	-0.784993	-0.182156	-0.573088	0.0968371	-0.156009	0.202285	-0.334547	0.0206145	-0.171091	0.189949	-0.0129159	-0.427734	0.0129159	-0.224561
COA6_HUMAN	COA6	Cytochrome c oxidase assembly factor 6 homolog	0.155412	-0.0722746	0.384046	0.213962	0.956198	0.156404	-0.00259623	-0.718911	-0.63852	-0.57518	-0.378039	-0.525361	-0.340617	-0.411508	0.196569	-0.453737	-0.38763	-0.692555	0.00259623	-0.0968983	0.841034	0.215274	0.596752	0.272521	-0.272198	0.573352	0.63159	0.590046	-0.558744	0.0551285	0.0777798	-0.121689	-0.219853	-0.489682	0.284963	0.434798
COG7_HUMAN	COG7	Conserved oligomeric Golgi complex subunit 7 (COG complex subunit 7) (Component of oligomeric Golgi complex 7)	0.0400432	-0.976264	0.251096	-0.0961957	0.136383	0.251096	-1.45248	1.11533	0.136383	0.982719	0.446638	0.982719	1.23272	0.566322	-0.705503	0.251096	-0.0400432	1.11533	-0.310762	-0.48136	-0.48136	-0.310762	-0.674123	0.446638	-0.0400432	0.136383	-0.310762	-0.0961957	-0.0400432	-1.83272	0.845906	-0.310762	-3.12853	-0.167749	0.346176	0.845906
COCA1_HUMAN	COL12A1	Collagen alpha-1(XII) chain	-1.384	0.891289	-0.672413	-1.19898	3.18413	0.112146	1.13754	0.0476338	-0.520019	-0.703389	1.20052	-0.26331	0.514571	-0.0671035	0.299856	-0.172445	-1.39385	1.13754	-0.590275	0.0431727	-0.0431727	-0.468074	0.292825	-0.984724	0.64639	0.808709	1.21682	1.98413	-0.724391	0.416119	-0.100978	-0.780929	-0.157035	0.437381	4.34673	-0.784257
COEA1_HUMAN	COL14A1	Collagen alpha-1(XIV) chain (Undulin)	-0.634	-0.158201	-0.783375	0.0185623	-0.961453	-0.269841	-0.699863	0.642178	0.756686	-0.398716	1.93381	-1.10075	0.742902	1.68613	2.7239	0.761917	-0.979434	0.510821	0.13058	-0.229343	1.25242	1.10556	3.31903	-0.0161482	2.18618	-1.03787	1.6797	-0.497736	-1.26481	0.209857	-0.79085	0.0161482	-0.594696	-1.14799	0.108555	-0.183277
COFA1_HUMAN	COL15A1	Collagen alpha-1(XV) chain [Cleaved into: Restin (Endostatin-XV) (Related to endostatin) (Restin-I); Restin-2 (Restin-II); Restin-3 (Restin-III); Restin-4 (Restin-IV)]	0.214965	-0.975185	-0.582713	0.166385	-0.113845	0.277421	-0.694235	-0.162351	0.324574	-0.351388	0.732848	-0.198659	0.0457631	-0.0682527	0.388529	0.378916	0.397358	-0.626049	0.625757	0.218137	0.0507881	-0.0393718	0.72713	-0.207181	-0.513916	-0.548689	0.198967	0.252508	-0.28984	0.323438	0.0393718	-0.602681	-0.711901	-0.365564	0.255419	-0.969409
COIA1_HUMAN	COL18A1	Collagen alpha-1(XVIII) chain [Cleaved into: Endostatin; Non-collagenous domain 1 (NC1)]	-0.400845	0.630209	0.00636834	1.87116	-0.576233	0.366183	0.525414	-0.772611	0.688684	-0.00636834	2.00711	0.392932	1.13205	1.31974	1.06572	0.32508	-0.501542	-0.07538	2.167	-1.00344	0.393739	-0.0329039	0.0545192	-0.527234	-0.556387	0.0675606	-0.268389	-0.47685	-0.571974	-0.0531225	0.435498	-0.679032	-0.150088	0.397	-0.0109507	-0.424944
CO1A1_HUMAN	COL1A1	Collagen alpha-1(I) chain (Alpha-1 type I collagen)	-1.32843	1.69031	-2.36732	0.1602	-0.731289	1.03541	2.30469	-1.26319	-0.539156	-1.43443	0.962643	-0.765143	-1.50181	-0.432394	0.724758	-0.456327	-2.41242	0.262528	-1.65519	0.430727	1.8981	1.30868	2.70396	0.724758	0.521814	1.3767	1.22564	1.10917	-1.26319	0.48878	-0.39725	-2.01839	-0.279211	-1.41262	1.26853	-0.1602
CO1A2_HUMAN	COL1A2	Collagen alpha-2(I) chain (Alpha-2 type I collagen)	-3.68089	1.32735	-3.74461	-0.166937	-2.42179	1.08617	1.56112	-0.824961	-0.0751723	-0.711708	1.20271	-0.279863	-0.549557	-0.436282	1.20271	-0.154714	-1.81372	0.665508	-1.02782	0.665508	2.04301	1.67352	2.04301	0.944116	0.0747019	1.63569	0.742966	1.41817	-1.24389	0.924258	-0.154714	-1.48768	-0.0616477	-1.25596	1.59976	0.0616477
CO3A1_HUMAN	COL3A1	Collagen alpha-1(III) chain	-0.00106807	-0.171688	-0.34453	-0.254529	0.0751022	-0.93517	0.135222	0.528764	-0.189261	0.119347	-0.204919	0.518679	-0.225123	1.82537	0.0881611	1.42748	-0.307965	1.59575	0.964769	-0.00585816	1.02729	0.394798	-0.00674633	-0.273137	0.432037	0.33143	1.48215	-0.416251	0.505708	-0.105668	1.56351	-0.490349	-0.0853054	-0.550552	0.00106807	-0.476771
CO4A1_HUMAN	COL4A1	Collagen alpha-1(IV) chain [Cleaved into: Arresten]	-1.13329	0.0345477	0.567525	0.286319	-0.533613	-0.682988	-0.177488	-1.0714	0.437165	-0.317973	1.04941	0.879573	1.44604	0.972378	0.847249	0.650124	-0.0143227	0.167404	1.36318	0.0143227	-0.562839	-0.662099	-0.0398623	0.574725	-0.185012	0.239767	-0.771385	-0.764837	0.0319743	0.204664	-0.0168182	-1.21774	-1.15554	0.719645	-0.550187	-0.846877
CO4A2_HUMAN	COL4A2	Collagen alpha-2(IV) chain [Cleaved into: Canstatin]	-0.824398	-0.0251576	-0.0496868	0.738675	-0.546373	0.265229	-0.108153	-0.655085	0.489822	-0.0815598	2.14625	1.34227	1.88944	1.06106	1.40357	0.973554	0.179643	0.0525289	1.73427	-0.272961	0.127467	0.0535866	0.149995	-0.0332088	-0.231081	-0.267155	-0.648905	-0.345314	-0.17994	-0.2069	0.0251576	0.0424085	-0.373313	0.229628	-0.164312	-0.0884332
CO5A1_HUMAN	COL5A1	Collagen alpha-1(V) chain	-0.916315	0.852553	-1.29027	-0.709211	-0.802134	-0.718514	-0.103717	0.583488	0.056056	-0.160237	0.949257	-0.30418	0.291911	-0.648679	1.16401	-0.155009	-1.0954	0.469449	-0.595603	0.733388	2.60447	0.266961	1.11666	0.00162087	-0.0419198	1.43234	0.688367	0.809068	0.184094	0.903884	-0.863453	-0.959438	-0.936278	-1.44084	1.21652	-0.00162087
CO5A2_HUMAN	COL5A2	Collagen alpha-2(V) chain	-0.315618	1.77788	-0.139395	0.068307	-0.598878	-0.261548	0.55501	-0.068307	-0.419068	-0.310896	0.098141	-0.0928526	-0.32941	-0.126725	1.34543	0.068307	-1.08775	-0.153024	0.481418	0.859285	2.29427	1.22479	0.867295	0.499091	0.280296	1.38251	1.15933	0.908671	-0.211195	0.360425	-0.700088	-0.954821	-0.27556	-0.724174	1.67535	-0.3123
CO6A1_HUMAN	COL6A1	Collagen alpha-1(VI) chain	-1.31829	0.489387	-2.16609	-1.83547	-0.684019	0.137592	-0.369567	-0.563407	0.923226	0.843388	1.02869	0.425776	0.480591	-0.432776	1.94792	0.768437	-0.975785	0.0923695	-0.0261234	-0.472564	0.979722	0.0261234	0.113073	-0.823453	-0.392869	1.08217	0.843388	-1.53977	-2.11319	1.90154	-0.773309	-2.25813	-0.386298	-0.191096	2.20368	0.909143
CO6A2_HUMAN	COL6A2	Collagen alpha-2(VI) chain	-1.42744	0.642445	-2.5439	-1.82497	-2.40371	0.474246	-0.623889	-0.553425	1.24713	0.642445	1.20848	0.571623	0.188073	-0.965233	2.02973	0.78953	-1.12297	0.390332	0.101115	-0.231837	0.876721	-0.318641	0.312873	-0.590866	-0.101115	1.20848	0.755017	-1.63148	-2.76851	2.10982	-0.852338	-2.41425	-0.382252	-0.405165	1.90202	0.910822
CO6A3_HUMAN	COL6A3	Collagen alpha-3(VI) chain	-1.52576	0.558233	-3.54391	-2.14535	-3.39137	0.558233	-1.131	-0.613585	1.10085	0.876466	1.13223	0.379019	0.232649	-1.33557	2.37267	1.01963	-1.71565	0.278558	0.0107185	-0.257221	0.647397	0.232649	-0.0107185	-0.66859	-0.228066	1.25697	1.13223	-1.85209	-3.70657	2.15253	-1.12479	-2.82388	-0.43745	-0.568981	1.71015	0.744251
GT251_HUMAN	COLGALT1	Procollagen galactosyltransferase 1 (EC 2.4.1.50) (Collagen beta(1-O)galactosyltransferase 1) (ColGalT 1) (Glycosyltransferase 25 family member 1) (Hydroxylysine galactosyltransferase 1)	-0.0402576	-0.502757	0.1132	-0.2283	-0.0704015	-0.32734	-0.420332	0.500988	-0.673464	-0.534458	0.220059	-0.121748	-0.253225	0.696139	0.618855	-0.206023	0.0516158	-0.758265	-0.054509	-0.239318	0.0402576	0.524743	-0.390185	0.649024	-0.0642534	1.32135	0.486739	-0.214194	0.344973	0.471845	0.55253	1.23064	0.816076	-0.0425973	0.385833	0.360402
COMD3_HUMAN	COMMD3	COMM domain-containing protein 3 (Protein Bup) (Protein PIL)	-0.0126862	-0.420806	-0.266559	-0.0305587	0.397232	-0.619482	0.143212	-0.266559	0.00672473	0.703849	0.277409	-0.244958	-0.696102	-0.376228	0.0128297	-0.751721	0.295231	0.114518	-0.0779498	0	0.532547	-0.244958	-0.0185375	-0.696102	-0.32494	-0.512802	0	0.00672473	0.166874	0.173645	0.155296	-0.220848	0.708363	0.377015	0.266979	0.074406
COMD5_HUMAN	COMMD5	COMM domain-containing protein 5 (Hypertension-related calcium-regulated gene protein) (HCaRG)	-0.0416429	-0.327384	0.0948937	0.0573517	0.213749	-0.00392503	-0.201196	-0.178759	0.401581	0.00392503	-0.511498	-0.391754	-0.419509	-0.904326	-0.493628	-0.195636	-0.160541	-0.00671728	-0.255282	0.281043	-0.179422	0.111312	0.262225	-0.0692545	0.0109611	0.373045	0.228676	0.154856	0.410349	0.038456	-0.330265	0.322063	0.0709673	0.0821163	0.0542931	-0.211473
COMD6_HUMAN	COMMD6	COMM domain-containing protein 6	0.305366	-0.467799	0.199603	0.711568	-0.267635	-0.730151	-0.21216	-0.02591	0.02591	0.38936	0.16522	0.366502	0.16522	0.170867	0.160381	-0.226711	0.0509156	0.31907	0.465306	-0.0295686	-0.210538	-0.754055	-0.510992	0.209837	-0.241981	-0.351455	-0.183402	-0.110703	-0.73687	-0.10311	0.272778	-0.198036	-0.14238	0.127443	0.151056	0.12964
COMD8_HUMAN	COMMD8	COMM domain-containing protein 8	0.329757	0.46117	0.0838461	-0.639861	-0.353167	0.466708	0.682128	0.604385	0.0151797	0.225507	0.416918	-0.541496	-0.185799	1.0623	-0.227513	0.165323	-0.0151797	0.481837	0.0824344	0.316412	-0.10757	-0.603673	1.09131	-0.939922	0.677969	-0.152739	-0.422079	-0.225575	-0.509075	0.165323	-0.111015	-0.287675	-0.568331	-0.0191771	0.134508	-0.453436
COMD9_HUMAN	COMMD9	COMM domain-containing protein 9	-0.929457	-0.792795	-0.916474	0.749056	-0.00345308	1.16787	2.55176	0.560336	2.72174	-0.969855	0.00345308	4.35848	1.11128	2.46795	1.7263	1.21289	0.247501	2.49712	2.85363	-0.593887	-0.116236	-0.724374	0.723295	-0.527195	0.0730601	-0.91069	-0.384169	1.54091	-0.763673	-0.269238	-0.116236	-0.439642	-0.250065	1.15154	-0.687757	-0.557136
COMP_HUMAN	COMP	Cartilage oligomeric matrix protein (COMP) (Thrombospondin-5) (TSP5)	-0.0230962	-0.150673	-0.519251	-0.121739	0.129909	0.80515	-0.417321	-0.119446	0.243836	0.267886	0.129909	0.364862	0.0668524	-0.0934607	0.159596	-0.377113	-0.501137	-0.246119	0.399338	-0.16914	0.651756	-0.0526353	0.955596	-0.36946	0.00985444	0.506844	0.541038	0.560306	0.585163	0.914885	-0.657559	-0.136084	-0.551617	-0.0404258	0.34527	-0.00985444
COMT_HUMAN	COMT	Catechol O-methyltransferase (EC 2.1.1.6)	0.475625	-0.576637	-0.519985	-0.184866	-0.76001	0.111825	0.122455	-0.161859	-0.0827144	0.247366	0.225175	-0.370096	-0.077742	0.256929	-0.388843	-0.0728836	0.00292057	0.287704	0.142514	0.42398	0.076014	-0.721523	0.245282	-0.839625	0.871831	-0.196354	-0.00292057	0.299006	0.329691	0.220188	-0.0587112	-0.307697	0.294015	0.144192	-0.0515902	-0.0521765
COPA_HUMAN	COPA	Coatomer subunit alpha (Alpha-coat protein) (Alpha-COP) (HEP-COP) (HEPCOP) [Cleaved into: Xenin (Xenopsin-related peptide); Proxenin]	0.303269	0.0279988	-0.303457	-0.0667787	0.874737	0.326491	0.0585578	1.01792	0	0	0.886168	-0.498963	-0.378852	1.15701	-0.353275	-0.0815674	0.126145	0.792042	-0.230351	0.0221954	-0.318524	-0.428918	-0.32162	-0.542154	-0.227847	0.0178943	0.10825	0.290351	-0.114853	0.468292	0	0.124835	-0.269836	-0.132287	-0.172338	-0.555156
COPB_HUMAN	COPB1	Coatomer subunit beta (Beta-coat protein) (Beta-COP)	0.6443	-1.11456	0.705532	-0.859599	-1.17585	-1.26315	-0.0533484	-0.0650356	-0.858841	1.12128	0.688813	0.0533484	0.768131	0.399731	0.497248	-0.742772	-1.27586	0.473602	1.21843	-0.52057	0.0847435	0.208091	-0.567283	-0.275234	-0.38795	-0.825452	-0.53598	-1.48181	0.659377	-0.591253	1.22046	-0.271933	1.2359	0.446593	0.485547	0.49445
COPB2_HUMAN	COPB2	Coatomer subunit beta' (Beta'-coat protein) (Beta'-COP) (p102)	0.056099	0.032414	-0.488281	-0.0683022	0.499045	0.363729	-0.032414	-0.437109	0.147323	-0.396832	0.617059	-0.704266	-0.0779784	0.596451	-0.287696	-0.0814444	-0.510858	-0.116409	-0.402801	0.993432	-0.584299	0.48977	0.76064	0.890779	0.625847	1.76492	-0.0969527	-0.213843	-0.164718	0.514349	0.484794	0.754765	-0.16561	0.410881	0.147323	-0.270022
COPE_HUMAN	COPE	Coatomer subunit epsilon (Epsilon-coat protein) (Epsilon-COP)	-0.379645	-0.216719	0.285727	0.50947	-0.409493	-0.102182	0.0497909	0.405581	0.0274574	-0.0274574	-0.444006	0.458097	0.685345	-0.803271	-0.346716	0.0918822	-0.975794	0.0321862	-0.158773	-0.252691	0.0738943	-0.364426	0.439289	0.579686	0.484378	-0.0481934	0.382785	-0.0438594	0.0753311	-0.76099	0.224692	-0.222675	0.20811	-0.153595	-0.839232	0.539459
COPG1_HUMAN	COPG1	Coatomer subunit gamma-1 (Gamma-1-coat protein) (Gamma-1-COP)	1.5639	0.281833	0.442194	-0.444788	0.610761	-0.041405	-0.288071	-0.0443407	-0.338784	-0.131258	-0.119842	0.0842642	-0.165028	-0.0706092	-0.000707857	-0.341334	-0.118132	-0.382755	-0.26738	-0.326532	0.302334	-0.151191	0.596607	0.277289	0.148223	0.0120985	0.0737973	0.434626	-0.159168	0.159851	0.454095	-0.283483	0.487818	0.000707857	0.273803	0.233858
COPG2_HUMAN	COPG2	Coatomer subunit gamma-2 (Gamma-2-coat protein) (Gamma-2-COP)	-0.336761	0.102442	-0.632715	0.00960871	-0.00960871	-0.108019	0.221268	0.43421	-0.0583305	-0.246349	-0.204755	-0.0708905	0.560074	0.0246749	0.0610532	0.432919	-0.0118543	0.827251	-0.145583	0.92171	0.20733	0.0628311	0.231326	-0.124048	0.454771	1.06851	-0.3354	-0.138869	-0.111203	-0.0931037	0.320841	-0.641306	-0.221815	0.287618	-0.124048	0.746505
CSN2_HUMAN	COPS2	COP9 signalosome complex subunit 2 (SGN2) (Signalosome subunit 2) (Alien homolog) (JAB1-containing signalosome subunit 2) (Thyroid receptor-interacting protein 15) (TR-interacting protein 15) (TRIP-15)	0.502721	0.380585	0.230331	0.209711	0.628683	0.547211	0.196361	0.206328	-0.434735	-0.299434	-0.501744	-0.0935428	-0.156821	0.142342	0.503921	0.541348	0.0713717	-0.372152	0.762933	-0.190562	-0.587889	0.423074	-0.301071	0.146693	-0.0935428	-0.0166967	-0.0462243	0.331575	-0.565687	-0.128657	0.0166967	0.389242	-0.504542	-0.0256296	-0.0495877	-0.415968
CSN3_HUMAN	COPS3	COP9 signalosome complex subunit 3 (SGN3) (Signalosome subunit 3) (JAB1-containing signalosome subunit 3)	-0.418502	-0.417042	0.308961	-0.238976	-0.191795	0.21509	0.2569	0.136687	0.0122254	-0.526748	0.176858	-0.705808	-0.750695	0.0969682	-0.578185	0.889421	-0.058127	0.438509	-0.271731	0.104853	1.42899	-0.603018	0.251244	-0.0818005	-0.0122254	1.2337	0.291469	-0.104617	-0.349914	0.141947	-0.307388	-0.468432	-0.143031	0.389263	0.0286697	0.0685594
CSN4_HUMAN	COPS4	COP9 signalosome complex subunit 4 (SGN4) (Signalosome subunit 4) (JAB1-containing signalosome subunit 4)	0.154047	0.389202	0	0.367818	0.660384	0.446043	0.86383	0.195541	-0.178972	0.065697	-0.318855	0.294869	-0.191203	-0.0237654	0	-0.238522	-0.186429	-0.130501	-0.244689	0.493172	0.266858	0.0764759	0.993705	-0.186429	-0.301091	-0.189095	0.278331	0.753107	1.09327	-0.307695	-0.0497512	0.28344	-0.00663546	-0.301091	-0.147914	-0.172736
CSN5_HUMAN	COPS5	COP9 signalosome complex subunit 5 (SGN5) (Signalosome subunit 5) (EC 3.4.-.-) (Jun activation domain-binding protein 1)	0.235277	-0.207438	-0.146736	-0.146107	-0.353086	-0.0196592	-0.759683	-0.094927	0.811987	0.193536	0.768452	0.293686	0.18371	-0.0332212	0.323075	0.714593	0.107249	0.0196592	-0.440654	0.294499	0.254689	-0.305194	0.507279	-0.268627	0.373652	0.890283	-0.54548	0.113071	0.504679	0.523529	-1.01702	-0.221498	-0.831251	-0.264416	-0.655108	-0.811825
CSN6_HUMAN	COPS6	COP9 signalosome complex subunit 6 (SGN6) (Signalosome subunit 6) (JAB1-containing signalosome subunit 6) (MOV34 homolog) (Vpr-interacting protein) (hVIP)	-0.0729539	0.0131503	-0.292641	-0.360656	0.630901	-0.207515	-0.419012	0.0351748	-0.237579	0.209493	0.263229	1.02156	0.621579	0.0322312	1.65555	-0.299705	-0.101247	0.295253	1.40479	0.0506446	-0.286666	-0.0131503	-0.564155	-0.0770656	-0.219077	0.184114	0.0481947	-0.22876	-0.222536	-0.476078	-0.0304866	0.32639	0.232406	-0.330099	0.224683	0.139566
CSN7A_HUMAN	COPS7A	COP9 signalosome complex subunit 7a (SGN7a) (Signalosome subunit 7a) (Dermal papilla-derived protein 10) (JAB1-containing signalosome subunit 7a)	-0.769936	-0.341589	-0.32878	-1.19388	-1.9704	-0.122121	-0.352464	1.09004	0.567346	0.789802	0.194406	0.868244	0.381088	0.658193	-0.140633	-0.787245	-0.367289	0.343232	1.04395	1.07481	1.09407	0.697518	1.86238	-0.600667	0.916528	-0.613508	-0.990696	2.22901	1.28017	-1.33978	-0.104618	-1.80437	-1.44341	0.430848	0.104618	-1.44938
CSN7B_HUMAN	COPS7B	COP9 signalosome complex subunit 7b (SGN7b) (Signalosome subunit 7b) (JAB1-containing signalosome subunit 7b)	-0.365127	-0.496682	-0.434649	1.68758	0.480965	-1.23776	0.0126018	-0.390679	-0.956706	0.0268401	-0.135818	0.996716	-0.110464	-0.767177	3.42592	-0.132019	-0.666932	-0.546507	0.830144	-0.0126018	3.01695	2.57883	2.95667	1.45358	-0.500012	-0.164887	0.587091	2.2992	-0.135818	-0.188232	1.15148	-0.147832	1.34448	0.88496	2.547	0.629318
CSN8_HUMAN	COPS8	COP9 signalosome complex subunit 8 (SGN8) (Signalosome subunit 8) (COP9 homolog) (hCOP9) (JAB1-containing signalosome subunit 8)	0.445776	0.489363	0.144688	0.900236	0.439413	0.685475	0.759465	0.413551	-0.140765	0.237673	-0.151418	-0.220478	-0.115183	0.184105	-0.128472	-0.377827	0.525621	0.280539	-0.168672	-0.771727	0.264142	-0.158612	0.0644986	-0.770053	0.0345871	-0.0606268	-0.151418	-0.115776	-0.0345871	0.138067	-0.107001	0.370912	0.176939	-0.283461	-0.552916	-0.377827
COPZ1_HUMAN	COPZ1	Coatomer subunit zeta-1 (Zeta-1-coat protein) (Zeta-1 COP)	0.408675	0.481805	-0.231664	0.209846	0.596647	-0.0999981	0.218873	-0.247179	-0.671062	-0.658232	0.0599728	-0.212199	-0.475092	-0.15022	-0.479048	0.2511	-0.189147	-0.428387	0.123361	-0.0864301	-0.198781	0.374376	-0.0599728	0.429554	0.0727945	0.571135	-0.288267	-0.362532	0.492953	-0.380165	0.595994	0.0704471	0.265266	0.0786167	-0.504188	0.352794
COQ9_HUMAN	COQ9	Ubiquinone biosynthesis protein COQ9, mitochondrial	-0.107698	-0.492776	0.939931	0.0230219	1.39453	-0.358803	-1.13292	1.14783	0.67508	-0.0993426	0.580745	-0.0230219	0.176555	0.479979	-0.660219	0.624113	-0.484191	0.679846	-0.669816	0.668417	-0.638941	-0.136625	0.138903	0.652977	1.18818	1.45835	-0.245898	-1.02858	0.645216	-0.0426206	-0.191704	-0.0274962	-1.16599	0.69565	-0.0468416	0.416465
COR1A_HUMAN	CORO1A	Coronin-1A (Coronin-like protein A) (Clipin-A) (Coronin-like protein p57) (Tryptophan aspartate-containing coat protein) (TACO)	-1.34532	-0.922816	-1.48406	-1.10629	0.131062	-0.257743	-1.27786	-0.40997	-0.0778429	0.240892	-0.623471	-0.552529	-0.394018	-0.541697	-0.456548	-0.139253	-0.653436	0.0778429	-0.107799	0.38113	-0.156654	0.210339	0.332184	1.98862	0.618046	0.242194	0.565082	0.34838	-0.867431	2.96561	1.77841	1.32083	0.529892	2.4996	1.53673	1.45386
COR1B_HUMAN	CORO1B	Coronin-1B (Coronin-2)	-0.167607	-0.595646	-0.36792	-0.268959	-0.376204	-0.442667	-0.780368	0.284958	1.57938	2.15489	-0.407726	2.56028	0.291423	1.36402	1.63604	0.701562	0.538155	1.84427	2.51437	-0.206254	-0.762049	-0.583547	0.00531225	0.166044	0.166044	0.328381	-0.622234	-0.222168	-0.553466	0.299	-0.310837	0.506464	0.514818	-0.00531225	-0.234706	-0.258726
COR1C_HUMAN	CORO1C	Coronin-1C (Coronin-3) (hCRNN4)	-1.03795	-0.541586	-0.534055	3.35252	-0.91107	-0.187672	-1.25899	1.52536	0.448154	0.428552	0.225746	-0.255001	0.195842	0.75431	-0.0235315	0.0235315	0.453215	0.851777	-0.251514	-0.915628	-1.34031	-1.05961	-0.121323	-0.494389	0.78787	0.0658401	0.117082	-0.694767	0.251687	0.235597	0.394187	0.133531	-0.175912	-0.328393	0.245659	-0.427138
CORO7_HUMAN	CORO7	Coronin-7 (Crn7) (70 kDa WD repeat tumor rejection antigen homolog)	-0.00483948	-1.19413	0.499468	0.262586	-0.549642	-0.223109	-0.630075	-0.743111	0.957336	1.68541	0.140711	-0.515102	0.801276	1.64041	0.106878	0.202522	-0.792519	0.533468	0.438718	3.05006	-0.915299	0.00483948	0.758365	-0.795524	0.809808	-1.16784	-0.387309	1.40178	0.309148	-0.649555	-0.187367	-0.726238	-1.00509	0.0860182	-0.946404	-0.488693
COTL1_HUMAN	COTL1	Coactosin-like protein	0.180066	-0.423705	-1.3552	-0.784067	-0.565829	-0.581127	-1.11608	-0.737554	-1.12766	0.390724	-0.122369	-0.36879	1.52388	-1.49981	-0.90065	-0.0477152	0.128518	0.0490568	-0.00453208	-0.167968	0.516634	1.81173	-0.513128	2.17204	0.00453208	1.3522	-0.104236	0.313336	-0.634991	0.619624	1.5691	1.05651	1.3442	0.619624	0.58635	1.4379
COX41_HUMAN	COX4I1 COX4	Cytochrome c oxidase subunit 4 isoform 1, mitochondrial (Cytochrome c oxidase polypeptide IV) (Cytochrome c oxidase subunit IV isoform 1) (COX IV-1)	-0.4814	1.72207	-0.994732	-0.432946	0.0714663	2.65234	-0.418072	-0.125626	1.00245	0.281383	-0.890601	0.738508	0.531945	0.793012	0.753699	-0.0474017	-0.175103	0.00420479	-0.116315	1.88904	0.0444767	-0.115471	1.21574	-0.513235	0.321756	-0.594558	0.963649	1.67804	1.01529	1.40908	-0.635742	-0.607888	-0.195236	-0.00420479	-0.500897	-0.353041
COX5A_HUMAN	COX5A	Cytochrome c oxidase subunit 5A, mitochondrial (Cytochrome c oxidase polypeptide Va)	-0.605886	0.14385	-1.30996	0.339866	-0.467439	-0.395157	-0.540437	1.03121	-0.671973	0.125249	0.0524274	0.645818	1.25686	-0.16275	-0.608377	0.283027	1.31598	0.0600558	0.395805	-0.0365575	-0.324707	0.132725	-1.45692	0.433218	-0.604456	0.321061	-0.647511	-0.694256	-0.802394	-0.198262	0.0978996	0.0365575	0.586927	-0.33732	-0.165301	0.18865
COX5B_HUMAN	COX5B	Cytochrome c oxidase subunit 5B, mitochondrial (Cytochrome c oxidase polypeptide Vb)	-0.943503	0.56148	-1.29239	0.953515	-0.76937	-0.491773	1.16801	0.545256	-0.353626	-0.175675	0.141306	0.630316	1.02097	-0.560508	-0.374949	-0.352568	0.163417	0.126282	0.338046	-1.0648	0.195609	-0.0338256	-0.729293	0.0700618	-0.795121	0.340472	-1.189	-0.863451	-0.709366	0.18533	0.298333	0.0477173	0.317713	-0.697129	-0.514008	0.0338256
CX6B1_HUMAN	COX6B1	Cytochrome c oxidase subunit 6B1 (Cytochrome c oxidase subunit VIb isoform 1) (COX VIb-1)	0.060343	0.300556	-0.719399	1.69855	-0.261831	0.238303	1.12276	0.886281	-0.521859	0.014172	0.261998	0.289855	0.848825	-0.0762552	0.125245	-0.408627	0.92545	-0.0812283	0.883318	-0.601175	0.14978	-0.206434	-0.336324	-0.124398	-0.237372	-0.014172	-0.874298	-0.715678	-0.778509	0.552824	0.258581	-0.223636	0.500764	-0.337793	-0.165598	0.327215
COX6C_HUMAN	COX6C	Cytochrome c oxidase subunit 6C (Cytochrome c oxidase polypeptide VIc)	-0.69667	-0.412907	-0.837301	0.970252	-0.077856	-0.0317878	0.256427	0.30667	-0.521787	0.0954603	0.161793	0.584593	1.34964	-0.15155	-0.537449	-0.103125	0.529966	0.0317878	1.00243	-0.427761	-0.133303	0.17084	-1.48484	0.645435	-0.789075	-0.416084	-1.08448	-0.813907	-1.10952	-0.466927	0.248096	0.195254	0.645435	0.986103	0.111022	0.313777
CX7A2_HUMAN	COX7A2	Cytochrome c oxidase subunit 7A2, mitochondrial (Cytochrome c oxidase subunit VIIa-liver/heart) (Cytochrome c oxidase subunit VIIa-L) (Cytochrome c oxidase subunit VIIaL)	-0.910656	0.757678	-1.46566	1.04861	-0.738039	-0.306269	1.5184	0.648689	-0.533521	-0.457154	-0.0742234	0.218244	1.14235	-0.685557	-0.0435229	-0.56671	0.285464	0.0611025	0.163264	-0.662374	0.232202	0.581112	-0.455126	0.256569	-0.246888	0.613011	-0.759794	-0.534806	-0.654731	0.0435229	0.342858	0.111503	0.639842	-0.177986	-0.320329	0.233006
CERU_HUMAN	CP	Ceruloplasmin (EC 1.16.3.1) (Ferroxidase)	-1.37256	0.166002	-0.0169041	-0.190107	-0.683837	0.773602	0.00152734	0.219781	0.977673	0.119042	-0.628255	-0.0850192	-0.131661	0.637113	-1.00123	-0.52811	0.107023	0.0994743	0.267605	1.22924	0.551303	-0.130202	0.247626	-1.27333	1.62129	-0.140989	1.28337	1.83518	3.02621	1.01326	-0.951408	-0.880255	-1.36456	-0.00152734	-0.307552	-1.26019
CBPA3_HUMAN	CPA3	Mast cell carboxypeptidase A (MC-CPA) (EC 3.4.17.1) (Carboxypeptidase A3)	-0.28574	-0.710376	-0.390488	-0.863726	-1.52715	0.0986204	3.36053	0.129892	-0.687735	-1.18633	1.01418	2.42054	-0.611353	-0.753548	-0.879617	-0.49919	-1.16379	-0.725755	1.85465	0.439609	0.934566	0.262393	1.34234	2.02163	1.24759	-0.248002	1.64292	-0.176458	-0.683361	-0.0391162	0.12444	-0.167155	0.0391162	2.41575	0.132189	0.426576
CBPB2_HUMAN	CPB2	Carboxypeptidase B2 (EC 3.4.17.20) (Carboxypeptidase U) (CPU) (Plasma carboxypeptidase B) (pCPB) (Thrombin-activable fibrinolysis inhibitor) (TAFI)	0.556434	0.168485	0.357212	1.37693	-0.233862	-0.123275	-0.398846	-0.288517	0.647019	-0.664599	0.524402	-0.0377691	-0.468459	0.0473032	0.117232	0.238483	-0.560835	0.0372991	-0.0331535	0.53	-0.583349	0.0646054	-0.315373	-0.047047	0.0288747	-0.108277	0.139013	-0.0943878	0.391822	-0.146039	-0.606736	0.765628	0.0150241	0.484307	-0.0150241	-0.169342
CBPM_HUMAN	CPM	Carboxypeptidase M (CPM) (EC 3.4.17.12)	1.02468	-0.377951	-0.189802	0.150574	0.152879	-0.16813	-0.255652	0.607477	0.369403	-0.949383	-0.542685	0.128258	0.093302	0.914507	-0.476004	0.120832	0.0645702	0.834433	-0.0983522	0.847378	-0.0721956	-0.123817	-0.125796	0.0513301	0.78842	0.0685804	-0.734431	-0.176527	-0.0513301	0.983014	0.406802	-0.183136	-0.159994	0.263072	-0.213029	-0.174585
CPN2_HUMAN	CPN2	Carboxypeptidase N subunit 2 (Carboxypeptidase N 83 kDa chain) (Carboxypeptidase N large subunit) (Carboxypeptidase N polypeptide 2) (Carboxypeptidase N regulatory subunit)	0.151374	-0.0818682	-0.0958824	0.166607	-0.156261	0.389674	-0.0608393	-0.222996	0.478761	0.503958	-0.20436	0.0735056	0.849471	-0.330787	0.220613	-0.0493958	-0.494649	-0.05584	0.33779	0.168518	-0.662433	-0.0453009	-0.662433	0.0453009	0.59984	-0.0940009	0.346827	0.179586	1.62816	0.235518	-0.11275	0.49478	-0.137089	0.0985199	-0.360048	-0.161133
CPNE1_HUMAN	CPNE1	Copine-1 (Chromobindin 17) (Copine I)	0.391116	0.798128	0.965898	0.291554	0.746942	1.00232	0.649396	-0.228506	-0.42651	-0.562417	-0.383037	-0.797013	-0.655855	0.0600931	-0.649464	-0.348	-0.588571	0.194916	-0.900091	0.296838	-0.613259	-0.643778	-0.474617	-0.453425	0.115981	0.170489	-0.973954	0.740589	-0.0484767	0.155605	1.30814	0.380924	-0.253307	0.0484767	-0.20052	0.230747
CPNE3_HUMAN	CPNE3	Copine-3 (Copine III)	-0.133925	0.502764	-0.345266	0.210687	-0.322566	0.309969	0.0529676	0.0840503	-0.522302	0.188342	-0.231012	-0.430896	0.613301	-0.0254176	0.549293	-0.143718	0.0911164	0.103368	0.292294	-0.448432	-0.100607	0.0215913	0.221296	-0.0575042	-0.0215913	-0.249478	-0.0378889	0.726831	-0.209236	0.0848852	0.257824	-0.244144	-0.0838788	1.00774	0.346314	-0.209236
HEM6_HUMAN	CPOX	Oxygen-dependent coproporphyrinogen-III oxidase, mitochondrial (COX) (Coprogen oxidase) (Coproporphyrinogenase) (EC 1.3.3.3)	0.630102	-0.471645	-0.147582	0.337537	0.184579	-0.555403	-0.0367508	0.304374	0.023713	0.284972	-0.318061	-0.165725	0.59781	-0.634714	-0.88476	0.929134	-0.19995	-1.03008	0.0818692	0.217497	-0.39565	-0.389795	0.877759	-0.273063	-0.285865	0	-0.372287	0.859165	1.50976	0.0525556	1.72279	-0.692577	0	1.43585	-0.352832	1.05152
CPPED_HUMAN	CPPED1	Serine/threonine-protein phosphatase CPPED1 (EC 3.1.3.16) (Calcineurin-like phosphoesterase domain-containing protein 1) (Complete S-transactivated protein 1)	0.483362	-0.342577	-0.187909	-0.105062	-0.40514	-0.13076	0.497321	0.822803	1.16581	0.485919	0.958948	1.87412	1.80556	0.380132	-0.838785	0.0443997	0.838872	0.727155	1.8015	0.85957	-0.692036	-0.296008	0.798197	-0.597799	0.509449	-1.13552	0.0858878	0.928453	-0.330831	-0.0691295	-0.733164	-0.365619	-0.0443997	-0.841742	-0.387834	-0.382595
CBPQ_HUMAN	CPQ	Carboxypeptidase Q (EC 3.4.17.-) (Lysosomal dipeptidase) (Plasma glutamate carboxypeptidase)	1.32359	0.274797	-0.105976	0.245875	-0.648199	-0.0640756	1.87337	-0.186309	-0.126619	1.10899	0.0645394	-0.0924611	0.415433	0.474405	-0.0144346	0.738441	0.147107	-0.141071	0.616927	-0.653422	-0.352486	0.224629	0.0161664	-0.271846	0.0144346	0.240349	0.638165	-0.271846	-0.2402	-0.432004	-0.58574	0.496802	0.437064	-0.660111	-0.172845	-0.58574
CPSF6_HUMAN	CPSF6	Cleavage and polyadenylation specificity factor subunit 6 (Cleavage and polyadenylation specificity factor 68 kDa subunit) (CPSF 68 kDa subunit) (Cleavage factor Im complex 68 kDa subunit) (CFIm68) (Pre-mRNA cleavage factor Im 68 kDa subunit) (Protein HPBRII-4/7)	0.504954	0.353686	0.243781	0.364904	0.346639	-0.0452558	0.807833	-0.0310715	-0.188375	0.221441	-0.124857	0.00566287	0.141106	-0.352257	0.801652	-0.098366	-0.197334	-0.00566287	0.407307	0.666667	1.15677	0.0453037	0.194194	-0.0201393	0.0910348	0.314064	-0.370017	-0.275341	-0.110105	-0.501483	-0.091775	-0.43597	-0.350649	-0.302744	0.0930448	-0.156321
CPVL_HUMAN	CPVL	Probable serine carboxypeptidase CPVL (EC 3.4.16.-) (Carboxypeptidase, vitellogenic-like) (Vitellogenic carboxypeptidase-like protein) (VCP-like protein) (hVLP)	-0.651599	-0.800218	-0.265961	0.0696097	-0.699743	-0.0745391	-1.36081	-0.371732	-0.695277	1.0361	-0.364093	-0.515738	-0.381545	-0.343193	-0.0780132	-0.482592	-0.302864	-0.738676	-0.0600861	0.678183	0.26742	1.7741	0.0607407	2.38305	0.0629295	-0.149285	0.089676	0.495354	0.625622	1.14862	0.763944	1.0361	0.0600861	0.558678	0.872869	0.303206
RABP1_HUMAN	CRABP1	Cellular retinoic acid-binding protein 1 (Cellular retinoic acid-binding protein I) (CRABP-I)	3.88764	0.93462	2.82488	2.06652	0.0708699	1.86091	-0.79148	-0.883085	-1.23235	1.62308	-1.57492	0.325399	-0.723509	-1.29991	-1.56201	-0.218593	-1.48383	-1.10455	0.914938	1.01187	2.15112	1.28156	-1.70429	0.578343	-1.30297	-1.51522	-1.33672	-0.88788	0.491742	-0.788266	1.94942	-1.11455	0.835214	0.84972	-0.0708699	1.16567
RABP2_HUMAN	CRABP2	Cellular retinoic acid-binding protein 2 (Cellular retinoic acid-binding protein II) (CRABP-II)	2.93767	2.85409	1.45321	1.98598	1.05924	1.90054	2.23532	-1.2065	-1.06604	-1.17204	-0.3836	-1.57377	-1.0554	-1.54607	-0.045132	-1.22583	-1.2863	0.875425	-0.74873	0.105845	0.692141	-0.283482	0.913054	-1.12746	0.524965	-0.172773	1.0243	0.774975	1.59015	0.117921	2.9275	-0.723801	-0.253459	-1.49924	-0.780199	0.045132
CREB1_HUMAN	CREB1	Cyclic AMP-responsive element-binding protein 1 (CREB-1) (cAMP-responsive element-binding protein 1)	0.869401	0.251511	0.281726	0.192959	0.714945	0.379569	0.26628	0.745578	-0.423122	0.0669277	-0.0385744	0.0622797	-0.230051	0.0385744	-0.75337	0.0835893	0.344858	0.396487	-0.84186	0.236729	0.65287	-0.708414	-0.490226	0.106134	-0.184843	-0.205945	-0.120647	-0.851414	-0.711868	-0.214168	-0.295146	0.540835	-0.369147	-0.647571	-0.64534	-0.528563
CREG1_HUMAN	CREG1	Protein CREG1 (Cellular repressor of E1A-stimulated genes 1)	0.850655	-0.254766	-0.0340351	-0.106844	0.731098	-0.355411	0.0449061	0.924212	-0.499243	0.0340351	0.330498	0.468045	0.177086	-0.293005	0.612008	-0.777717	-0.319275	-0.380895	0.387473	-0.420827	-0.228213	0.210439	0.479927	0.228982	-0.647954	-0.416579	0.615645	0.524955	-0.0926431	-0.416579	0.401815	-0.163318	0.70618	-0.360593	-0.350969	0.1333
CRIP1_HUMAN	CRIP1	Cysteine-rich protein 1 (CRP-1) (Cysteine-rich heart protein) (CRHP) (hCRHP) (Cysteine-rich intestinal protein) (CRIP)	2.17402	1.14993	2.33163	1.86594	-0.857832	1.22284	2.96933	-1.78832	0.0771917	-0.966607	1.2708	-0.14241	-1.19432	0.793803	0.393126	0.628997	-0.462741	-0.691181	0.973793	0.123055	0.497433	-1.25273	-2.07705	0.213995	-0.775123	-1.44335	0.0890661	-0.968317	-0.752406	0.0616205	-0.894349	-1.68977	-1.94446	-1.19802	-0.0616205	0.378537
CRIP2_HUMAN	CRIP2	Cysteine-rich protein 2 (CRP-2) (Protein ESP1)	1.08022	0.839576	0.538127	1.19888	-0.248563	0.793207	1.89446	-0.0616775	0.353941	0.00321179	0.372879	0.0432269	0.324457	0.13307	0.28972	0.243499	-0.00321179	0.112581	0.387731	-0.675412	0.00574276	-0.110643	-0.292549	-0.354766	-0.0245166	-0.396516	-0.140392	-0.449652	0.0128049	-0.622193	-0.207577	-0.662468	-0.187442	-0.170899	-0.108164	-0.458831
CRK_HUMAN	CRK	Adapter molecule crk (Proto-oncogene c-Crk) (p38)	0.992906	0.877268	0.801652	0.888432	0.634833	1.07212	0.693181	-0.50043	-1.03757	-0.550126	0.150166	-0.028036	-0.696798	-0.066951	0.028036	-0.433696	-0.162458	0.48164	-0.698498	-0.638663	0.306815	0.524073	0.119554	-0.0561442	-0.075739	0.497435	-0.956201	0.236489	-0.0799473	0.0461206	-0.156237	-0.0407423	0.395018	-0.848746	-0.353203	0.560046
CRKL_HUMAN	CRKL	Crk-like protein	1.21447	0.55205	0.94047	1.16894	0.695304	0.378668	0.54835	-0.209023	-0.341888	-0.184775	-0.358879	-0.119606	-0.630431	-0.909873	-0.197038	-0.370416	0.226127	-0.153799	0.373046	0.0377954	0.909804	-0.57804	0.0174332	-0.105743	-0.24509	-0.0694304	-0.0174332	0.239404	0.296304	-0.545527	0.148513	0.114891	0.102569	-0.559165	-0.297697	0.227157
DPYL1_HUMAN	CRMP1	Dihydropyrimidinase-related protein 1 (DRP-1) (Collapsin response mediator protein 1) (CRMP-1) (Inactive dihydropyrimidinase) (Unc-33-like phosphoprotein 3) (ULIP-3)	0.741297	0.754073	0.823086	0.324667	1.63743	0.754073	-0.0524314	-0.506499	0.43491	-0.0550651	-0.24808	0.100208	-0.548413	0.258291	-0.633053	-0.0607236	0.0973015	1.41027	-0.865629	0.25133	-0.293235	0.0777311	-0.0371599	0.00509079	0.335582	-0.737645	-0.767803	-0.122145	-0.345129	0.772069	0.216978	-0.00509079	-0.201069	0.883202	-0.727606	-0.199085
CRP_HUMAN	CRP PTX1	C-reactive protein [Cleaved into: C-reactive protein(1-205)]	0.345048	-0.229719	-0.364938	0.17711	-0.0381369	0.0549647	0.0967522	-0.520003	1.12042	-0.190534	0.00272585	-0.554139	-0.177369	-0.147667	0.0671869	-0.251683	-0.363269	-0.141704	-0.488808	0.34858	-0.118611	0.270636	0.89736	-0.218039	1.64269	-0.00272585	0.43821	0.150188	2.99173	-0.129413	0.622824	0.369229	0.629715	0.17049	-0.107049	-0.0700404
CRTAP_HUMAN	CRTAP	Cartilage-associated protein	0.270713	-0.00745439	0.761669	-0.33166	0.297645	-0.144637	-0.491812	-0.531903	-0.330134	-0.471892	-0.317767	-0.580837	-0.578195	0.276506	-0.0499966	-0.111523	-0.424116	-0.0659355	0.00360335	0.0796125	1.01076	0.239972	0.790525	0.158096	0.417193	0.949732	1.32052	-0.00360335	0.0654106	-0.211334	0.962935	0.492011	-0.032569	0.374036	0.237873	-0.18185
CRYAB_HUMAN	CRYAB CRYA2 HSPB5	Alpha-crystallin B chain (Alpha(B)-crystallin) (Heat shock protein beta-5) (HspB5) (Renal carcinoma antigen NY-REN-27) (Rosenthal fiber component)	-0.562968	-0.877421	-0.608111	-0.736207	-0.0742442	-0.0165942	-0.846115	1.0482	1.01359	0.864309	1.23825	1.04195	1.63785	2.26731	2.05238	2.39002	1.98515	-0.0275181	0.876452	-0.614438	-0.343785	-0.916236	-0.989951	1.20012	-0.306934	-1.21758	0.277348	0.454339	-1.77006	-0.118371	0.432078	0.576088	-0.780933	0.0165942	1.00042	-0.561156
CRYL1_HUMAN	CRYL1	Lambda-crystallin homolog (EC 1.1.1.45) (L-gulonate 3-dehydrogenase) (Gul3DH)	-0.493995	-0.461184	-0.531486	-0.855541	-0.568129	0.220071	0.137348	0.0602435	0.0585155	-0.0585155	-0.0794623	0.157802	-0.870771	-0.493995	0.372355	-0.273099	-0.722604	-0.82818	-0.158909	0.239672	0.0700596	-0.277749	0.17683	0.627724	0.716986	0.072449	0.128992	0.239672	1.23705	0.183048	-0.512658	0.111614	-0.209494	-0.562624	0.487003	-0.270835
CRYM_HUMAN	CRYM	Ketimine reductase mu-crystallin (EC 1.5.1.25) (NADP-regulated thyroid-hormone-binding protein)	-0.26971	-0.192839	-0.505877	0.0208164	0.263535	-0.773113	0.132007	0.72007	0.180638	0.986232	-0.597063	0.546848	0.819529	-0.0208164	-0.217574	0.185073	-0.518191	-0.203011	-0.0877898	-0.0673837	-0.453143	1.60744	1.14713	0.094109	0.495492	0.948229	0.738804	-0.372897	1.40678	-0.846643	-0.550523	-0.340826	1.21663	-1.15124	0.765237	-0.223466
QOR_HUMAN	CRYZ	Quinone oxidoreductase (EC 1.6.5.5) (NADPH:quinone reductase) (Zeta-crystallin)	0.42819	-0.13173	0.123563	0.191867	-0.285685	-0.222492	0.566812	-0.0173164	0.214209	-0.330522	0.105039	0.433103	0.0390422	0.0453943	-0.260296	0.237293	-0.219831	0.347259	-0.424083	0.0173164	-0.464743	-0.407176	-0.0710947	0.403788	-0.497384	-0.935328	0.221574	0.0548424	-0.683575	-0.310476	0.364979	0.192852	-0.113714	-0.297189	-0.489508	0.104203
CISY_HUMAN	CS	Citrate synthase, mitochondrial (EC 2.3.3.1) (Citrate (Si)-synthase)	-0.611097	-0.312035	0.0129186	0.0743207	-0.205239	0.0346175	-0.0762852	0.860047	-0.257284	0.240388	0.2856	0.116019	0.317193	-0.0228295	0.00982206	0.283322	-0.0312018	0.227029	0.383721	-0.141024	-0.513113	0.280911	0.0872322	-0.254257	0.109303	-0.00982206	0.423059	-0.105579	-0.64837	0.317193	-0.129323	-0.0459858	-0.282427	-0.42197	0.498747	-0.146987
XPO2_HUMAN	CSE1L	Exportin-2 (Exp2) (Cellular apoptosis susceptibility protein) (Chromosome segregation 1-like protein) (Importin-alpha re-exporter)	2.57396	-4.42912	1.71025	2.12477	-0.608711	-4.5337	-0.930532	-4.64607	-5.57499	1.84286	-4.56987	0.559781	1.17417	-4.68808	0.978627	-4.57261	-0.405767	-5.06212	1.29385	-1.84959	1.71025	1.71025	-0.0951133	0.138008	-5.05323	-4.19614	1.29385	-0.133758	0.0951133	-5.2457	1.84286	-3.87888	1.39068	0.631335	1.17417	1.96025
CSK_HUMAN	CSK	Tyrosine-protein kinase CSK (EC 2.7.10.2) (C-Src kinase) (Protein-tyrosine kinase CYL)	0.290551	-0.136644	-0.769035	0.129665	-0.22703	-0.51391	-0.361659	0.226767	0.752868	-0.410129	-0.237793	0.0261712	-0.609776	1.38908	0.149868	0.173766	0.699404	-0.140396	0.696039	-0.068411	-0.798296	-0.776546	-0.5284	0.592727	0.0161896	0.557687	0.0599802	-0.603956	0.20462	0.0530892	-0.268181	0.604826	-0.160631	0.0995212	-0.74634	-0.0161896
CSK21_HUMAN	CSNK2A1	Casein kinase II subunit alpha (CK II alpha) (EC 2.7.11.1)	0.202318	0.513785	0.0669914	0.32862	0.539589	0.630992	0.840333	-0.0664908	0.0785406	-0.403285	-0.0517172	-0.379911	0.0304493	0.526566	-0.686272	-0.244085	0.302509	0.048324	-0.378558	0.547414	-0.27857	-0.207891	0.823872	-0.40779	0.514919	-0.340218	-0.110666	0.253925	-0.0499544	0.445109	-0.0729726	0.364819	-0.14092	-0.592769	-0.0585376	-0.0304493
CSK22_HUMAN	CSNK2A2	Casein kinase II subunit alpha' (CK II alpha') (EC 2.7.11.1)	0.109436	-0.00217001	-0.28235	0.133338	0.242225	0.287959	0.117499	0.00217001	-0.130905	-0.545224	0.229411	0.349043	0.431079	-0.187782	0.234627	0.253439	0.120998	-0.271482	0.146552	-0.342715	-0.29258	-0.499901	-0.246262	-0.430849	-0.14549	0.238856	0.0342047	-0.204548	-0.244736	-0.562561	0.306046	-0.45738	-0.134974	-0.428165	0.818717	0.126235
CSK2B_HUMAN	CSNK2B	Casein kinase II subunit beta (CK II beta) (Phosvitin) (Protein G5a)	0.212409	0.230834	-0.0202002	0.340865	0.537438	0.079599	0.457925	-0.308374	0.0193567	-0.0583911	-0.269492	0.0612762	0.0730614	0.417165	-0.582672	0.0269025	0.46507	-0.0936983	-0.095382	-0.345246	0.0575365	-0.432082	0.0490264	-0.377856	0.39539	-0.203877	-0.26408	0.260743	0.207867	-0.225498	-0.0209874	-0.000583603	0.000583603	-0.348287	-0.367729	-0.136091
CSPG4_HUMAN	CSPG4	Chondroitin sulfate proteoglycan 4 (Chondroitin sulfate proteoglycan NG2) (Melanoma chondroitin sulfate proteoglycan) (Melanoma-associated chondroitin sulfate proteoglycan)	-0.157615	-0.175539	0.122411	0.24938	-0.144684	-0.839932	-0.891674	0.191314	-0.00318061	0.494913	0.326905	0.636964	0.759919	0.283912	0.701199	0.604076	1.5382	0.221504	0.337186	-0.1076	-0.180634	0.00410446	-0.0276669	-0.446858	-0.111323	-0.381698	0.0393827	-0.127523	-0.184897	-0.455681	-0.248589	0.0622943	-0.780203	0.239442	0.00318061	-0.713099
CSRP1_HUMAN	CSRP1	Cysteine and glycine-rich protein 1 (Cysteine-rich protein 1) (CRP) (CRP1) (Epididymis luminal protein 141) (HEL-141)	-1.42223	-1.3101	-2.23947	0.115392	-1.68957	-1.98221	-0.990961	1.53875	0.843668	0.270167	1.09587	1.81951	-0.776142	0.599259	0.764368	0.440967	0.381059	1.17436	0.465885	-0.115392	-1.77676	1.30202	-1.11537	-1.77892	-1.15096	0.612519	0.736608	0.266912	-1.81171	1.08128	-0.150987	-1.37809	-0.697506	-1.6569	0.71554	-0.639368
CSRP2_HUMAN	CSRP2	Cysteine and glycine-rich protein 2 (Cysteine-rich protein 2) (CRP2) (LIM domain only protein 5) (LMO-5) (Smooth muscle cell LIM protein) (SmLIM)	-0.528379	0.301819	-0.0432447	-1.03508	-0.344425	-0.353796	0.0579828	1.44018	0.702113	0.824373	-0.0566344	1.51735	1.03171	0.075848	0.411624	0.934005	1.2295	-0.327651	0.607394	-0.435599	-0.257716	-0.459323	0.226528	-0.527387	-0.136697	0.517462	-0.523419	-0.522733	0.0432447	0.150496	0.147447	-0.135109	-0.544607	-0.0613113	0.29113	-0.240334
CYTC_HUMAN	CST3	Cystatin-C (Cystatin-3) (Gamma-trace) (Neuroendocrine basic polypeptide) (Post-gamma-globulin)	-0.885985	-0.932645	0.898931	-0.322473	-1.33649	0.149321	-0.398851	-0.445873	-0.152343	0.781624	-0.598642	0.653633	0.449167	0.254232	0.450196	0.373176	0.0851205	-0.958392	-0.235513	-0.254219	0.503152	0.42775	-0.287912	0.449167	-0.235513	-0.549256	0.773464	0.287064	0.0667454	0.397467	-0.530657	0.723729	-0.557055	0.465643	-0.241499	-0.0667454
CYTB_HUMAN	CSTB CST6 STFB	Cystatin-B (CPI-B) (Liver thiol proteinase inhibitor) (Stefin-B)	0.13471	0.263807	0.319812	0.645521	-0.689531	0.0528184	1.2033	-1.78377	-0.886896	-0.597741	-0.722999	-0.0512668	-0.0861454	-1.16604	-0.382899	-0.0197538	0.0197538	-0.936335	-0.17459	-0.439329	0.042028	0.401156	0.975589	0.461335	-1.01829	0.380088	-0.486439	-0.362257	0.138786	0.187772	0.285071	-0.0197538	0.889608	-0.0197538	0.127181	0.556044
CSTF2_HUMAN	CSTF2	Cleavage stimulation factor subunit 2 (CF-1 64 kDa subunit) (Cleavage stimulation factor 64 kDa subunit) (CSTF 64 kDa subunit) (CstF-64)	0.146533	0.123563	-0.24323	-0.0407764	0.166378	-0.161547	0.112778	0.208651	0.122137	-0.121339	0.552759	-0.563394	0.244461	-0.334694	1.81037	-0.0399785	0.128317	-0.204486	-0.552902	0.0703645	-0.0713607	-0.0513368	0.967255	-0.402866	-0.381642	0.167287	0.472271	0.671999	0.439281	-0.137421	-0.418062	-0.0205177	-0.532167	0.0205177	0.135637	-0.10803
CSTFT_HUMAN	CSTF2T	Cleavage stimulation factor subunit 2 tau variant (CF-1 64 kDa subunit tau variant) (Cleavage stimulation factor 64 kDa subunit tau variant) (CSTF 64 kDa subunit tau variant) (TauCstF-64)	-0.222944	0.44652	-0.405648	-0.38569	0.504443	0.411941	0.0859551	-0.314228	0.122731	-0.139396	0.215687	0.17791	0.280168	-0.0766791	0.738608	0.241052	-0.0569652	0.157689	0.115768	0.0550514	0.0906031	-0.229207	-0.0338123	-0.0961203	0.499327	-0.0189668	-0.133545	-0.0593406	0.235692	0.150694	-0.254103	0.0189668	-0.208892	-0.234342	-0.162705	-0.342455
CSTF3_HUMAN	CSTF3	Cleavage stimulation factor subunit 3 (CF-1 77 kDa subunit) (Cleavage stimulation factor 77 kDa subunit) (CSTF 77 kDa subunit) (CstF-77)	0.00286269	-0.44859	-0.305225	0.756122	-0.537919	-0.037751	-0.65262	-0.110127	0.109861	0.416127	0.432503	0.591505	1.10994	0.163367	0.337786	-0.585608	0.547236	0.521887	0.72936	-0.0444931	-0.13544	-0.148254	0.258375	-0.558544	-0.104575	-0.701649	-0.140792	-0.770598	0.198466	-0.670353	0.146143	0.221191	-0.00286269	1.01536	-0.0576558	0.149263
CTBP1_HUMAN	CTBP1	C-terminal-binding protein 1 (CtBP1) (EC 1.1.1.-)	0.0132904	-0.00187338	-0.123335	0.00187338	0.304739	0.421362	-0.021195	-0.710113	0.441928	1.10185	-1.1256	-0.887826	0.889824	0.316088	0.672671	-0.510455	-0.477552	0.794643	1.26258	0.629905	0.23132	0.836021	-0.499559	-0.422681	0.0697715	-0.196411	-0.197369	0.664619	-0.0615209	0.0276173	-0.30631	0.34731	-0.538018	-0.806989	-0.265048	-0.64131
CTBP2_HUMAN	CTBP2	C-terminal-binding protein 2 (CtBP2)	0.602967	-0.0805861	0.268076	0.207462	0.534473	0.155906	0.0165954	-0.352436	-0.13652	-0.688367	0.360105	-0.13342	-0.248772	0.0487122	0.937334	0.306662	-0.00107641	0.200167	1.12169	-0.0272901	-0.0907869	-0.0464653	-0.337173	-0.522778	0.887279	0.182902	0.00287615	-0.300422	0.00107641	-0.183167	0.0487122	0.0957737	-0.23625	-0.623481	-0.0994764	-0.164051
CTHR1_HUMAN	CTHRC1	Collagen triple helix repeat-containing protein 1 (Protein NMTC1)	6.42488	-0.106777	5.29365	5.51016	0.278009	-0.657699	0.0837156	-1.06839	-0.192459	-0.0472612	0.175394	-1.11419	-0.537829	0.290125	0.266282	-0.122746	-0.0823616	-0.336942	-0.480551	0.0518142	-0.180922	0.406936	0.172104	-0.326299	0.508578	1.34511	-0.0592111	1.5942	0.382737	-0.376582	1.55931	-0.212654	-0.122746	-0.644601	0.987368	0.0472612
CTNA1_HUMAN	CTNNA1	Catenin alpha-1 (Alpha E-catenin) (Cadherin-associated protein) (Renal carcinoma antigen NY-REN-13)	0.217062	0.341935	0.183552	0.771725	0.338878	-0.0393359	0.378409	-0.286189	-0.0755445	0.0276601	-0.0553583	-0.00792992	0.0983327	0.00792992	0.29651	-0.466536	-0.18602	-0.435231	0.466746	0.0715822	0.323024	-0.189049	0.357777	-0.504086	-0.431848	0.205606	-0.264603	0.266888	0.147959	-0.282834	-0.310954	-0.174883	0.356752	-0.363378	-0.00792992	-0.476473
CTNB1_HUMAN	CTNNB1	Catenin beta-1 (Beta-catenin)	0.124782	0.202892	-0.205789	-0.194451	-0.0772065	0.126435	0.00814212	-0.376034	0.3474	0.495713	-0.558702	0.112617	-0.217324	0.309348	-0.853083	0.150193	-0.242993	-0.427022	-0.0193732	-0.022594	0.280784	0.204028	0.371879	-0.292421	-0.0866769	-0.10426	0.269128	0.000680281	-0.100628	0.0492789	0.00969617	-0.000680281	-0.0848706	0.245069	-0.35829	0.109403
CNBP1_HUMAN	CTNNBIP1	Beta-catenin-interacting protein 1 (Inhibitor of beta-catenin and Tcf-4)	0.268789	0.790297	-0.00541967	0.933587	0.352618	0.433533	0.282744	-0.392537	-0.483469	-0.00961943	-0.0347045	0.535483	0.638635	-0.508582	0.444123	-0.243371	-0.637719	0.541994	0.972952	-0.737717	0.291978	-0.0438817	0.151872	-0.205446	0.00541967	0.241631	-0.457097	-0.00541967	0.361323	-0.0106113	-0.686095	-0.124828	-0.467482	0.335477	0.220189	-0.392537
CTBL1_HUMAN	CTNNBL1	Beta-catenin-like protein 1 (Nuclear-associated protein) (NAP) (Testis development protein NYD-SP19)	0.698977	1.4312	-0.223873	0.26866	0.0373415	0.203082	-0.460134	0.42375	-0.182351	-0.233376	-0.160136	0.0382431	-0.358663	-0.125348	0.00587168	-0.171554	0.406229	-0.268686	-0.00738633	-0.109456	0.120375	0.0878432	-0.448417	0.0175739	-0.100301	0.172771	-0.247494	0.473626	-0.235813	-0.00587168	0.605396	-0.139567	0.493707	-0.0335675	0.786795	0.520033
CTND1_HUMAN	CTNND1	Catenin delta-1 (Cadherin-associated Src substrate) (CAS) (p120 catenin) (p120(ctn)) (p120(cas))	0.0598608	0.225835	0.67854	-0.26196	-0.0339462	-0.122675	0.700432	0.0446401	0.941332	0.00959135	-0.158295	-0.629536	0.211291	0.825897	0.499355	-0.158295	0.133041	-0.0788045	0.77723	-0.0104871	0.181834	-0.476302	-0.545824	-0.862781	0.555015	-0.719934	-0.0446561	0.95033	0.725366	0.0240953	-0.948684	-0.142423	-0.240023	-0.00959135	0.0265201	-0.444549
PYRG1_HUMAN	CTPS1	CTP synthase 1 (EC 6.3.4.2) (CTP synthetase 1) (UTP--ammonia ligase 1)	0.243858	-1.02837	0.213801	0.491632	-0.398339	-0.930419	-0.0351841	-0.426421	0.29094	0.450115	-0.301291	0.962341	0.405356	0.103904	0.746869	0.885035	-0.0658252	-0.0996452	1.06173	1.26258	0.389926	-0.0309722	-0.199978	-0.232257	0.0401594	-0.857897	1.01219	1.30395	1.03117	-0.0976713	-0.233744	-0.210918	-0.744755	-0.206241	0.0309722	-0.668056
PPGB_HUMAN	CTSA PPGB	Lysosomal protective protein (EC 3.4.16.5) (Carboxypeptidase C) (Carboxypeptidase L) (Cathepsin A) (Protective protein cathepsin A) (PPCA) (Protective protein for beta-galactosidase) [Cleaved into: Lysosomal protective protein 32 kDa chain; Lysosomal protective protein 20 kDa chain]	1.39843	0.250985	0.41296	1.17858	0.847035	0.476342	0.473484	-0.692812	-0.420962	0.321685	-0.661859	-0.309681	0.186958	-0.249909	0.277207	-0.0238913	-0.555506	-0.410308	0.421969	0.419883	-0.893176	-0.325459	-0.308568	-0.676626	0.0238913	0.11234	-0.647903	0.284391	-0.453411	0.303771	-0.545201	-0.428079	0.5615	0.563848	-0.36651	-0.111138
CATB_HUMAN	CTSB CPSB	Cathepsin B (EC 3.4.22.1) (APP secretase) (APPS) (Cathepsin B1) [Cleaved into: Cathepsin B light chain; Cathepsin B heavy chain]	-0.149583	-0.340514	-0.896275	0.00593722	-0.615465	-0.580903	-0.125178	-0.482079	-0.996372	-0.16956	0.641208	-0.0888987	1.24703	-0.64867	-0.929968	-0.508451	0.858571	-0.286904	-0.234886	0.570387	1.3102	1.1093	-0.486046	2.52387	0.742532	1.69541	1.20123	-0.234886	-0.00593722	1.71507	1.85812	2.30635	2.9312	0.790814	1.46149	1.88327
CATC_HUMAN	CTSC	Dipeptidyl peptidase 1 (EC 3.4.14.1) (Cathepsin C) (Cathepsin J) (Dipeptidyl peptidase I) (DPP-I) (DPPI) (Dipeptidyl transferase) [Cleaved into: Dipeptidyl peptidase 1 exclusion domain chain (Dipeptidyl peptidase I exclusion domain chain); Dipeptidyl peptidase 1 heavy chain (Dipeptidyl peptidase I heavy chain); Dipeptidyl peptidase 1 light chain (Dipeptidyl peptidase I light chain)]	0.255849	-1.34403	-1.50428	-0.109203	-1.46939	0.0118362	0.352021	-0.823078	-1.15193	-0.719976	-0.755567	-0.82243	-0.495343	-1.78409	-0.981171	-0.768268	-0.666617	-1.03256	-1.17402	0.369031	0.604127	2.04884	-0.262781	2.79252	0.289871	0.525114	0.226109	0.288175	0.182147	1.69186	0.283374	1.24878	0.309837	-0.0118362	0.68397	0.0987647
CATD_HUMAN	CTSD CPSD	Cathepsin D (EC 3.4.23.5) [Cleaved into: Cathepsin D light chain; Cathepsin D heavy chain]	-0.292037	0.232961	-0.428266	-0.767351	-1.25417	0.0552095	0.591433	-0.995399	-1.40051	-0.00451175	-0.557331	-0.540507	0.551294	-1.54686	-0.899683	-0.271535	-0.0169792	-0.245491	0.037818	0.00451175	-0.320746	0.755735	-0.344048	2.06533	-0.201904	0.50669	0.378274	-0.683476	0.03033	0.941865	1.02854	0.529412	2.06533	0.0136138	1.14656	1.02854
CATG_HUMAN	CTSG	Cathepsin G (CG) (EC 3.4.21.20)	0.292351	-0.957526	0.252438	-0.982168	-1.40425	0.597675	3.10925	0.00170031	-0.00170031	-0.538872	0.502441	1.75471	-0.982168	-1.24234	-1.05459	-0.72386	-1.05829	-1.2127	2.41569	0.498526	0.9619	0.967333	2.29151	2.79936	2.19856	-0.533427	2.76936	-0.992978	-0.574669	0.305653	-0.0716633	-0.29167	-0.753665	4.36787	1.72799	-0.162242
CATH_HUMAN	CTSH CPSB	Pro-cathepsin H [Cleaved into: Cathepsin H mini chain; Cathepsin H (EC 3.4.22.16); Cathepsin H heavy chain; Cathepsin H light chain]	0.499073	0.0192232	-0.346865	1.21915	-1.12616	0.0777289	-0.628448	-0.168049	-0.554564	0.539712	0.435205	0.340932	0.209499	-0.581607	1.15309	0.930902	-0.0762189	-0.313602	1.2853	-0.0192232	0.248431	-0.277384	-0.549293	-0.233884	-0.63001	0.560399	-0.226215	0.0548607	0.0863219	-0.397215	-0.0937581	-0.871391	0.476822	-0.198473	0.13477	0.20014
CATL1_HUMAN	CTSL CTSL1	Cathepsin L1 (EC 3.4.22.15) (Cathepsin L) (Major excreted protein) (MEP) [Cleaved into: Cathepsin L1 heavy chain; Cathepsin L1 light chain]	-0.638383	0.438392	-0.677693	0.136923	-0.116491	0.030094	-0.030094	-0.137808	-0.0412765	0.341687	-0.0423376	-0.630134	-0.297948	-0.280823	-0.0938035	-0.279643	-0.114494	-0.303559	-0.219396	-0.122339	0.386373	0.386373	0.273128	0.980131	0.0644301	0.456873	0.343637	-0.030094	0.314869	0.836643	0.635576	0.258106	0.96905	-0.114494	0.259703	0.913389
CATS_HUMAN	CTSS	Cathepsin S (EC 3.4.22.27)	-1.13577	-0.725544	-0.398546	-0.380613	0.484025	-0.502081	-0.711987	0.778408	0.171324	0.210998	-0.0757983	0.805437	-0.15051	0.41279	0.566722	-0.130025	-0.613219	0.516679	-0.269484	0.0757983	-0.245665	0.530909	-0.347404	0.688991	-0.233875	-0.147374	-0.148035	-0.107893	-0.770385	1.19891	1.77741	0.503186	0.402565	0.454605	0.431398	1.35958
CATZ_HUMAN	CTSZ	Cathepsin Z (EC 3.4.18.1) (Cathepsin P) (Cathepsin X)	0.098236	-0.788876	-0.405068	-0.542367	-1.31395	-0.496829	-0.0746	-0.0647886	-0.214746	0.29107	0.229121	-0.45126	-0.00553479	0.334197	-0.982906	-0.200336	0.622791	-0.193964	0.00553479	0.531098	-0.209951	-0.106322	-0.394455	0.837921	0.115156	0.273487	0.152888	-0.934062	-1.15131	0.982783	0.541974	0.744004	0.639719	0.510838	0.744004	0.665714
SRC8_HUMAN	CTTN	Src substrate cortactin (Amplaxin) (Oncogene EMS1)	-0.155623	1.02064	-0.316123	0.720682	0.223155	0.382635	0.187443	0.134271	-0.0155257	-0.593414	0.380072	0.139258	-0.287035	-0.515292	-0.153159	0.0155257	1.12507	1.52012	-0.764855	-0.558437	0.172539	-0.294596	-0.07009	0.184675	-0.154715	-0.103198	0.224618	0.143305	0.166209	-0.595654	0.584144	-0.163448	0.41492	-0.794751	-0.142625	-0.130694
CUL3_HUMAN	CUL3	Cullin-3 (CUL-3)	-1.172	-0.212461	-0.517923	-1.001	0.381716	-0.251898	-0.218509	0.105787	0.768685	0.567849	0.51082	0.608611	-0.325291	0.38286	-0.403251	0.833243	-0.567473	0.925683	-0.665855	2.89009	0.713657	0.42428	0.719836	1.14185	0.0796808	0.364648	-0.181405	-0.0796808	-0.190046	-0.182291	-1.45849	0.104707	-1.03877	0.566403	-0.0978143	-0.592692
CUL4B_HUMAN	CUL4B	Cullin-4B (CUL-4B)	0.31176	-0.201846	-0.273698	0.603577	0.131532	-0.555737	-0.256021	-0.317219	0.173438	-0.733371	-0.381714	-0.2216	-0.134225	-0.0234503	-0.138035	0.0126436	-0.0463227	0.534901	0.11343	0.355235	0.48755	0.342155	-0.0126436	0.131532	0.537687	-0.0347879	0.321194	-0.824793	0.627656	0.221649	1.20051	-0.141915	0.329117	0.0843242	-0.442445	-0.079733
CUL5_HUMAN	CUL5	Cullin-5 (CUL-5) (Vasopressin-activated calcium-mobilizing receptor 1) (VACM-1)	-0.154881	0.506289	-0.525435	-0.0548554	-0.164346	-0.130443	0.715888	-2.48867	0.895879	0.9186	-0.399603	0.402802	-0.0936524	1.20645	-0.176283	-0.566089	0.692612	-1.62474	1.17854	-0.270842	-0.550647	0.028114	-0.0111513	0.323295	-0.483495	1.11451	0.560573	-0.799184	-1.65288	0.323295	-0.302282	1.78802	0.7765	0.0111513	0.541579	0.767463
CUTA_HUMAN	CUTA	Protein CutA (Acetylcholinesterase-associated protein) (Brain acetylcholinesterase putative membrane anchor)	1.3389	0.965521	0.730031	2.23776	-0.781911	1.05096	1.6579	-1.25946	-0.152449	0.374043	0.616541	0.0315039	-0.680269	-0.229934	-0.350671	-0.751429	0.162644	0.489341	0.314373	-0.668513	0.219961	-0.0315039	0.306581	-0.824138	-0.04045	-0.405193	0.183096	-0.371813	-0.04045	-0.2611	-0.276174	0.179347	2.10666	-0.0423362	-0.849754	0.664314
CWC15_HUMAN	CWC15	Spliceosome-associated protein CWC15 homolog	-0.292411	-0.223795	0.505554	-0.00526808	0.051644	0.203203	0.153192	-0.356659	1.81385	-1.13202	1.36928	-1.27512	-0.518379	0.799647	-0.687357	0.198637	0.00526808	1.45149	-1.50735	2.17449	-0.680638	-1.03144	2.30774	0.269673	1.85203	0.879439	0.47643	-1.35996	-0.8763	-0.125021	-0.743575	-0.653306	-0.628079	-0.338356	0.2575	0.340166
CX038_HUMAN	CXorf38	Uncharacterized protein CXorf38	-0.73978	0.370722	-0.378788	0.992366	-1.28752	0.681176	-1.84989	-0.139954	-0.0379373	0.230455	0.340863	0.235187	0.448221	0.0379373	-1.16798	-0.0763709	0.0890877	0.108311	-1.03746	0.255846	0.38565	-1.7375	0.051987	-1.52834	-0.0754043	0.571987	0.446729	-0.118262	0.204737	-0.211031	0.307483	-1.51832	-0.0558099	-0.77893	-0.301743	0.0413904
CYB5_HUMAN	CYB5A	Cytochrome b5 (Microsomal cytochrome b5 type A) (MCB5)	4.42152	-0.224457	-0.829583	-0.627247	0.132251	-0.26048	0.0286237	1.30394	-0.567604	0.803187	-0.13051	-0.307493	0.0030081	0.0933475	-0.726678	-0.435323	-0.467936	0.576741	-0.786621	3.51234	0.134503	0.458671	0.217989	-0.113343	0.184732	0.283372	0.396732	0.0653552	-1.3052	-0.00215501	-0.359219	0.00215501	-0.588038	-0.434564	-0.591087	0.331168
CYB5B_HUMAN	CYB5B	Cytochrome b5 type B (Cytochrome b5 outer mitochondrial membrane isoform)	0.000510774	0.42918	-0.607501	0.0136067	-0.600245	0.626301	0.0592136	-0.000510774	-0.10162	0.0941831	-0.451769	-0.200956	0.0144758	0.182299	-0.276768	-0.570832	0.492567	-0.169077	0.432147	0.148971	0.4732	0.763993	0.98169	-0.0517562	-0.217451	-0.581779	0.876781	0.568451	0.262676	0.215032	-0.10162	-0.29696	-0.0571265	-0.682891	-0.318281	-0.0328216
NB5R1_HUMAN	CYB5R1	NADH-cytochrome b5 reductase 1 (b5R.1) (EC 1.6.2.2) (Humb5R2) (NAD(P)H:quinone oxidoreductase type 3 polypeptide A2)	0.925379	-0.116784	0.333195	0.692341	0.2556	0.158494	0.329914	-0.494258	-0.290862	0.900487	-0.564103	0.0492131	0.962587	-0.349734	0.619085	-0.23358	-0.281616	0.0941555	-0.46734	-0.402136	0.128132	-0.11061	-0.827529	-0.00765849	-0.567834	-1.25121	-0.775135	0.439636	0.585511	-0.108421	0.528282	0.170113	-0.16452	-1.08738	0.00765849	0.0555977
NB5R2_HUMAN	CYB5R2	NADH-cytochrome b5 reductase 2 (b5R.2) (EC 1.6.2.2)	-0.0499085	-0.263922	-0.0469134	0.903881	0.60641	0.6963	-0.00425407	0.239035	0.360742	0.106758	-0.0390351	0.0631672	-0.219895	-0.0318851	0.651456	0.219472	1.25123	0.475281	0.133022	0.363826	-0.425002	-0.0435504	-0.152121	-0.00309817	-0.533159	0.458765	-0.144545	-0.0421817	0.914768	-0.307344	-0.0698189	0.00309817	0.106758	-0.210044	-0.173416	0.134123
NB5R3_HUMAN	CYB5R3	NADH-cytochrome b5 reductase 3 (B5R) (Cytochrome b5 reductase) (EC 1.6.2.2) (Diaphorase-1) [Cleaved into: NADH-cytochrome b5 reductase 3 membrane-bound form; NADH-cytochrome b5 reductase 3 soluble form]	-0.630419	-0.290235	-0.464089	0.0273108	-0.927857	-0.191358	-0.0098045	-0.309777	0.0075144	0.211354	0.499643	0.510122	0.335798	0.490551	0.392424	-0.348423	0.112683	-0.376875	1.42611	-0.910473	-0.0075144	-1.0528	0.917718	0.0720705	0.287461	-0.574155	0.419419	0.276009	-0.992378	-0.356932	-0.525537	0.575231	0.344522	-1.05609	0.0760561	-0.0588916
CY24B_HUMAN	CYBB NOX2	Cytochrome b-245 heavy chain (EC 1.-.-.-) (CGD91-phox) (Cytochrome b(558) subunit beta) (Cytochrome b558 subunit beta) (Heme-binding membrane glycoprotein gp91phox) (NADPH oxidase 2) (Neutrophil cytochrome b 91 kDa polypeptide) (Superoxide-generating NADPH oxidase heavy chain subunit) (gp91-1) (gp91-phox) (p22 phagocyte B-cytochrome)	-0.271012	-0.315533	-0.612108	-0.988069	-0.701814	0.486247	-0.413263	0.00389149	0.32228	-0.357016	-0.892747	-0.722186	-0.86592	0.179531	-0.756637	-0.312217	-0.387895	0.461292	0.645314	0.134829	0.349748	-0.271621	0.382212	0.103653	-0.237492	-0.793146	0.278631	0.165942	1.22122	0.955332	-0.00389149	-0.352097	0.498054	0.629134	0.338316	0.228282
CY1_HUMAN	CYC1	Cytochrome c1, heme protein, mitochondrial (EC 7.1.1.8) (Complex III subunit 4) (Complex III subunit IV) (Cytochrome b-c1 complex subunit 4) (Ubiquinol-cytochrome-c reductase complex cytochrome c1 subunit) (Cytochrome c-1)	-0.074112	0.206977	-0.241219	0.397656	0.112444	0.130272	-0.131706	1.05317	-0.59377	0.831662	-0.288733	0.414793	1.24492	-0.0323017	0.377033	-0.180332	0.604202	0.0677623	0.170011	-0.159393	-0.0781432	0.271283	-0.0329072	0.141745	-0.456426	-0.703724	-0.82437	-0.182182	0.211487	-0.345785	-0.0774274	-0.119591	-0.154382	0.647096	0.0323017	0.425495
CYC_HUMAN	CYCS	Cytochrome c	-1.19971	-0.100866	-1.23106	0.218455	-0.226845	-0.0736089	0.0645072	0.279297	0.545874	0.400157	-0.124901	1.00401	0.675849	-0.283939	-0.501018	0.224359	0.441678	-0.157326	-0.330469	-0.0242498	-0.0068716	-0.197829	-0.152539	-0.552775	0.662565	0.613596	0.402349	-0.25159	0.317636	0.0068716	0.233975	0.116877	0.175199	-0.957773	-0.238258	0.107506
CYFP1_HUMAN	CYFIP1	Cytoplasmic FMR1-interacting protein 1 (Specifically Rac1-associated protein 1) (Sra-1) (p140sra-1)	0.514622	0.152436	0.153685	0.140107	0.912618	0.306876	-0.278819	-0.0324954	0.0105613	0.0778287	-0.752251	0.0547923	0.868715	-0.115512	0.469593	-0.205115	-0.224288	-0.671216	-0.304715	0.816479	-0.278819	-0.0105613	-0.0790382	-0.0247247	-0.0105613	0.0236736	0.421966	0.623048	-0.0361274	0.43388	-0.100276	0.417872	-0.353464	0.133149	-0.0361274	-0.585181
CYGB_HUMAN	CYGB	Cytoglobin (Histoglobin) (HGb) (Stellate cell activation-associated protein)	0.694429	-0.0368651	0.666475	0.472796	-0.229054	0.326415	-0.019544	-0.0547929	-0.143465	0.121358	-0.341854	-0.284408	-0.3284	-0.216588	-0.166388	0.0547685	-0.415631	0.019544	0.541778	-0.0586392	0.0703143	0.354241	0.0320725	-0.518301	0.71398	0.195199	0.0475612	-0.120446	-0.224434	-0.351466	0.580349	0.157822	-0.0609555	1.86929	-0.4182	0.318812
FA49B_HUMAN	CYRIB	CYFIP-related Rac1 interactor B (L1)	-0.0168691	-0.246553	-0.0965236	-0.282995	-0.112347	0.295075	-0.11424	0.36374	-0.457233	-0.0234978	-0.130117	-0.405362	0.252205	-0.0276473	-0.20192	-0.320479	0.156404	-0.221386	0.0135182	0.247995	-0.225787	-0.0135182	-0.15648	0.419455	0.132397	0.0465971	0.148385	0.295075	-0.267433	1.37514	0.864535	0.890386	0.358332	0.896252	0.373268	0.473959
CA123_HUMAN	CZIB	CXXC motif containing zinc binding protein (UPF0587 protein C1orf123)	1.45672	-0.460062	0.97336	0.413589	0.043824	0.0554437	-0.0817827	-0.770577	-0.342564	0.0400045	-0.254482	0.799055	-0.549333	-0.10957	0.18253	0.357877	0.606875	0.653403	0.179693	-0.464592	1.1222	-0.911999	0.255059	-0.12365	-0.234956	-0.094642	0.452425	-1.05154	-0.0835826	-0.962502	0.506148	0.0818498	0.0508265	-0.786996	-1.00596	-0.0400045
DAB2_HUMAN	DAB2	Disabled homolog 2 (Adaptor molecule disabled-2) (Differentially expressed in ovarian carcinoma 2) (DOC-2) (Differentially-expressed protein 2)	0.159465	-0.360108	-0.321456	-0.161107	-0.812254	-0.044863	-0.476183	-0.248534	-0.286648	-0.465304	-0.0785286	0.107518	-0.486535	-0.26571	-0.0965713	-0.161939	-0.227261	-0.502647	0.26686	-0.174021	1.01659	1.49246	0	1.72326	0	0.537541	1.13244	0.912281	1.23078	1.09625	0.394905	1.62061	1.61329	0.0275773	0.320184	0.505163
DAG1_HUMAN	DAG1	Dystroglycan (Dystrophin-associated glycoprotein 1) [Cleaved into: Alpha-dystroglycan (Alpha-DG); Beta-dystroglycan (Beta-DG)]	1.23453	0.0184887	1.51565	-0.16181	-0.443781	-0.598863	-0.335776	0.476847	0.101583	0.320179	0.737701	0.56543	0.200705	0.0698613	0.42774	0.392472	0.667251	-0.420665	0.684749	-0.232616	-0.426948	0.884221	-0.618846	-0.127592	-0.539347	-0.553093	1.19174	-0.0184887	-0.124924	-0.274087	-0.456025	-0.402133	1.01197	-0.0530391	-0.209818	1.48791
SYDC_HUMAN	DARS1	Aspartate--tRNA ligase, cytoplasmic (EC 6.1.1.12) (Aspartyl-tRNA synthetase) (AspRS) (Cell proliferation-inducing gene 40 protein)	-0.101506	0.374056	-0.283917	-0.544055	0.361472	0.28092	-0.0194018	0.288272	-0.103205	-0.171378	-0.0702264	-0.102318	-0.011485	0.206384	0.182855	-0.269308	-0.135507	0.32134	0.0748855	0.288272	-0.288328	0.0619026	-0.0488286	0.32134	0.011485	0.274872	0.19883	0.10833	-0.215632	0.168454	-0.204887	0.664821	-0.0243695	-0.039175	-0.246505	0.556506
DAZP1_HUMAN	DAZAP1	DAZ-associated protein 1 (Deleted in azoospermia-associated protein 1)	0.524692	0.868716	-0.00970251	-0.0190592	0.4702	0.111662	0.493498	0.245086	-0.242793	-0.233103	-0.353046	-0.029238	-0.157086	0.257906	-0.29863	-0.334835	0.566276	-0.313101	-0.329748	-0.0672279	0.581993	-0.604285	0.382709	0.00970251	-0.0941517	-0.106572	0.257146	0.279969	0.425901	-0.295657	0.384976	0.0493817	0.0514252	-0.176273	-0.424731	0.268589
ACBP_HUMAN	DBI	Acyl-CoA-binding protein (ACBP) (Diazepam-binding inhibitor) (DBI) (Endozepine) (EP)	0.016237	-0.149112	-0.146492	-0.0769813	-0.828779	-0.511559	-0.249348	0.52135	-0.249348	0.396779	0.135628	-0.2274	0.616442	0.371642	0.524624	-0.42162	1.0767	-0.760588	0.357183	0.191011	0.414736	0.394017	0.311193	-0.0815452	-0.614716	0.0184769	0.255138	-0.016237	0.0789172	-0.100489	0.63606	-0.333547	0.682946	-0.516709	-0.424205	-0.0760235
DREB_HUMAN	DBN1	Drebrin (Developmentally-regulated brain protein)	1.2628	0.938905	2.56361	0.474718	2.00532	0.871879	0.353609	-0.108038	-0.415398	-0.984648	-0.193654	-0.0614976	-0.157243	-1.095	-0.536128	-1.10083	-0.271362	0.943748	-0.686866	0.51572	0.0263273	-0.631805	0.0925656	-0.0978806	0.553489	-0.0263273	-0.0605592	1.70304	2.05515	-0.0978806	-0.0891256	0.345041	0.664188	-0.265203	0.0851349	1.39656
DBNL_HUMAN	DBNL	Drebrin-like protein (Cervical SH3P7) (Cervical mucin-associated protein) (Drebrin-F) (HPK1-interacting protein of 55 kDa) (HIP-55) (SH3 domain-containing protein 7)	-0.277189	0.439982	-0.313509	-0.28848	0.269439	0.418251	0.286798	0.22854	-0.292776	-0.0288644	-0.522982	-0.00270949	-0.797764	-0.383164	-0.686537	0.342506	0.151266	-0.402897	-0.674534	0.486574	-0.0814334	-0.601386	-0.0925019	0.523687	0.00270949	0.0914632	-0.229854	0.220146	-0.19582	0.649228	0.0293656	0.513249	0.250488	0.0757075	-0.132507	0.0803165
DCK_HUMAN	DCK	Deoxycytidine kinase (dCK) (EC 2.7.1.74) (Deoxyadenosine kinase) (EC 2.7.1.76) (Deoxyguanosine kinase) (EC 2.7.1.113)	1.0992	-0.214799	1.37179	0.190983	0.205821	-0.150322	-0.145552	0.162492	0.672714	-0.387782	0.483622	-0.0446454	0.270587	0.360212	0.405976	0.840305	-0.226208	-0.0572235	-0.0712527	0.224112	-0.256988	-0.128348	-0.539582	0.402503	0.0446454	0.78233	-0.225405	0.266731	-0.470969	0.950115	-0.312471	0.450902	-0.494336	-0.155478	-0.584047	-0.402842
DCLK1_HUMAN	DCLK1	Serine/threonine-protein kinase DCLK1 (EC 2.7.11.1) (Doublecortin domain-containing protein 3A) (Doublecortin-like and CAM kinase-like 1) (Doublecortin-like kinase 1)	-0.0398773	-0.0873827	-0.142112	-0.206323	-0.568137	-0.142112	-0.0267519	-0.256645	-0.141178	-0.351398	0.134274	-0.416041	-0.0427031	0.0299701	-0.228753	-0.47235	0.362352	-0.101662	0.124811	0.20145	0.301368	0.409067	0.204122	0.857064	-0.00150138	-0.206323	1.22404	1.69164	0.258646	0.331012	0.336016	1.15096	0.14107	-0.576821	0.00150138	0.274565
PGS2_HUMAN	DCN SLRR1B	Decorin (Bone proteoglycan II) (PG-S2) (PG40)	-1.6516	-0.570931	-1.15443	-1.40015	-1.68466	0.848772	-0.853429	-1.12239	-0.0440945	-0.7802	1.54677	-0.68015	-1.09681	-1.44355	0.0440945	-0.290684	-0.734923	1.50058	-0.330468	1.10858	3.74557	0.997852	3.27455	1.06913	2.61576	1.343	1.84565	2.20131	0.22345	1.12075	0.580269	-1.07136	-0.308932	-0.0592937	2.20131	0.300125
DCPS_HUMAN	DCPS	m7GpppX diphosphatase (EC 3.6.1.59) (DCS-1) (Decapping scavenger enzyme) (Hint-related 7meGMP-directed hydrolase) (Histidine triad nucleotide-binding protein 5) (Histidine triad protein member 5) (HINT-5) (Scavenger mRNA-decapping enzyme DcpS)	1.37592	1.16646	-0.0658028	0.230357	0.0415733	0.478868	0.641676	0.24587	-0.454362	-0.482559	0.29519	0.185275	0.0966694	0.0150209	0.0542679	0.249019	0.43975	-0.809662	0.108891	-0.379038	-0.680517	-0.491104	-0.84564	-0.407333	0.222036	-0.991664	-0.239258	-0.717822	0.478868	-0.54987	-0.318189	-0.0150209	-0.0878179	-0.708781	-0.618603	0.178364
DCTD_HUMAN	DCTD	Deoxycytidylate deaminase (EC 3.5.4.12) (dCMP deaminase)	-0.674881	-0.0745876	-0.517749	0.361041	-0.602651	-0.212842	-0.222691	-0.224296	0.863423	0.00524308	0.966273	1.41668	1.07738	0.331649	0.167022	0.76089	0.836822	0.0121673	-0.197757	1.27528	0.442036	0.305839	0.866603	-0.108132	-0.27545	1.88628	-0.0602724	0.645496	0.0517501	-0.00524308	-0.251782	-0.807683	-0.682371	-0.709728	-0.00780474	-0.90409
DCTN1_HUMAN	DCTN1	Dynactin subunit 1 (150 kDa dynein-associated polypeptide) (DAP-150) (DP-150) (p135) (p150-glued)	-0.0802343	-0.0706687	0.522995	-0.0739529	0.479881	-0.0778802	0.24211	-0.637757	0.0751625	-0.0338241	0.198695	-0.497588	0.464202	0.0601136	-0.242931	0.258011	0.112851	0.375384	-0.016832	0.0468141	0.199631	0.016832	0.997949	0.506949	0.280316	-0.0809781	-0.114909	-0.715159	-0.532831	-0.0438561	-0.40059	-0.22349	-0.541078	0.19332	0.0358887	-0.179861
DCTN2_HUMAN	DCTN2	Dynactin subunit 2 (50 kDa dynein-associated polypeptide) (Dynactin complex 50 kDa subunit) (DCTN-50) (p50 dynamitin)	0.519641	0.169507	-0.0943978	0.21756	0.358401	-0.040208	0.0845036	-0.0239905	-0.0920602	-0.00396667	-0.015678	0.408514	-0.193417	-0.283192	-0.628861	-0.0943978	-0.0149077	0.00396667	0.152363	-0.207617	0.0396821	-0.0286063	-0.297113	0.857422	-0.365556	-0.0208374	0.120799	0.150221	0.673945	-0.225708	0.186859	0.316274	0.0416762	-0.330496	0.0469114	0.0339878
DCTN3_HUMAN	DCTN3	Dynactin subunit 3 (Dynactin complex subunit 22 kDa subunit) (p22)	0.054966	-0.602275	-0.301785	-0.116714	0.57612	-0.454103	-0.611672	0.891789	0.462558	0.972221	-0.369575	1.18408	1.16227	0.626344	-0.709823	-0.0211231	0.113246	0.242666	0.717306	-0.526296	-0.740081	-0.0161801	-0.305714	0.458419	-0.417352	-1.10609	0.0161801	0.247577	0.026108	-0.348261	0.247577	-0.100751	0.320908	-0.435811	0.0480452	-0.126357
DCTP1_HUMAN	DCTPP1	dCTP pyrophosphatase 1 (EC 3.6.1.12) (Deoxycytidine-triphosphatase 1) (dCTPase 1) (RS21C6) (XTP3-transactivated gene A protein)	0.177539	0.57512	-0.505785	-0.0971528	0.000414002	-0.0146346	0.496339	0.421311	-0.00841145	-0.000414002	1.09223	-0.388387	-0.506498	-0.153556	1.5544	-0.0273004	0.304681	-0.246453	-0.754798	0.72603	1.06483	0.479885	2.32808	0.336961	-0.509582	1.36633	0.312214	1.04975	-0.504142	0.158963	-0.547182	-0.213446	-0.0989559	-0.935862	0.499611	-0.338037
DCXR_HUMAN	DCXR	L-xylulose reductase (XR) (EC 1.1.1.10) (Carbonyl reductase II) (Dicarbonyl/L-xylulose reductase) (Kidney dicarbonyl reductase) (kiDCR) (Short chain dehydrogenase/reductase family 20C member 1) (Sperm surface protein P34H)	0.581879	-0.137579	0.358243	-0.422466	-1.08758	-0.867301	-0.461373	0.613939	0.246871	-0.0113632	-0.826058	-0.209512	0.107537	0.101814	0.755323	-0.148388	-0.553401	0.0113632	0.237929	0.290365	0.874702	-0.372773	0.678642	0.311307	-0.666693	-0.0205418	0.948994	0.617393	-0.604804	-0.577513	0.216042	-0.209512	0.0898474	0.649843	-0.0670201	-0.203925
DDAH1_HUMAN	DDAH1	N(G),N(G)-dimethylarginine dimethylaminohydrolase 1 (DDAH-1) (Dimethylarginine dimethylaminohydrolase 1) (EC 3.5.3.18) (DDAHI) (Dimethylargininase-1)	0.308535	0.110852	-0.0688688	0.28468	-0.666769	-0.433328	0.228846	0.265863	0.136468	0.33055	-0.0493264	1.20444	0.321102	0.387254	0.250452	0.454452	1.28027	0.0563777	-0.18383	-0.0022003	-0.326799	0.0022003	0.307724	0.776735	-0.350562	-0.15731	-0.0208922	-0.206297	-0.503433	-0.602769	-0.49671	-0.484939	-0.388951	-0.739957	-0.794021	0.161958
DDAH2_HUMAN	DDAH2	N(G),N(G)-dimethylarginine dimethylaminohydrolase 2 (DDAH-2) (Dimethylarginine dimethylaminohydrolase 2) (EC 3.5.3.18) (DDAHII) (Dimethylargininase-2) (Protein G6a) (S-phase protein)	1.30392	1.27555	1.86619	0.87251	0.490027	1.78698	1.60714	-1.73177	-0.436021	-1.56763	0.653537	-0.410215	-1.1427	-2.12663	-1.41706	-0.942842	-1.10993	0.882017	-0.021262	0.021262	0.540108	-0.670575	1.63974	0.462871	-0.4413	-1.02048	0.490027	1.5879	1.108	-0.251276	-1.03182	1.26142	-0.703794	-1.53425	-0.998866	0.241116
DDB1_HUMAN	DDB1	DNA damage-binding protein 1 (DDB p127 subunit) (DNA damage-binding protein a) (DDBa) (Damage-specific DNA-binding protein 1) (HBV X-associated protein 1) (XAP-1) (UV-damaged DNA-binding factor) (UV-damaged DNA-binding protein 1) (UV-DDB 1) (XPE-binding factor) (XPE-BF) (Xeroderma pigmentosum group E-complementing protein) (XPCe)	0.13273	0.226631	0.670964	0.0130165	0.812619	0.656865	0.538822	0.560888	-0.609616	-0.363901	-0.434706	-0.175532	-0.235248	-0.0473282	-0.614391	-0.533049	0.251751	-0.367265	0.293159	-0.634314	-0.314121	-0.365626	-0.0837591	0.100174	-0.151998	-0.544238	0.287136	0.406244	-0.0130165	0.0620376	0.178117	0.401639	0.174635	0.745163	-0.299903	-0.0917979
DDI2_HUMAN	DDI2	Protein DDI1 homolog 2 (EC 3.4.23.-)	-0.00286404	-0.0314601	0.051756	0.766471	0.00124572	-0.319414	0.115874	0.417139	-0.343375	0.236497	1.0189	0.245052	-0.370473	-0.135138	0.794475	-0.00124572	-0.227181	-0.276849	0.0199273	-0.279473	0.0942174	0.0685567	0.1541	-0.143367	0.151979	0.00965399	0.201123	-0.520471	0.65574	-0.0694415	-0.317619	-0.105955	-0.338244	-0.353103	-0.386327	0.202653
OST48_HUMAN	DDOST	Dolichyl-diphosphooligosaccharide--protein glycosyltransferase 48 kDa subunit (DDOST 48 kDa subunit) (Oligosaccharyl transferase 48 kDa subunit)	-1.39758	0.745153	-0.166132	-0.639192	0.370597	-0.582723	-0.722484	-0.398715	-0.0276625	-1.11109	0.84746	-0.556216	-0.170205	-0.428304	0.789642	0.554681	-0.840543	0.609304	-1.3346	0.268826	-0.745649	0.148329	0.370597	-0.118507	0.903779	0.571269	0.444808	0.0276625	-0.952006	0.708966	0.141478	-0.258827	0.345844	-0.533061	0.8933	0.0452333
DDRGK_HUMAN	DDRGK1	DDRGK domain-containing protein 1 (Dashurin) (UFM1-binding and PCI domain-containing protein 1)	0.476275	0.630385	-0.69444	0.568284	-0.243904	0.141391	0.475197	0.121419	-0.645012	0.408785	0.00979404	0.0151344	0.161372	-0.0230995	-0.516603	-0.138965	0.47925	-0.388525	-0.0845806	-0.896	0.587474	-0.119963	0.142411	0.163042	-0.184226	-0.20115	-0.203724	-0.0151433	0.581314	-0.0430357	0.354024	0.139541	0.116311	-0.113863	-0.441489	-0.00979404
DOPD_HUMAN	DDT	D-dopachrome decarboxylase (EC 4.1.1.84) (D-dopachrome tautomerase) (Phenylpyruvate tautomerase II)	0.748654	0.0587775	-0.533277	0.977287	-0.669768	0.0587775	0.523504	-0.29106	0.349768	0.507713	0.249291	0.532254	0.261759	0.560188	0.532254	-0.128301	1.63869	-0.343242	0.924433	-0.63005	-0.193611	-0.776063	-0.0257669	-0.978233	-0.80308	0.0257669	-0.964673	-1.01897	-2.01381	-0.591979	0.383371	-0.794214	0.242473	-0.036802	-0.913733	0.550384
DDX1_HUMAN	DDX1	ATP-dependent RNA helicase DDX1 (EC 3.6.4.13) (DEAD box protein 1) (DEAD box protein retinoblastoma) (DBP-RB)	1.03066	0.701387	0.462476	-0.602616	0.170057	0.412793	0.530919	0.153516	0.0222943	-0.7367	-0.269459	-0.864166	-0.673483	-0.295642	-0.730265	0.145679	-0.751159	-0.0530338	-0.592912	3.39932	-0.639633	-0.192667	-0.0412407	-0.474396	0.554773	0.0861204	-0.299444	0.0181861	0.364189	-0.0476394	0.155982	0.0518529	-0.497878	0.639432	0.0906153	-0.0181861
DDX17_HUMAN	DDX17	Probable ATP-dependent RNA helicase DDX17 (EC 3.6.4.13) (DEAD box protein 17) (DEAD box protein p72) (DEAD box protein p82) (RNA-dependent helicase p72)	1.88396	1.20042	1.53939	0.218958	1.60856	1.01468	0.923374	0.402378	-0.775919	-0.266194	-0.480453	-0.0166896	-0.402162	-0.563738	-0.224226	-0.286937	0.0166896	-0.383335	-0.669548	-0.444988	0.702876	-0.831473	-0.542302	-0.034512	0.195019	-0.468468	0.128657	0.310826	0.533152	-0.6497	0.533152	0.155631	-0.269457	0.129913	-0.456233	0.692482
DD19A_HUMAN	DDX19A	ATP-dependent RNA helicase DDX19A (EC 3.6.4.13) (DDX19-like protein) (DEAD box protein 19A)	0.289381	0.185208	0.410293	0.191411	0.692535	0.716163	0.0778117	-0.487836	-0.138179	0.268199	-0.380326	-0.463784	0.011747	-0.342445	-0.342445	-0.756433	-0.425629	-0.230887	-0.220748	-0.356465	-0.323656	-0.281275	-0.334179	-0.00365632	0.00365632	-0.64149	0.0761685	0.443449	0.127809	0.163501	-0.332834	0.316661	0.345077	0.203293	-0.0228487	0.0103224
DX39A_HUMAN	DDX39A	ATP-dependent RNA helicase DDX39A (EC 3.6.4.13) (DEAD box protein 39) (Nuclear RNA helicase URH49)	1.08524	0.565486	1.14592	-0.0166625	1.85895	1.05316	0.209993	0.282981	-0.799397	-0.213183	-0.418728	-0.55138	-0.287289	-0.37225	-0.18092	-0.560694	-0.269318	0.192318	0.00421632	-0.26262	-0.404966	-0.176546	-0.60223	0.14832	0.357153	0.0765951	0.280069	0.322163	-0.00421632	-0.184408	0.124671	0.382203	-0.172718	0.141003	-0.317592	0.0913883
DX39B_HUMAN	DDX39B	Spliceosome RNA helicase DDX39B (EC 3.6.4.13) (56 kDa U2AF65-associated protein) (ATP-dependent RNA helicase p47) (DEAD box protein UAP56) (HLA-B-associated transcript 1 protein)	0.624473	0.179968	0.606373	-0.361144	1.40855	0.616341	0.175106	0.0466192	-0.0393221	0.0754057	-0.436813	0.126467	0.283078	-0.118295	-0.384729	-0.212322	-0.160768	-0.479797	0.167445	0.0662239	-0.206569	-0.186876	-0.364275	-0.234931	-0.206569	-0.281737	-0.252997	0.441413	-0.328778	-0.151152	0.055414	-0.232227	0.211515	0.261053	0.0393221	0.0802727
DDX3X_HUMAN	DDX3X	ATP-dependent RNA helicase DDX3X (EC 3.6.4.13) (CAP-Rf) (DEAD box protein 3, X-chromosomal) (DEAD box, X isoform) (DBX) (Helicase-like protein 2) (HLP2)	1.12893	0.612934	0.786208	0.282728	1.16713	0.704014	0.495006	0.315479	-0.0717781	-0.00442914	-0.546416	-0.111542	-0.382127	-0.0993235	0.0721465	-0.429343	-0.0260485	-0.0313471	-0.456883	-0.414953	0.264514	-0.31393	-0.122759	-0.279249	-0.0267647	-0.576702	0.459829	0.193002	0.345332	0.239908	0.880255	0.00442914	-0.0587537	0.194527	-0.225348	0.524702
DDX42_HUMAN	DDX42	ATP-dependent RNA helicase DDX42 (EC 3.6.4.13) (DEAD box protein 42) (RNA helicase-like protein) (RHELP) (RNA helicase-related protein) (RNAHP) (SF3b DEAD box protein) (Splicing factor 3B-associated 125 kDa protein) (SF3b125)	0.14665	0.275124	0.0965658	0.00740367	0.75708	0.212034	-0.144138	-0.334559	0.935457	0.41712	-0.642149	0.232095	0.151989	-0.498259	-0.448172	-0.328483	-0.708257	-0.403583	0.473684	0.136324	-0.253221	-0.00740367	-1.09741	0.0597746	-0.0271467	-0.474927	-0.308898	-0.157229	1.4191	-0.264918	0.0522035	-0.198944	0.536629	0.155582	0.0691341	-0.298952
DDX46_HUMAN	DDX46	Probable ATP-dependent RNA helicase DDX46 (EC 3.6.4.13) (DEAD box protein 46) (PRP5 homolog)	-0.510664	-0.544496	-0.16311	-0.281559	-0.102035	-0.298131	-1.12706	0.284401	0.426216	-0.01191	1.08693	-0.308465	-0.00605708	0.871913	-0.295879	0.570815	0.272608	0.628485	0.329523	0.284401	-0.242423	0.519073	0.434881	-0.0631444	0.811991	0.00605708	0.282471	0.865255	0.60265	0.18879	-0.95215	-0.438486	0.0970841	-0.404544	-0.105979	-0.321145
DDX5_HUMAN	DDX5	Probable ATP-dependent RNA helicase DDX5 (EC 3.6.4.13) (DEAD box protein 5) (RNA helicase p68)	0.92741	0.574458	0.324998	-0.144831	1.57207	1.03487	0.688371	0.632627	-0.472416	-0.248219	-0.637419	0.0631933	-0.305573	0.00981467	-0.226479	-0.282809	-0.162454	-0.276634	-0.360101	0.112534	0.483196	-0.807195	-0.182308	-0.0831861	0.41576	-0.101758	0.556482	0.403414	0.746159	-0.16623	0.285764	0.496332	-0.438484	-0.00981467	-0.361098	0.732185
DDX6_HUMAN	DDX6	Probable ATP-dependent RNA helicase DDX6 (EC 3.6.4.13) (ATP-dependent RNA helicase p54) (DEAD box protein 6) (Oncogene RCK)	0.201129	0.0145117	0.346148	0.49916	0.973579	0.35879	0.270533	0.0410629	-0.217884	0.119529	-0.960506	-0.410228	0.150163	-0.119149	0.595366	-0.529021	-0.166716	0.116381	0.459216	-0.258551	-0.178832	-0.138512	-0.744981	-0.0615076	-0.0145117	-0.321938	-0.18463	-0.254594	-0.278516	-0.148193	0.260751	0.0727964	0.5533	0.260751	-0.0656551	0.0768108
DECR_HUMAN	DECR1	2,4-dienoyl-CoA reductase, mitochondrial (EC 1.3.1.34) (2,4-dienoyl-CoA reductase [NADPH]) (4-enoyl-CoA reductase [NADPH]) (Short chain dehydrogenase/reductase family 18C member 1)	0.183579	0.0476991	0.366496	0.05649	0.126404	0.506756	-0.433042	-0.651162	0.10666	-0.0476991	-0.960441	-0.927664	0.328456	-0.342202	-0.27782	-0.102889	-0.261482	-0.104315	-0.335012	0.379752	-0.297642	0.155449	-0.208478	-0.304475	0.820545	-0.13681	0.0682092	0.689842	0.621247	0.344301	-0.234528	0.519256	0.248745	-0.520729	0.441563	-0.157894
DEF1_HUMAN	DEFA1; DEFA1B	Neutrophil defensin 1 (Defensin, alpha 1) (HNP-1) (HP-1) (HP1) [Cleaved into: HP 1-56; Neutrophil defensin 2 (HNP-2) (HP-2) (HP2)]	-2.13254	-0.273722	-0.189683	-0.759001	-1.1539	0.207971	-1.97873	-0.800892	2.18455	0.467344	-1.01428	-0.392033	2.38265	-0.298588	-0.00755444	0.00755444	-0.127898	0.245974	-1.48503	1.59745	-0.730627	0.54997	-0.887157	2.09287	1.4386	1.08743	0.658422	0.151986	-0.508194	2.19825	0.539916	-0.410107	-0.0762412	5.48084	5.36345	0.0590694
DEK_HUMAN	DEK	Protein DEK	0.226185	-0.157067	0.211582	0.298459	0.82776	0.109135	0.183554	0.362684	-0.143151	-0.507287	-0.14774	0.0549359	-0.0847994	-0.102712	-0.909704	0.342042	0.131129	0.29434	-0.0549359	-0.160462	-0.458931	-0.772102	-0.494127	0.352938	-0.289368	0.28873	-0.443476	-1.00811	0.591066	0.345894	0.213172	0.103888	-0.473454	-0.404689	-0.660043	0.159416
DENR_HUMAN	DENR	Density-regulated protein (DRP) (Protein DRP1) (Smooth muscle cell-associated protein 3) (SMAP-3)	-0.747265	-0.449836	-0.0181776	-0.344566	0.428026	-0.344566	0.327359	-0.860305	0.775586	-0.17027	0.67237	-0.40509	-0.0428487	0.0181776	-1.70031	0.331235	-0.0709469	0.364327	-1.87751	1.40024	-0.955262	-0.303747	0.607716	0.313272	0.154797	0.980382	-0.423824	-1.24889	0.931475	0.683795	0.463551	-0.91183	-0.9405	2.36619	1.52017	0.775586
DEOC_HUMAN	DERA	Deoxyribose-phosphate aldolase (DERA) (EC 4.1.2.4) (2-deoxy-D-ribose 5-phosphate aldolase) (Phosphodeoxyriboaldolase) (Deoxyriboaldolase)	0.541498	-0.220409	0.245509	-0.0400006	0.218726	0.0273095	-0.237042	-0.223466	0.395303	0.264427	-0.0186652	-0.395464	0.341232	-0.031853	-0.064607	0.108261	-0.166933	0.538271	-0.107125	-0.259829	-0.0248236	0.246379	0.0273095	-0.172781	0.178832	-0.92874	-0.0986918	0.170796	-0.191197	0.0186652	0.146072	-0.104343	0.163771	0.349945	-0.150252	0.052237
DESM_HUMAN	DES	Desmin	-0.541757	-0.139887	0.832633	-1.93543	-0.359575	-0.704971	-1.00901	3.35716	1.7679	0.918395	3.14704	3.64036	0.594638	1.88745	4.58246	4.30288	2.98767	3.87294	0.602442	-1.16627	-1.38768	0.556827	-1.17254	-0.378437	-0.782191	-0.114323	0.114323	0.512784	0.627459	-0.43229	-0.545665	-0.927297	-0.703513	-0.912886	1.80338	-0.979686
DFFA_HUMAN	DFFA	DNA fragmentation factor subunit alpha (DNA fragmentation factor 45 kDa subunit) (DFF-45) (Inhibitor of CAD) (ICAD)	0.156835	0.426958	0.0520186	-0.132549	0.24645	0.019848	0.0897977	0.0986323	-0.180393	0.217523	0.0681445	0.0681445	-0.30386	-0.123008	-0.523603	-0.0243002	0.575051	0.227884	0.124763	-0.127551	-0.019848	-0.0578378	-0.548562	-0.10772	-0.377655	0.162748	0.123643	-0.398303	-0.236314	-0.32133	-0.240426	0.280634	0.145276	-0.353358	0.180886	-0.145132
DHRS7_HUMAN	DHRS7	Dehydrogenase/reductase SDR family member 7 (EC 1.1.-.-) (Retinal short-chain dehydrogenase/reductase 4) (retSDR4) (Short chain dehydrogenase/reductase family 34C member 1)	-0.313674	-0.280241	-0.485525	-0.636895	0.444725	-0.0701252	0.0446946	0.355481	0.233094	0.278928	-0.210038	0.106241	-0.014288	0.134552	0.189088	-0.209167	0.301715	-0.000600041	0.0227954	-0.0408554	-1.18701	-0.500746	-0.137712	0.197089	-0.459606	-0.481693	0.0722002	0.535371	0.191694	-0.0417161	0.000600041	0.160704	0.262082	-0.0208523	0.179199	-0.236272
DHX15_HUMAN	DHX15	Pre-mRNA-splicing factor ATP-dependent RNA helicase DHX15 (EC 3.6.4.13) (ATP-dependent RNA helicase #46) (DEAH box protein 15)	0.726129	0.532205	0.0492222	0.0733556	1.35761	0.382687	-0.217104	0.545045	-0.509952	-0.78367	-1.07235	-0.0250844	-0.3462	-0.555684	0.334688	-0.399252	-0.653325	0.0606789	-0.164723	0.0782671	0.872849	0.615352	0.519397	-0.104289	0.00894721	-0.626922	-0.184624	-0.00894721	-0.495467	-0.122658	0.229486	0.428809	0.0931765	-0.252294	-0.171845	0.0302305
DHX9_HUMAN	DHX9	ATP-dependent RNA helicase A (EC 3.6.4.13) (DEAH box protein 9) (DExH-box helicase 9) (Leukophysin) (LKP) (Nuclear DNA helicase II) (NDH II) (RNA helicase A)	0.695174	0.679957	0.884664	0.722046	1.50838	0.309325	0.405734	0.457378	-0.309436	-0.0925856	0.00864193	-0.126515	0.442589	-0.207621	-0.453212	-0.105975	0.187841	-0.672964	-0.0838775	-0.00259455	0.0730273	-0.0574204	-0.494337	0.20417	-0.50944	-0.357767	-0.399906	0.0183669	0.00259455	-0.0130422	0.411848	0.481372	-0.0163625	-0.706281	-0.780733	0.178228
DIAP1_HUMAN	DIAPH1	Protein diaphanous homolog 1 (Diaphanous-related formin-1) (DRF1)	-0.488683	0.217557	0.133024	-0.432269	0.00628481	-0.034658	0.213798	-0.144909	0.569636	-0.483347	0.293992	-0.577936	-0.295776	-0.220265	0.253783	-0.366008	0.102838	0.255178	0.319315	0.00851233	-0.242427	-0.663856	0.358537	-0.553879	0.229807	0.520623	0.0276839	-0.496925	1.5367	0.413798	-0.649486	-0.0307501	-0.00628481	0.27787	-0.0187657	-0.0290881
RRP44_HUMAN	DIS3	Exosome complex exonuclease RRP44 (EC 3.1.13.-) (EC 3.1.26.-) (Protein DIS3 homolog) (Ribosomal RNA-processing protein 44)	-0.411982	0.421795	-0.433926	0.191159	-0.814849	-0.39517	0.0189399	-0.60486	-0.0189399	-0.444259	0.320481	-0.76404	-0.259585	0.103849	-0.358194	0.0319215	-0.617211	0.126112	-1.11596	0.3561	1.08804	0.0456888	1.01231	0.148607	0.319477	0.24518	-0.0511005	0.0582065	0.101063	-0.086449	-0.180316	-0.752276	-0.768733	0.278671	0.580542	-0.867859
DLDH_HUMAN	DLD GCSL LAD PHE3	Dihydrolipoyl dehydrogenase, mitochondrial (EC 1.8.1.4) (Dihydrolipoamide dehydrogenase) (Glycine cleavage system L protein)	0.0439088	0.106564	0.10965	-0.00359744	0.00540844	-0.16766	-0.395395	0.909987	-0.20453	-0.0533645	-0.112098	0.213334	0.110531	0.255288	-0.176312	-0.0478291	0.24881	-0.0172271	0.000367948	-0.640192	-0.481014	-0.503496	-0.184166	-0.0164301	-0.290075	-0.212547	0.125909	-0.470572	0.161796	0.00125628	0.0277289	0.379439	0.280838	0.329618	-0.000367948	0.0477724
DLG1_HUMAN	DLG1	Disks large homolog 1 (Synapse-associated protein 97) (SAP-97) (SAP97) (hDlg)	-0.380952	0.349919	0.141607	-0.437208	0.225248	-0.102208	-0.0682575	-0.0674911	-0.231532	0.102621	-0.72775	-0.0242003	0.35654	-0.0499874	-0.360329	-0.314815	0.169397	-0.121649	0.08472	0.187096	0.246016	0.25137	0.709694	-0.28129	0.0589265	-0.130225	-0.0114528	-0.574916	0.994368	0.52847	-0.645402	0.670308	0.402134	0.56474	0.0114528	-0.118927
ODO2_HUMAN	DLST	Dihydrolipoyllysine-residue succinyltransferase component of 2-oxoglutarate dehydrogenase complex, mitochondrial (EC 2.3.1.61) (2-oxoglutarate dehydrogenase complex component E2) (OGDC-E2) (Dihydrolipoamide succinyltransferase component of 2-oxoglutarate dehydrogenase complex) (E2K)	-0.0111761	0.107749	0.369105	0.0111761	-0.181739	-0.226148	-0.0675074	-0.0996427	-0.423846	0.490487	-0.402074	0.580601	0.252425	0.395654	0.16194	0.147246	0.514073	-0.294155	0.248562	-0.709946	0.252425	0.167308	-0.782323	-0.281366	-0.327418	-0.0619427	0.490487	-0.227434	1.28563	-0.17111	0.0434183	0.439463	-0.472913	-0.335231	0.235739	-0.165235
DAAF5_HUMAN	DNAAF5	Dynein assembly factor 5, axonemal (HEAT repeat-containing protein 2)	-0.254863	-0.228158	0.837203	-0.688798	1.31702	0.578592	0.398944	0.00232814	-0.54764	-0.700415	0.0531568	-0.586799	-0.284783	-0.0491586	-1.22196	1.01844	-0.530552	-0.00592241	-1.27166	0.78193	-0.34804	0.182643	1.997	1.46832	0.488796	0.879395	-0.682865	-0.168363	-0.258854	1.54816	-0.241266	0.714078	0.0683263	1.48955	-0.00232814	0.156491
DNJA1_HUMAN	DNAJA1	DnaJ homolog subfamily A member 1 (DnaJ protein homolog 2) (HSDJ) (Heat shock 40 kDa protein 4) (Heat shock protein J2) (HSJ-2) (Human DnaJ protein 2) (hDj-2)	0.013026	0.0685645	0.0840717	0.36029	0.143748	-0.19118	0.0972175	-0.00336623	0.00336623	-0.406537	-0.122919	-0.426098	0.183597	0.16708	-0.535208	-0.427835	0.0205024	-0.386154	-0.632554	0.255899	-0.387022	-0.0346183	0.146092	0.287206	-0.0277346	-0.218679	0.102836	-0.113684	0.0158851	-0.257142	0.322045	-0.337534	-0.0637274	0.076509	-0.198079	0.254617
DNJA2_HUMAN	DNAJA2	DnaJ homolog subfamily A member 2 (Cell cycle progression restoration gene 3 protein) (Dnj3) (Dj3) (HIRA-interacting protein 4) (Renal carcinoma antigen NY-REN-14)	-0.406608	-0.485955	-0.010471	-0.250946	0.0473662	-0.033337	0.415066	2.20157	1.99978	-0.341418	2.21247	-0.289472	0.319707	0.010471	-1.14516	0.736253	0.79963	2.19598	-0.813831	0.0542868	-0.131387	-0.68112	0.0192431	0.267674	-0.104161	-0.354098	-0.514038	-0.261958	1.36893	-0.15918	0.18999	-0.359967	0.839538	-0.329535	1.12139	0.280131
DNJB1_HUMAN	DNAJB1	DnaJ homolog subfamily B member 1 (DnaJ protein homolog 1) (Heat shock 40 kDa protein 1) (HSP40) (Heat shock protein 40) (Human DnaJ protein 1) (hDj-1)	-0.00689561	0.722258	0.0865617	0.0890313	0.160632	0.021652	0.311933	0.0161354	-0.157883	-0.611047	-0.0122216	-0.341535	-0.225736	0.267629	0.118724	0.306507	0.149798	-0.144015	0.372438	0.436111	-0.16683	-0.418076	-0.262151	-0.408816	1.17513	0.00689561	-0.227633	-0.0875198	0.249925	-0.126079	-0.386173	0.405115	-0.14334	0.265651	-0.443121	-0.0758066
DJB11_HUMAN	DNAJB11	DnaJ homolog subfamily B member 11 (APOBEC1-binding protein 2) (ABBP-2) (DnaJ protein homolog 9) (ER-associated DNAJ) (ER-associated Hsp40 co-chaperone) (Endoplasmic reticulum DNA J domain-containing protein 3) (ER-resident protein ERdj3) (ERdj3) (ERj3p) (HEDJ) (Human DnaJ protein 9) (hDj-9) (PWP1-interacting protein 4)	-0.190586	0.160181	0.158558	0.335451	0.0773087	0.0120259	0.45784	-0.0261074	-0.695544	0.0558675	-0.619603	-0.00386344	-0.0135838	0.00386344	0.0827329	-0.0542791	0.320024	-0.680278	-0.0988266	-0.19472	0.577277	0.50841	0.0779991	-0.395123	-0.237597	0.0415759	0.554743	-0.214711	-0.125571	-0.235002	0.300956	-0.15131	0.21629	0.0844932	-0.332824	-0.059773
DNJB2_HUMAN	DNAJB2	DnaJ homolog subfamily B member 2 (Heat shock 40 kDa protein 3) (Heat shock protein J1) (HSJ-1)	-0.602349	-0.940188	0.112894	-0.064593	-0.691779	-0.146829	-0.767822	0.0810966	0.064593	0.103285	0.504909	-0.739722	-0.219138	-0.377774	-0.82638	1.62042	0.288637	0.617931	0.122475	0.606801	0.318497	-0.194148	1.73405	0.446606	0.377151	1.09503	-0.272923	-0.795957	0.632159	-0.0718806	0.134883	-0.412698	-0.364308	-0.243362	-0.120717	0.306628
DNJB4_HUMAN	DNAJB4	DnaJ homolog subfamily B member 4 (Heat shock 40 kDa protein 1 homolog) (HSP40 homolog) (Heat shock protein 40 homolog) (Human liver DnaJ-like protein)	0.0126095	0.0080379	0.10554	-0.166136	-0.254377	-0.105149	-0.0564668	-0.0080379	0.08499	-0.570793	-0.282795	-0.0479605	0.116984	0.130472	0.257941	-0.353722	0.650074	0.0407588	-0.296249	0.0419549	0.309126	-0.0525067	-0.520979	-0.619115	0.651032	-0.070686	0.329064	-0.246924	0.0301426	-0.667868	0.10554	-0.751041	0.333568	0.793281	-0.0564668	0.594695
DNJB6_HUMAN	DNAJB6	DnaJ homolog subfamily B member 6 (HHDJ1) (Heat shock protein J2) (HSJ-2) (MRJ) (MSJ-1)	-0.00938931	0.191733	0.104162	-0.261399	0.132543	-0.0975104	-0.71993	0.218102	2.45853	0.185203	3.82483	-0.325606	0.214001	-0.100058	-0.508973	4.35039	0.394475	3.6933	0.422312	-0.11401	-0.411115	0.268245	-0.0211934	-0.470361	0.0977083	-0.0056897	-0.142901	-0.28671	-0.620113	0.0326728	-0.0273444	0.15821	-0.016584	0.0056897	-0.119219	0.286454
DNJC7_HUMAN	DNAJC7	DnaJ homolog subfamily C member 7 (Tetratricopeptide repeat protein 2) (TPR repeat protein 2)	-0.989631	-0.144795	0.502351	-0.259012	0.315704	-1.24069	0.0400608	-0.510078	1.76928	-0.39754	0.980838	-0.597481	-0.257334	0.182975	0.325147	1.15245	-1.00117	0.831131	-0.553641	1.57225	-0.594416	-1.5162	0.407968	-0.0400608	0.162294	0.954046	-0.895019	-1.48394	-0.776647	1.24961	1.52762	-0.902525	-1.09976	2.27453	0.285951	1.09041
DNJC8_HUMAN	DNAJC8	DnaJ homolog subfamily C member 8 (Splicing protein spf31)	0.0902647	0.685246	-0.157795	-0.287988	-0.0227995	-0.0186654	-0.0712418	0.00374636	0.220459	-0.502406	-0.651506	0.4704	-0.00374636	0.269846	-0.442968	-0.77357	0.533847	0.149121	0.234535	0.393854	-0.111492	0.324513	-1.07444	0.576305	-0.534409	-0.104767	0.219017	-0.164891	0.772115	-0.839178	0.601585	0.56277	0.649501	-0.235822	-0.625268	0.759768
DNJC9_HUMAN	DNAJC9	DnaJ homolog subfamily C member 9 (HDJC9) (DnaJ protein SB73)	0.195585	0.520343	1.59294	-0.0251241	0.222141	-0.206658	0.409644	0.0314248	0.348279	0.341355	0.290503	0.323793	0.133646	0.427846	1.24277	0.69747	-0.217057	-0.266325	0.488149	0.56247	-0.212586	-0.167509	-0.404504	-0.623222	-0.354611	-0.588556	0.0251241	-0.796219	-0.16553	-0.203294	-0.167509	-0.392252	-0.0417693	0.139127	-1.04941	-0.438825
DNS2A_HUMAN	DNASE2	Deoxyribonuclease-2-alpha (EC 3.1.22.1) (Acid DNase) (Deoxyribonuclease II alpha) (DNase II alpha) (Lysosomal DNase II) (R31240_2)	-0.266573	-0.0845915	-0.163431	0.164033	-0.681386	0.0175404	-0.455418	-0.424417	0.025034	0.391466	-0.0175404	-0.115445	-0.166386	-0.155839	-0.322744	0.170957	-0.0800276	-0.18818	-0.0381035	0.15927	-0.14362	0.562572	-0.398296	0.454011	0.665019	0.248975	-0.0353812	0.495249	0.46374	0.187941	0.269999	0.468525	0.73283	0.539772	-0.0968108	0.366795
DYN1_HUMAN	DNM1	Dynamin-1 (EC 3.6.5.5)	1.23619	-0.26869	1.37584	0.839248	-1.04232	0.457154	0.540283	-0.528034	1.85101	0.393929	0.684269	1.71445	-0.00148657	1.5143	-1.12034	1.72931	0.00148657	0.299443	2.17773	0.756798	-0.582215	-0.942167	-0.8373	1.24016	0.160722	-0.469294	-0.740357	-0.0698996	-1.2818	-0.902858	-0.723377	-1.29118	-0.760306	1.51929	-0.67486	-0.466317
DNM1L_HUMAN	DNM1L	Dynamin-1-like protein (EC 3.6.5.5) (Dnm1p/Vps1p-like protein) (DVLP) (Dynamin family member proline-rich carboxyl-terminal domain less) (Dymple) (Dynamin-like protein) (Dynamin-like protein 4) (Dynamin-like protein IV) (HdynIV) (Dynamin-related protein 1)	0.135509	0.223598	0.746348	0.18631	0.746348	-0.0488411	0.258585	1.14213	-0.467708	0.398457	-0.337159	0.0875942	-0.0728691	-0.325697	0.356651	0.056561	0.0700778	-0.185658	0.149959	-0.32804	-0.596243	-0.25071	-0.532234	-0.0569544	-0.441241	-0.320193	-0.0841245	0.201289	0.0337898	-0.188974	-0.30445	0.518292	-0.0337898	0.0427957	0.0459559	-0.0921375
DYN2_HUMAN	DNM2	Dynamin-2 (EC 3.6.5.5)	-0.515088	0.0250206	-0.408333	-0.556309	0.626975	-0.0250206	-0.41815	0.091478	-0.76336	-0.486914	-0.701739	-0.428915	-0.524047	-0.0920202	-0.172656	-0.3968	-0.587448	-0.48049	-0.401395	-0.266744	0.0821142	0.37194	-0.0876704	0.598971	0.843435	0.0500517	0.887118	0.916726	0.832475	0.865003	0.443641	0.595156	0.786681	1.01207	0.843435	0.436484
DNMT1_HUMAN	DNMT1	DNA (cytosine-5)-methyltransferase 1 (Dnmt1) (EC 2.1.1.37) (CXXC-type zinc finger protein 9) (DNA methyltransferase HsaI) (DNA MTase HsaI) (M.HsaI) (MCMT)	0.380486	-0.291	-0.200752	-1.07268	-0.0158734	-0.372809	0.367661	0.110378	0.436823	0.0114495	0.221665	0.352586	-1.28326	0.135193	0.310497	0.352586	-0.673009	0.602276	-0.0759569	-0.453298	-0.0097116	-0.465433	-0.0506025	-0.0167411	0.66166	0.550384	0.0097116	0.0843279	-0.852367	-0.138696	0.0267388	-0.131349	0.103805	-0.190777	0.0274431	-0.0962966
DNPEP_HUMAN	DNPEP	Aspartyl aminopeptidase (EC 3.4.11.21)	0.418822	0.0619084	0.316901	0.349552	0.0403305	0.465596	0.0619084	-0.451946	-0.13505	-0.476079	-0.61318	-0.375556	-0.872912	-0.39656	0.183693	-0.357486	-0.328399	0.159285	-0.0343971	-0.938052	0.766793	-0.205341	-0.799973	0.0762713	-1.09727	0.0437489	-0.0588944	-0.246361	0.330997	-0.277393	0.413539	0.0343971	0.391154	0.966681	0.19376	-0.0449593
DNPH1_HUMAN	DNPH1	2'-deoxynucleoside 5'-phosphate N-hydrolase 1 (EC 3.2.2.-) (c-Myc-responsive protein RCL)	1.28253	0.66938	0.352617	1.08461	0.827838	1.09556	1.32099	-0.60017	0.0751659	-0.385399	-0.238097	-0.2178	-0.51318	-0.387611	-0.487255	-0.263786	-0.656557	-0.178762	-0.404501	0.200926	-0.0308381	-0.023229	-0.0549723	0.303334	0.421035	-0.491293	-0.180425	0.197858	0.0882937	0.353565	0.464462	0.0676201	0.023229	-0.570692	-0.287604	0.237407
DOHH_HUMAN	DOHH	Deoxyhypusine hydroxylase (hDOHH) (EC 1.14.99.29) (Deoxyhypusine dioxygenase) (Deoxyhypusine monooxygenase) (HEAT-like repeat-containing protein 1)	2.08294	-0.441543	0.251681	1.77985	-0.328532	0.213184	-0.0183052	0.112489	-0.376009	-0.0302032	0.356931	-0.729754	0.706794	-0.367762	-0.166034	-0.0866282	0.0033414	-0.0824048	0.710983	-0.297317	0.0446132	-0.73568	-0.0033414	-0.0122183	-0.28216	0.421532	0.291724	0.18914	-0.0866282	-0.36901	0.238875	-0.0561803	0.402684	0.551182	0.0252721	0.68184
DOK2_HUMAN	DOK2	Docking protein 2 (Downstream of tyrosine kinase 2) (p56(dok-2))	0.641323	0.266951	0.224811	0.419938	-0.823655	-0.640929	0.241393	-0.502769	0.767604	-0.123189	1.62422	-0.265304	-0.145051	-0.284401	0.0425336	1.12021	-0.017992	1.8381	1.24082	0.623682	-0.921624	0.181601	0.017992	-0.326856	1.28097	0.374267	-0.140803	-0.332947	-0.776374	0.672869	0.311295	-0.256142	-0.380038	-0.507268	-0.473207	-0.294438
DPM3_HUMAN	DPM3	Dolichol-phosphate mannosyltransferase subunit 3 (Dolichol-phosphate mannose synthase subunit 3) (DPM synthase subunit 3) (Dolichyl-phosphate beta-D-mannosyltransferase subunit 3) (Mannose-P-dolichol synthase subunit 3) (MPD synthase subunit 3) (Prostin-1)	-1.31477	-0.284965	0.143048	-1.02298	0.388876	0.189662	-0.9163	0.0167534	-0.779727	0.631316	-0.567351	-0.967603	-0.474796	0.0379682	-0.267956	1.11179	-0.0167534	-0.108267	-0.454356	-0.468822	0.211518	0.489737	-0.353125	0.744672	-0.139325	-0.396773	-0.21926	0.464787	-0.519588	0.164494	0.307823	0.324233	0.932673	0.181134	0.273132	0.272068
DPP3_HUMAN	DPP3	Dipeptidyl peptidase 3 (EC 3.4.14.4) (Dipeptidyl aminopeptidase III) (Dipeptidyl arylamidase III) (Dipeptidyl peptidase III) (DPP III) (Enkephalinase B)	-0.316069	-0.0105284	0.00138334	-0.262755	-0.532455	-0.265495	0.026271	-0.561416	0.285729	-0.684876	-0.267506	-0.265495	0.182797	-0.00138334	0.0500209	0.235948	0.165627	-0.6246	-0.535024	0.143997	-0.0186485	0.133746	-0.184319	0.38069	-0.267506	0.794625	0.057177	-0.292856	0.278562	0.0799118	0.647024	0.721869	0.907764	-0.344961	-0.0499675	0.506865
DPP4_HUMAN	DPP4	Dipeptidyl peptidase 4 (EC 3.4.14.5) (ADABP) (Adenosine deaminase complexing protein 2) (ADCP-2) (Dipeptidyl peptidase IV) (DPP IV) (T-cell activation antigen CD26) (TP103) (CD antigen CD26) [Cleaved into: Dipeptidyl peptidase 4 membrane form (Dipeptidyl peptidase IV membrane form); Dipeptidyl peptidase 4 soluble form (Dipeptidyl peptidase IV soluble form)]	-0.510282	0.289047	0.288253	-0.818591	-0.614516	0.182411	-0.224827	-0.690297	0.197	-0.00852051	0.04488	-0.222246	-0.0164346	-0.0815679	-0.237605	-0.589098	0.337266	-0.592114	0.244016	0.0607203	-0.363604	0.864214	-0.649975	-0.0546971	-0.212366	0.184817	1.42245	0.347379	0.342145	-0.106098	0.00852051	1.39046	2.46493	0.723094	0.18982	-0.173947
DPP2_HUMAN	DPP7	Dipeptidyl peptidase 2 (EC 3.4.14.2) (Dipeptidyl aminopeptidase II) (Dipeptidyl peptidase 7) (Dipeptidyl peptidase II) (DPP II) (Quiescent cell proline dipeptidase)	-0.587315	0.0594037	0.133679	0.616763	-1.11325	-0.347246	1.88354	-0.271948	-0.650898	0.932745	-0.57338	1.20215	-0.6047	-0.426654	1.08804	0.435603	0.336863	-0.131078	-0.384366	-0.384366	0.160347	0.0803953	0.381538	-0.392139	-0.677511	-0.252052	-0.270259	0.878578	-0.286201	0.149218	0.203738	0.0953756	0.986262	-0.0594037	0.156002	-0.177059
DERM_HUMAN	DPT	Dermatopontin (Tyrosine-rich acidic matrix protein) (TRAMP)	-3.05329	0.0230986	-3.67352	-1.26454	-1.98511	-0.361208	0.0731798	0.336016	0.928922	-0.367205	2.21564	-0.492924	-0.746585	-0.0230986	1.02003	-0.288675	-1.20701	1.03789	-0.361208	1.17281	2.79146	1.28139	3.07833	0.822681	-0.141444	1.64685	1.32005	1.58581	-1.61116	1.75804	-0.604176	-1.70531	-1.21921	-2.14937	2.25156	0.747838
DPY30_HUMAN	DPY30	Protein dpy-30 homolog (Dpy-30-like protein) (Dpy-30L)	1.07193	0.470486	0.881147	0.735964	0.209871	0.260292	0.466959	-0.00215754	-0.349519	0.39658	-0.234913	0.00215754	0.222149	-0.499488	0.102779	0.0908601	-0.0928139	-0.313647	-0.223272	-0.757444	0.333281	0.206823	-0.383839	-0.220029	-0.394728	0.153409	-0.646212	-0.647048	-0.668377	-0.45428	0.464909	-0.178272	0.16893	-0.485509	-0.0752983	0.241037
DPYL2_HUMAN	DPYSL2	Dihydropyrimidinase-related protein 2 (DRP-2) (Collapsin response mediator protein 2) (CRMP-2) (N2A3) (Unc-33-like phosphoprotein 2) (ULIP-2)	-0.0226961	-0.442823	0.927658	-0.331016	0.678613	0.296681	-0.675789	-1.2635	0.148125	-0.398668	-0.217989	-0.0105531	-1.02473	-0.23356	-0.459657	-0.488107	0.0165064	0.0903894	-0.368584	-0.261319	0.475347	0.167411	0.30409	0.665	-0.0169542	0.0703666	0.0232236	1.93959	0.289024	0.0105531	-0.029981	0.623608	-0.0226961	-0.96125	0.263137	0.30409
DPYL3_HUMAN	DPYSL3	Dihydropyrimidinase-related protein 3 (DRP-3) (Collapsin response mediator protein 4) (CRMP-4) (Unc-33-like phosphoprotein 1) (ULIP-1)	-0.0537522	-1.95218	-1.28023	-2.17269	-1.86714	-0.601239	-1.28023	0.606582	0.549192	0.0537522	1.04743	1.3717	0.128736	1.20817	1.40621	0.668203	1.40621	1.0284	0.869392	-0.474231	-0.123064	-0.780672	-0.0608382	0.906399	0.277128	-0.895144	-0.184955	-0.131705	0.717799	-0.919574	-0.725919	0.266526	-0.652912	-1.57981	0.234433	0.202403
DPYL4_HUMAN	DPYSL4	Dihydropyrimidinase-related protein 4 (DRP-4) (Collapsin response mediator protein 3) (CRMP-3) (UNC33-like phosphoprotein 4) (ULIP-4)	0.0210639	0.0696229	-0.645178	-0.572744	0.981267	-0.525403	-0.49338	0.00156417	2.90326	0.692084	2.21357	1.0361	1.82532	1.35066	0.762569	0.375839	2.54996	0.504371	-0.00970896	-0.343788	-0.374037	-0.581004	-0.394439	0.000671382	-0.0751801	0.0829456	-0.272785	-0.394439	0.356712	-0.000671382	-0.534987	-0.3732	-0.568217	-0.465082	0.0329458	-1.0413
NC2B_HUMAN	DR1	Protein Dr1 (Down-regulator of transcription 1) (Negative cofactor 2-beta) (NC2-beta) (TATA-binding protein-associated phosphoprotein)	0.817425	0.223576	0.51881	1.19857	0.35768	-0.0355404	0.24355	0	-0.930259	0.318135	-0.187915	0.191104	0.0215355	-0.32037	0	-1.20454	0.489559	-0.167654	0.0512063	-1.07066	0.315165	0.228889	-0.764991	-0.154391	-0.424531	-0.457711	0.377908	-0.344319	-0.454354	-0.349316	0.650516	0.12851	-0.248017	-0.480021	-0.458569	0.396406
NC2A_HUMAN	DRAP1	Dr1-associated corepressor (Dr1-associated protein 1) (Negative cofactor 2-alpha) (NC2-alpha)	0.289969	0.253885	-0.147089	0.565154	0.49379	0.21187	0.545464	0.802202	0.25051	-0.0544177	-0.0280858	1.01413	0.0169967	0.660492	-0.0169967	-0.281434	1.49467	-0.486175	0.458945	-0.502113	-0.189491	0.339809	-0.783222	-0.165916	0.26687	-0.6375	-0.756783	-1.45354	-1.28007	-0.587304	0.453529	0.385816	-0.461733	-0.487848	-0.649101	0.259104
DRG1_HUMAN	DRG1	Developmentally-regulated GTP-binding protein 1 (DRG-1) (Neural precursor cell expressed developmentally down-regulated protein 3) (NEDD-3) (Translation factor GTPase DRG1) (TRAFAC GTPase DRG1) (EC 3.6.5.-)	-1.05037	0.179822	-0.149997	-0.37406	-0.849669	0.23666	0.171849	-0.576749	1.49569	-0.103127	2.24374	-1.03961	2.21019	1.40779	-0.70255	0.922326	1.5437	0.910276	1.60983	-0.0222077	1.13552	0.0975242	0.867546	-0.0496984	0.125929	0.589617	-0.662883	-0.0746534	-0.648725	-0.0272379	-0.460021	-0.771738	-0.59207	0.0222077	0.476605	-0.426662
DEST_HUMAN	DSTN	Destrin (Actin-depolymerizing factor) (ADF)	-0.43291	-0.454443	-0.486671	-0.337436	-1.00966	-0.0277468	0.332627	2.23854	1.27836	1.7539	2.16972	1.85804	1.70527	2.19123	2.11473	1.0016	1.36308	1.3861	2.58648	-0.845953	0.051334	-0.874326	-0.404072	-0.172607	-0.732951	-0.136506	-0.1798	0.0741341	0.0208789	-0.294169	-0.0208789	-0.382188	0.459926	-0.921846	-0.0718735	0.325886
KTHY_HUMAN	DTYMK	Thymidylate kinase (EC 2.7.4.9) (dTMP kinase)	0.0829066	-0.424356	-0.0583124	-1.21975	-0.144749	-0.24008	-0.399028	1.16768	0.767619	0.365179	0.324635	0.672278	1.09359	0.979663	1.00669	0.776258	0.861436	-0.131283	-0.411577	0.107609	0.264405	0.0766327	-0.813075	0.0267967	-0.0343353	0.092359	-0.0267967	-0.688561	-0.77969	-0.394165	-0.247588	0.660112	-0.388632	-0.477959	0.290813	-0.052691
DUS23_HUMAN	DUSP23	Dual specificity protein phosphatase 23 (EC 3.1.3.16) (EC 3.1.3.48) (Low molecular mass dual specificity phosphatase 3) (LDP-3) (VH1-like phosphatase Z)	0.103273	0.416057	-0.313425	0.1724	-0.113944	0.0288226	0.157184	0.994606	-0.39102	-0.0609612	-0.0760692	0.0402983	-0.137005	0.732389	0.811876	1.75505	-0.181775	0.721979	0.98786	-0.0883186	0.692227	-0.2353	-0.111433	-0.158105	-0.0701664	-0.441401	-0.643644	-0.543454	1.67928	0.297617	0.73613	-0.0681247	1.2146	0.359354	-0.0288226	-0.13321
DUS3_HUMAN	DUSP3	Dual specificity protein phosphatase 3 (EC 3.1.3.16) (EC 3.1.3.48) (Dual specificity protein phosphatase VHR) (Vaccinia H1-related phosphatase) (VHR)	0.376616	-1.04869	3.05613	0.382969	-0.309069	-0.302265	-1.30191	0.145264	0.572507	1.33611	-0.656894	0.352772	0.681118	0.00404108	-0.444982	0.0402694	-0.051946	-0.454035	1.09774	0.749561	0.930589	-0.535257	-0.254655	-0.00404108	-0.254655	-0.240504	0.930589	0.949419	-0.279967	-0.361228	-0.0980662	-0.481814	0.159015	1.57783	-0.473449	1.02166
DUT_HUMAN	DUT	Deoxyuridine 5'-triphosphate nucleotidohydrolase, mitochondrial (dUTPase) (EC 3.6.1.23) (dUTP pyrophosphatase)	-0.0468477	0.244805	1.22476	0.230463	0.0648366	0.528612	-0.211461	0.174859	0.264679	0.879779	-0.879288	-0.22855	-0.157246	0.066535	0.27346	-0.0200759	0.870731	-0.65231	-0.084215	-0.281169	-0.0406454	-0.0295097	-0.724337	-0.750649	0.032468	-1.01318	0.232098	0.292678	-0.600164	0.0525516	0.0655999	-0.329135	0.0200759	1.71198	-0.215898	-0.16059
DYHC1_HUMAN	DYNC1H1	Cytoplasmic dynein 1 heavy chain 1 (Cytoplasmic dynein heavy chain 1) (Dynein heavy chain, cytosolic)	-0.424989	0.101965	-0.579174	-0.26117	0.309187	0.297459	0.206803	0.0121174	-0.0924164	-0.222971	0.246601	-0.0325076	-0.250056	0.252102	0.374817	0.0354369	-0.28521	-0.0317662	0.118766	-0.33311	-0.427017	-0.315512	0.355085	0.24575	-0.0307079	0.171627	1.00096	1.37386	-0.309258	0.229818	-0.1935	0.234492	-0.0121174	-0.14384	0.272357	-0.241306
DC1I2_HUMAN	DYNC1I2	Cytoplasmic dynein 1 intermediate chain 2 (Cytoplasmic dynein intermediate chain 2) (Dynein intermediate chain 2, cytosolic) (DH IC-2)	-0.304282	0.0584459	-0.351979	-0.2812	-0.0835529	-0.0047803	0.0633783	-0.121348	-0.124014	-0.141321	0.0047803	-0.040613	0.080435	-0.11389	0.0971872	0.166691	0.0256396	-0.269546	-0.11277	-0.163092	0.244146	-0.0301031	0.557324	0.259147	0.187879	0.194388	0.513093	0.518901	-0.0427297	-0.0920789	0.18292	0.00617087	0.0239834	-0.181933	0.477088	-0.119823
DC1L1_HUMAN	DYNC1LI1	Cytoplasmic dynein 1 light intermediate chain 1 (LIC1) (Dynein light chain A) (DLC-A) (Dynein light intermediate chain 1, cytosolic)	-0.359008	0.1413	0.223363	0.116994	-0.228603	-0.298028	-0.527856	-0.00212612	-0.368286	-0.23102	-0.116206	-0.0491219	-0.197583	-0.417045	0.295597	-0.41112	0.153236	0.107854	0.198923	-0.380506	-0.148873	-0.228603	-0.527856	0.185746	0.00212612	0.346058	0.390042	0.140246	0.616203	-0.320262	0.417215	0.18191	0.103257	0.099204	-0.446206	0.00212612
DC1L2_HUMAN	DYNC1LI2	Cytoplasmic dynein 1 light intermediate chain 2 (Dynein light intermediate chain 2, cytosolic) (LIC-2) (LIC53/55)	-0.413347	0.0915607	0.027156	-0.1301	0.00225209	0.487516	-0.306607	-0.109118	0.221793	0.353073	0.591049	-0.391158	-0.215319	0.121879	0.25903	0.355358	0.306267	0.861736	-0.461277	1.42353	-0.00225209	-0.45402	1.6334	0.159799	0.0222015	-0.190628	0.184806	-0.1815	-0.121405	-0.428934	-0.233855	-0.149528	-0.21235	0.704837	-0.122281	-0.167719
DYL1_HUMAN	DYNLL1	Dynein light chain 1, cytoplasmic (8 kDa dynein light chain) (DLC8) (Dynein light chain LC8-type 1) (Protein inhibitor of neuronal nitric oxide synthase) (PIN)	-0.458298	-0.225567	3.27593	0.395457	1.05296	0.531079	-0.766886	-0.29079	1.6789	0.0933135	0.779669	-0.346379	-0.162339	1.11176	-1.10751	1.34184	1.85793	1.05296	-0.471192	1.50685	-0.512559	-0.674105	-0.0933135	0.493966	1.22301	-0.356897	-0.544351	-0.868133	-0.933902	0.63695	-0.468532	-0.744096	-0.956982	1.66623	1.39435	1.65339
DYL2_HUMAN	DYNLL2	Dynein light chain 2, cytoplasmic (8 kDa dynein light chain b) (DLC8b) (Dynein light chain LC8-type 2)	0.512839	-0.0173873	-0.374514	0.831245	-0.48284	0.0561181	0.892545	-0.144722	0.0858268	0.373707	0.550037	0.583837	0.37665	0.047452	0.434125	-0.222324	-0.00826984	0.617474	0.364676	-0.341693	0.387293	-0.0261323	0.50021	0.330477	-0.587472	-0.191008	0.00826984	-0.177693	-0.541089	-0.119756	-0.41354	0.0458616	-0.0117654	-1.05379	-1.18399	-0.79568
DLRB1_HUMAN	DYNLRB1	Dynein light chain roadblock-type 1 (Bithoraxoid-like protein) (BLP) (Dynein light chain 2A, cytoplasmic) (Dynein-associated protein Km23) (Roadblock domain-containing protein 1)	0.0743905	-0.119488	-0.565364	0.698639	-0.869348	-0.00520582	0.533588	0.0581974	-0.164927	-0.176334	0.49344	-0.175251	0.230433	0.117099	0.0205258	-0.316861	0.51275	0.00520582	0.535768	0.00656823	0.291745	0.314866	0.200206	-0.533913	-0.44023	0.351003	0.134513	0.378322	-0.181822	-0.508049	-0.00520582	-0.277298	-0.157273	-0.346283	-0.417464	-0.343462
DYLT1_HUMAN	DYNLT1	Dynein light chain Tctex-type 1 (Protein CW-1) (T-complex testis-specific protein 1 homolog)	-0.856565	0.0619777	-0.532434	-0.243493	-0.31803	-0.145598	0.073235	-0.477942	0.220212	-0.0931948	0.0619777	0.252137	-0.0524651	0.363307	-0.460121	0.279462	-0.258297	0.612104	1.35713	-0.12149	0.272105	0.172612	0.028584	-0.0308795	-0.512676	0.0860999	0.280229	0.664181	-0.00567281	-0.215437	-0.097236	-0.0942964	0.00567281	0.00567281	-0.532434	0.233671
ECE1_HUMAN	ECE1	Endothelin-converting enzyme 1 (ECE-1) (EC 3.4.24.71)	0.103553	-0.446485	0.018197	-0.112553	-0.0226101	0.0902752	-0.153772	-0.00959177	-0.456904	0.224279	-0.257218	0.279393	0.00220173	-0.0493467	0.32514	0.426634	-0.198957	-0.378768	0.880646	-0.730921	-0.541113	0.313821	-0.515043	-0.483729	0.425488	-0.504064	0.184674	-0.139771	0.105534	-0.00220173	0.0924086	-0.550238	0.889512	0.196143	0.0135167	0.33153
ECH1_HUMAN	ECH1	Delta(3,5)-Delta(2,4)-dienoyl-CoA isomerase, mitochondrial (EC 5.3.3.-)	0.41118	-0.306916	0.419005	0.609858	0.81769	0.0511197	0.0482639	0.141063	-0.558532	0.698392	-0.835157	0.48493	0.699891	0.262679	0.0305025	0.230208	-0.573769	-0.460074	0.436402	0.170847	-0.349737	0.249516	-0.510972	-0.245486	-0.232344	-0.536579	-0.218682	-0.260391	-0.346024	-0.108535	-0.049906	0.311466	-0.199515	-0.0204894	0.0204894	-0.222764
ECHD1_HUMAN	ECHDC1	Ethylmalonyl-CoA decarboxylase (EC 4.1.1.94) (Enoyl-CoA hydratase domain-containing protein 1) (Methylmalonyl-CoA decarboxylase) (MMCD)	0.135306	-0.139016	0.00478544	0.363588	-0.23011	0.0222186	0.350257	-0.00478544	0.150305	0.0343988	0.0321649	-0.0967033	0.7993	0.869913	1.10123	-0.0616147	-0.142769	0.0508207	0.432323	0.080466	-0.0275831	-0.0341831	-0.221154	-0.386837	-0.162916	-0.738152	0.360818	0.226301	1.30772	0.0285724	-0.0808196	-0.357772	-0.388993	-0.0502999	-0.360131	-0.184937
ECHD3_HUMAN	ECHDC3	Enoyl-CoA hydratase domain-containing protein 3, mitochondrial	0.300855	-0.14344	0.24354	0.195385	-0.237782	0.39087	-0.101185	0.175343	-0.605512	-0.113474	-0.303341	-0.322129	-0.11484	0.580397	0.683554	0.318025	-0.0955439	0.154187	0.460347	0.0790961	0.140737	-0.0157519	0.921388	-0.156906	0.722517	-0.117546	-0.118859	0.0157519	1.33481	0.116587	-0.661001	-0.507123	-0.265167	-0.0214195	0.456725	-0.522395
ECHM_HUMAN	ECHS1	Enoyl-CoA hydratase, mitochondrial (EC 4.2.1.17) (Enoyl-CoA hydratase 1) (Short-chain enoyl-CoA hydratase) (SCEH)	-0.135291	0.396781	-0.454881	0.0191771	-0.0897019	0.119297	0.0690839	-0.158363	-0.45708	-0.239248	-0.422847	-0.0935445	0.6544	-0.167571	0.256074	-0.734449	-0.00918582	0.636649	0.270247	-0.0220873	-0.64231	-0.653966	-0.0662266	-0.269321	0.165314	0.00918582	0.252611	0.136213	0.185125	0.715551	-0.294671	0.293673	0.242779	0.235728	0.543155	-0.244764
ECI1_HUMAN	ECI1	Enoyl-CoA delta isomerase 1, mitochondrial (EC 5.3.3.8) (3,2-trans-enoyl-CoA isomerase) (Delta(3),Delta(2)-enoyl-CoA isomerase) (D3,D2-enoyl-CoA isomerase) (Dodecenoyl-CoA isomerase)	0.44276	0.0531159	-0.153713	0.143099	0.153873	-0.0662226	0.118648	0.94869	-0.159317	0.533014	0.497872	0.00759195	0.543606	0.3352	-0.0818157	0.375613	0.758058	-0.303097	0.750437	-0.506497	-0.216037	-0.247304	-0.387518	-0.00759195	0.591499	-0.27521	-0.373885	-0.376604	0.558798	-0.0862019	-0.383488	0.273722	-0.130431	0.418271	-0.140209	-0.335017
ECM1_HUMAN	ECM1	Extracellular matrix protein 1 (Secretory component p85)	-0.0931513	0.211778	-0.453698	0.111413	-0.562192	-0.0682476	-0.252804	-0.448423	0.335991	-0.289907	0.325386	-0.0323001	-0.115189	0.84956	0.278649	-0.119868	-0.251164	-0.582261	0.386743	0.0848168	0.140505	0.147391	-0.301979	-0.159337	-0.0785776	0.00823935	0.0912693	0.353266	1.07314	0.0533624	-0.203622	-0.448423	-0.00823935	0.136344	0.397382	0.24564
ECM29_HUMAN	ECPAS	Proteasome adapter and scaffold protein ECM29 (Ecm29 proteasome adapter and scaffold) (Proteasome-associated protein ECM29 homolog)	-0.555361	-0.130004	0.314991	-0.94767	-0.0231427	0.345564	-0.89808	-0.396057	0.469035	0.60286	-0.20341	0.684331	0.28294	0.36729	-0.288129	1.21766	-0.00544067	0.00544067	0.114634	1.23973	-0.268199	-0.342061	-0.251433	0.536091	1.46977	0.0730124	-0.554582	-0.400104	0.539856	-0.310854	-0.908036	-0.313869	0.193732	1.53177	0.0400185	-0.515651
EDF1_HUMAN	EDF1	Endothelial differentiation-related factor 1 (EDF-1) (Multiprotein-bridging factor 1) (MBF1)	-0.205426	-0.0842326	-0.40357	0.329522	0.022776	-0.251989	0.0693174	1.00257	-0.303514	0.965447	0.0658282	0.0467946	0.700499	0.258919	-1.09389	-0.022776	1.12069	-0.250932	-0.352751	-0.356144	-0.328985	0.321581	-0.880321	0.116797	-0.268958	0.0869006	-0.568543	-1.13494	0.30888	0.16283	-0.444296	1.13627	0.205339	-1.22667	-0.444296	0.22354
EF1A1_HUMAN	EEF1A1	Elongation factor 1-alpha 1 (EF-1-alpha-1) (Elongation factor Tu) (EF-Tu) (Eukaryotic elongation factor 1 A-1) (eEF1A-1) (Leukocyte receptor cluster member 7)	0.76197	0.0109141	0.608349	-0.232453	1.93079	0.797891	-1.04809	0.364911	-1.00473	-0.0948282	-0.705836	-0.495263	-0.054415	-0.0109141	-0.507877	-0.369963	-0.729769	0.0304099	-0.586275	-0.0305752	-0.400145	-0.133627	0.39156	1.48842	0.723325	0.522516	0.723325	0.48956	-0.0948282	0.425662	0.654732	1.48842	0.608349	-0.0948282	-0.172287	0.654732
EF1A2_HUMAN	EEF1A2	Elongation factor 1-alpha 2 (EF-1-alpha-2) (Eukaryotic elongation factor 1 A-2) (eEF1A-2) (Statin-S1)	0.330803	0.241972	1.15247	0.804651	0.773835	0.283864	-0.241729	0.22772	-0.678111	-0.192093	-0.333049	-0.531637	-0.191039	0.017293	-0.458465	-0.345767	0.959369	0.0270733	-0.0683933	-0.121291	-0.696934	-0.732603	0.193334	-0.605862	0.0261948	-0.0884009	0.573234	-0.105039	-0.264639	-0.017293	0.10242	0.273808	0.367031	0.136972	-0.231048	0.292054
MET13_HUMAN	EEF1AKNMT	eEF1A lysine and N-terminal methyltransferase (eEF1A-KNMT) (Methyltransferase-like protein 13) [Includes: eEF1A lysine methyltransferase (EC 2.1.1.-); eEF1A N-terminal methyltransferase (EC 2.1.1.-)]	-0.845499	0.20783	-0.21664	-0.127363	0.0786889	0.78118	-0.0639447	0.254546	0.0486319	-0.253387	0.0770046	0.00162043	-0.272177	0.190898	-0.0612908	1.30633	0.469523	0.244592	-0.0690831	0.747124	-0.218476	-0.438975	0.402072	-0.257059	0.268815	0.799273	-0.246671	-0.35471	0.0486319	-0.133615	-0.00162043	-1.3157	-0.656287	0.57851	0.42187	-0.21302
EF1B_HUMAN	EEF1B2	Elongation factor 1-beta (EF-1-beta)	0.636674	-0.0466136	-0.0107142	-0.133868	1.03991	0.0452595	0.147047	0.186187	-0.732548	-0.197481	-0.167406	-0.0658586	-0.0658586	-0.402239	-0.844876	0.0427629	0.755353	-0.581519	-0.218302	0.00530761	0.0819322	-0.244765	-0.154048	0.533535	-0.00530761	0.0640391	0.159153	-0.269323	-0.325314	0.0729054	0.705124	0.78322	1.07489	-0.402239	0.0578678	0.830318
EF1D_HUMAN	EEF1D	Elongation factor 1-delta (EF-1-delta) (Antigen NY-CO-4)	0.121812	-0.0832023	-0.564131	0.037697	0.391212	-0.248179	-0.0416014	0.38548	-0.859626	0.0128853	-0.146054	-0.453204	0.556114	-0.155654	-0.410286	0.251892	0.961613	-0.614861	-0.213383	-0.271293	0.182373	0.0731705	-0.460241	0.483041	0.194477	0.700839	-0.0128853	-0.69806	-0.513728	0.0893473	0.877156	1.02382	0.847041	-0.504719	-0.208037	0.380957
MCA3_HUMAN	EEF1E1	Eukaryotic translation elongation factor 1 epsilon-1 (Aminoacyl tRNA synthetase complex-interacting multifunctional protein 3) (Elongation factor p18) (Multisynthase complex auxiliary component p18)	0.0305839	-0.477902	-0.0985929	0.632633	0.905139	0.298152	0.019181	0.430724	0.123716	-0.898503	0.433945	0.179862	-0.291544	-0.684388	0.225332	-0.15408	-0.225118	0.173436	-0.0332423	0.143728	-0.297364	-0.285661	0.0216959	0.0265555	-0.404347	-0.725515	-0.34535	-0.538726	-0.0850314	-0.019181	-0.0217499	0.495345	0.0698494	0.138371	-0.698155	0.239136
EF1G_HUMAN	EEF1G	Elongation factor 1-gamma (EF-1-gamma) (eEF-1B gamma)	0.15938	-0.13607	-0.179848	-0.569399	0.979225	-0.143971	-0.21014	0.0425657	-0.675081	-0.360308	-0.546972	-0.395712	0.548868	-0.356748	-0.189492	-0.137175	-0.0281948	-0.511239	-0.764346	-0.0516455	0.0281948	0.0632945	0.0916413	0.399086	0.190686	-0.17128	0.719522	0.0742726	-0.360308	0.495335	1.0478	0.905082	1.60997	0.10991	0.652848	0.801172
EF2_HUMAN	EEF2 EF2	Elongation factor 2 (EF-2)	0.40134	0.13693	0.670993	0.213905	1.38169	0.482226	-0.212587	-0.0504929	-1.38738	-0.847599	-1.13324	-1.37106	-0.278026	-0.113049	-0.83758	-0.930115	-0.526083	-0.605892	-0.656044	-0.454842	-0.442232	-0.256796	-0.519373	0.0504929	0.208785	0.62396	0.54531	0.184005	-0.163842	0.329622	0.67782	0.774865	0.783888	0.0504929	0.355633	0.879037
FBLN3_HUMAN	EFEMP1	EGF-containing fibulin-like extracellular matrix protein 1 (Extracellular protein S1-5) (Fibrillin-like protein) (Fibulin-3) (FIBL-3)	-0.335952	0.204778	-0.104934	-0.0980489	0.225042	0.469672	-0.142716	-0.680561	1.52822	-0.204479	0.0296415	0.501544	0.0208127	-0.545043	0.451153	0.0373429	-0.342192	-0.348806	-0.0208127	0.535296	1.10409	0.661253	0.545962	0.501544	0.76152	0.652752	-0.0635686	-0.640026	0.506019	1.6899	-0.0274364	-0.163874	-0.642426	-0.0581009	-0.0861442	-0.442463
FBLN4_HUMAN	EFEMP2	EGF-containing fibulin-like extracellular matrix protein 2 (Fibulin-4) (FIBL-4) (Protein UPH1)	-0.114824	-0.295658	-0.559266	0.276702	0.23598	0.261749	0.297814	-0.771399	0.147236	-0.446829	-0.124006	-0.382751	-0.233491	-1.07099	-0.333505	-0.00951539	-1.89509	0.160283	-0.391226	0.0495467	1.09506	1.37411	0.218155	0.399539	-0.0762991	0.774816	0.626153	0.407669	-0.363946	0.00951539	-0.184923	0.457211	0.486139	-0.715822	-0.104745	0.303074
EFHD2_HUMAN	EFHD2	EF-hand domain-containing protein D2 (Swiprosin-1)	0.800848	0.382536	0.11449	0.608623	-0.816444	0.643493	-0.426115	-0.485157	-0.726725	-0.048851	-0.901369	-0.346881	-0.362442	-0.780793	-0.63001	-0.964181	-0.135133	-0.552374	-0.271928	-0.209807	0.591722	1.06755	-0.339238	0.96917	-0.694253	0.789508	0.048851	-0.121449	0.377397	1.6071	0.99687	0.536093	1.07806	0.879802	0.691072	0.848552
U5S1_HUMAN	EFTUD2	116 kDa U5 small nuclear ribonucleoprotein component (Elongation factor Tu GTP-binding domain-containing protein 2) (SNU114 homolog) (hSNU114) (U5 snRNP-specific protein, 116 kDa) (U5-116 kDa)	0.250129	0.222788	-0.227987	0.279861	-0.341468	-0.227987	-1.06041	-0.29698	-0.725568	-0.0642349	-0.152844	-0.641743	0.198776	0.382008	-0.41968	0.392454	-0.791318	-0.324445	-0.184979	0.0546846	-0.224023	-0.0978634	-0.596584	0.951958	0.338573	1.22136	-0.0441507	0.35912	0.0980848	-0.452901	0.467307	1.3363	0.624755	0.0441507	0.177361	0.732778
EGFR_HUMAN	EGFR	Epidermal growth factor receptor (EC 2.7.10.1) (Proto-oncogene c-ErbB-1) (Receptor tyrosine-protein kinase erbB-1)	0.169959	-0.379191	-0.466309	-0.407526	-0.394778	-0.0115171	-0.667987	0.0154661	-0.631653	0.160182	-0.548429	-0.238882	0.0115171	0.0285841	0.240868	0.409411	-0.576222	0.405401	0.0350356	-0.446555	0.597653	-0.217736	-0.237883	0.0988667	-0.140537	-0.0927706	-0.357388	-0.784897	-0.224366	0.260855	0.308587	0.0945175	0.275107	0.341332	0.666713	0.442046
EH1L1_HUMAN	EHBP1L1	EH domain-binding protein 1-like protein 1	-2.04987	0.507741	-1.82164	-1.43151	-0.586884	0.327889	0.571127	-1.11884	-0.0370087	-1.43596	0.670503	-1.39257	-1.56354	0.409039	-1.30126	0.467172	-0.80976	0.314383	-1.68171	1.35004	0.044149	0.0236575	1.52258	-0.0236575	0.297533	2.52227	0.0577954	1.26437	-0.515664	0.944178	-1.47184	-1.2958	-0.50563	0.891137	0.546209	-0.0863602
EHD1_HUMAN	EHD1	EH domain-containing protein 1 (PAST homolog 1) (hPAST1) (Testilin)	-0.0319151	-0.2015	0.152948	-0.187671	0.0266356	-0.0606364	-0.432434	-0.380038	0.157546	-0.487772	-0.313125	0.0544419	-0.375459	-0.603776	-0.417395	0.0150184	-0.0301435	0.0717875	-0.0278395	-0.159289	-0.0150184	-0.156712	0.109347	0.574183	-0.210237	0.432191	0.0932296	0.323437	0.197463	0.879738	0.167815	0.456845	-0.0764137	0.328709	0.128336	0.123149
EHD2_HUMAN	EHD2	EH domain-containing protein 2 (PAST homolog 2)	-0.898876	-0.570661	-0.731563	-0.790299	-0.537901	-0.374087	-0.72204	0.239543	1.31604	-0.115106	0.974347	0.48938	0.610695	1.14407	1.42067	0.846568	0.310561	0.580876	1.30586	-0.757877	1.02174	0.0977829	-0.622579	-0.325233	-0.621553	-0.305778	0.039032	-0.466644	-0.853183	0.0103162	0.248108	-0.316398	-0.0103162	-1.03192	0.662293	1.33432
EHD3_HUMAN	EHD3	EH domain-containing protein 3 (PAST homolog 3)	-0.881513	-0.328141	-0.39922	-0.560517	-0.453548	-0.236844	-0.199939	-0.0270257	0.546309	-0.208855	0.619744	-0.0385625	-0.0697288	0.0627653	0.330027	0.333298	0.151018	0.744707	0.5694	-0.262048	0.0708455	0.109701	-0.240641	0.503216	-0.0774383	0.11148	-0.14936	0.0491444	-0.0707231	0.89095	0.0260662	0.543477	-0.0697288	-0.0260662	0.128985	0.367918
EHD4_HUMAN	EHD4	EH domain-containing protein 4 (Hepatocellular carcinoma-associated protein 10/11) (PAST homolog 4)	0.87125	-0.543578	0.325426	-0.161142	0.888509	-0.15077	0.740041	-0.308047	-0.0756007	-0.312934	-0.291705	-0.433134	-0.594996	-0.0206732	-0.587781	0.109506	0.420421	0.0206732	-0.471832	0.169285	0.0679922	-0.12784	-0.345249	0.955284	0.262332	-0.0244679	0.531347	0.258224	-0.594996	1.06404	-0.240862	0.85156	0.242559	-0.192765	0.0568444	0.297669
EIF1_HUMAN	EIF1	Eukaryotic translation initiation factor 1 (eIF1) (A121) (Protein translation factor SUI1 homolog) (Sui1iso1)	-0.321731	-0.187758	0.0931714	-0.369751	-0.0680599	-0.100021	-0.145295	0.514343	-0.187758	-0.197947	0.178104	0.147187	-0.163341	0.358425	0.0367195	-0.375242	0.213464	-0.0378289	0.517393	-0.147983	0.421255	-0.126539	-0.0918073	0.0633468	0.136382	0.207181	0.0691978	0.0502322	0.113154	-0.0837081	0.157826	0.568691	-0.123156	0.144928	-0.630481	-0.0367195
IF1AX_HUMAN	EIF1AX	Eukaryotic translation initiation factor 1A, X-chromosomal (eIF-1A X isoform) (Eukaryotic translation initiation factor 4C) (eIF-4C)	-0.0092877	-0.38568	-0.0999528	0.2487	0.110728	-0.278651	-0.412243	0.219435	0.504608	0.835311	-0.270201	0.377591	0.833174	-0.298843	0.4585	0.681972	0.799644	-0.0691143	-0.607869	-0.232244	0.0092877	0.387739	-0.283707	0.537605	0.569852	-0.290453	-0.458796	-0.664015	-0.0225247	0.0210826	0.113004	0.625986	-0.11303	0.0968631	-0.218259	-0.287096
EIF2A_HUMAN	EIF2A	Eukaryotic translation initiation factor 2A (eIF-2A) (65 kDa eukaryotic translation initiation factor 2A) [Cleaved into: Eukaryotic translation initiation factor 2A, N-terminally processed]	-1.03979	0.927084	-0.975406	-0.763384	-0.378173	-0.0920419	1.0519	-0.615763	0.564768	-0.099326	0.834333	-0.0413815	0.273691	0.0325647	1.62859	-0.188107	-0.423828	1.0111	-0.396239	0.972652	1.47023	1.06844	2.10487	0.50815	-0.0325647	1.78416	0.314473	0.348778	-0.10857	1.1515	-0.276251	-0.727913	-0.263857	-0.225873	0.381484	-0.36103
E2AK2_HUMAN	EIF2AK2	Interferon-induced, double-stranded RNA-activated protein kinase (EC 2.7.11.1) (Eukaryotic translation initiation factor 2-alpha kinase 2) (eIF-2A protein kinase 2) (Interferon-inducible RNA-dependent protein kinase) (P1/eIF-2A protein kinase) (Protein kinase RNA-activated) (PKR) (Protein kinase R) (Tyrosine-protein kinase EIF2AK2) (EC 2.7.10.2) (p68 kinase)	-0.387058	-0.255166	-0.0645274	-0.0108348	-0.609452	-0.310181	-0.787441	-0.860808	0.187926	0.661693	-0.585843	0.155052	-0.491189	-0.0363034	-0.38307	0.00942304	-0.373894	-0.00942304	0.580507	0.461485	0.388568	-0.379132	0.276688	0.239236	-0.540069	0.0273561	0.315978	-0.507501	1.00688	0.0889331	0.499711	0.347428	0.167267	-0.0611035	0.626507	0.264938
EI2BA_HUMAN	EIF2B1	Translation initiation factor eIF-2B subunit alpha (eIF-2B GDP-GTP exchange factor subunit alpha)	-1.06443	-0.201877	0.820475	1.45666	0.520339	0.266214	-0.52869	-0.151347	3.63103	-1.01219	1.64295	-0.242486	-0.0377287	2.7252	-0.422336	1.52594	-0.967045	2.5111	0.688624	1.76459	-1.19542	-0.093958	1.87552	2.73247	1.81927	1.02642	-0.575599	-0.373106	-0.592131	-1.14367	-0.637182	0.0377287	-0.632718	1.43957	1.18943	-0.189638
EI2BE_HUMAN	EIF2B5	Translation initiation factor eIF-2B subunit epsilon (eIF-2B GDP-GTP exchange factor subunit epsilon)	-1.37217	-1.45611	-1.13539	-0.726269	-0.5012	-0.886906	0.234573	-2.89699	0.933186	-1.3331	0.24577	-1.17177	-0.895668	0.590424	1.02721	-0.302993	-0.639602	0.484867	0.909094	1.02721	-1.0741	0.681409	1.22153	1.46186	1.87455	-0.242965	2.73826	1.70365	0.789425	-2.70911	0.163923	-2.12353	0.261377	0.121842	-1.06173	-0.121842
IF2A_HUMAN	EIF2S1 EIF2A	Eukaryotic translation initiation factor 2 subunit 1 (Eukaryotic translation initiation factor 2 subunit alpha) (eIF-2-alpha) (eIF-2A) (eIF-2alpha)	-0.0338544	0.464389	-0.122696	-0.219221	0.938974	-0.00390992	-0.361058	0.39664	-0.376024	0.308742	-0.528645	-0.0315156	0.445921	0.138698	-0.0721772	-0.289033	0.0357207	-0.310977	-0.133713	-0.530239	-0.506883	0.00390992	-0.525081	0.256896	-0.253056	0.136036	0.131989	0.208783	0.737057	0.144914	0.527755	0.720782	0.085847	-0.0206325	-0.0759894	0.31322
IF2B_HUMAN	EIF2S2	Eukaryotic translation initiation factor 2 subunit 2 (Eukaryotic translation initiation factor 2 subunit beta) (eIF-2-beta)	0.41941	-0.0131873	0.0813831	-0.0414559	0.660497	0.194837	0.270506	-0.0330822	-0.249936	-0.30069	-0.35761	-0.0671928	0.109503	-0.121336	-0.108989	0.0382517	0.199002	-0.189694	-0.0293205	0.61217	-0.304901	-0.120374	-0.361025	0.100773	-0.282262	-0.0338622	0.0922828	0.0131873	0.0962985	0.0915682	0.470079	0.564571	0.24236	-0.379633	-0.0182476	0.201731
IF2G_HUMAN	EIF2S3	Eukaryotic translation initiation factor 2 subunit 3 (EC 3.6.5.3) (Eukaryotic translation initiation factor 2 subunit gamma X) (eIF-2-gamma X) (eIF-2gX)	0.802961	-0.460422	0.231227	-0.519732	0.384809	-0.385705	-0.0472852	-0.0105757	0.679081	-0.458461	0.337251	0.0105757	-0.122313	1.12931	0.589473	0.651793	-0.270737	-0.0118298	0.360677	0.173468	-0.887927	0.0484838	0.550144	-0.0812124	-0.0438603	-0.189449	-0.36384	0.135772	-0.0658782	0.0576655	-0.392962	0.0947192	-0.301397	0.490949	0.677491	-0.369814
EIF3A_HUMAN	EIF3A	Eukaryotic translation initiation factor 3 subunit A (eIF3a) (Eukaryotic translation initiation factor 3 subunit 10) (eIF-3-theta) (eIF3 p167) (eIF3 p180) (eIF3 p185)	-0.0325853	-0.445495	-0.873625	-0.610989	0.248903	-0.437482	-0.0333676	-0.347283	-0.197538	0.0858533	0.267609	0.115081	0.492726	-0.15935	1.059	1.45915	0.0872584	0.536478	-0.14275	1.10231	-0.511615	-0.132696	0.177984	-0.351044	-0.217848	1.90183	-0.100736	0.0616498	0.17965	-0.124542	-0.287394	0.431363	0.0549101	0.0402637	-0.410312	0.0325853
EIF3B_HUMAN	EIF3B	Eukaryotic translation initiation factor 3 subunit B (eIF3b) (Eukaryotic translation initiation factor 3 subunit 9) (Prt1 homolog) (hPrt1) (eIF-3-eta) (eIF3 p110) (eIF3 p116)	1.068	0	0.754758	0.090766	0.418348	-0.0320037	-0.0785207	-0.16842	-0.0688186	0.684211	-0.145807	-0.0868656	-0.108214	0.214968	0.0385953	0.300702	-0.436479	-0.0923701	2.23801	-0.178013	0.43445	0.622346	0.012226	0.18504	0.235275	-0.123595	0.999766	0	0.764883	-0.397663	-0.0255119	-0.0592149	-0.113769	-0.116867	0.16224	-0.0394215
EIF3C_HUMAN	EIF3C	Eukaryotic translation initiation factor 3 subunit C (eIF3c) (Eukaryotic translation initiation factor 3 subunit 8) (eIF3 p110)	-0.00959504	0.0490166	-0.344821	-0.230182	0.874507	-0.326591	-0.441729	-0.0932887	-0.258768	-0.21404	-0.490654	0.226674	-0.280594	0.00959504	0.265907	0.152959	-0.344821	0.369788	-0.497218	-0.123541	-0.540806	0.0965611	0.204224	0.117379	-0.280594	-0.376726	0.571924	0.0393557	-0.295397	0.0775594	0.783727	0.392819	0.28073	-0.232777	0.140615	0.352536
EIF3D_HUMAN	EIF3D	Eukaryotic translation initiation factor 3 subunit D (eIF3d) (Eukaryotic translation initiation factor 3 subunit 7) (eIF-3-zeta) (eIF3 p66)	-0.178188	-0.407594	-0.545249	0.0142066	0.657658	0.186238	-0.269997	0.164281	0.0863723	-0.311125	-0.23686	0.438286	0.214575	-0.16491	-0.416714	-0.0890748	-0.316736	-0.44268	0.622543	-0.0142066	0.747157	0.407802	0.271316	-0.313921	-0.316736	-0.464359	-0.106264	0.262322	0.295364	-0.380647	0.0736676	0.218805	-0.0764913	0.475895	0.0492474	0.22991
EIF3E_HUMAN	EIF3E	Eukaryotic translation initiation factor 3 subunit E (eIF3e) (Eukaryotic translation initiation factor 3 subunit 6) (Viral integration site protein INT-6 homolog) (eIF-3 p48)	0.623773	0.440639	0.146888	0.698213	1.20007	0.126289	-0.599132	-0.0416763	0.282443	0.0416763	-0.477471	0.235419	-0.209545	-0.24476	-0.0684005	0.22357	-0.383431	-0.0713641	-0.218056	-0.319744	-0.0416763	0.336329	-0.126438	0.506895	-0.417877	-0.180464	0.263368	-0.0713641	-0.397898	0.479754	-0.209545	0.383625	0.584268	-0.410523	0.360749	0.359632
EIF3F_HUMAN	EIF3F	Eukaryotic translation initiation factor 3 subunit F (eIF3f) (Deubiquitinating enzyme eIF3f) (EC 3.4.19.12) (Eukaryotic translation initiation factor 3 subunit 5) (eIF-3-epsilon) (eIF3 p47)	-0.0684403	0.72257	-0.358134	0.0622405	0.574576	0.246568	0.631046	0.100639	0.0817191	-0.369771	0.00857997	-0.361318	-0.105895	0.16705	-0.338415	0.176205	-0.241794	0.0895384	-0.584557	-0.386278	-0.105895	-0.00857997	0.084524	-0.118709	-0.0719131	0.106146	-0.096699	-0.450438	-0.391485	0.110254	0.0537051	0.10441	0.204542	-0.171875	-0.0945189	0.484144
EIF3G_HUMAN	EIF3G	Eukaryotic translation initiation factor 3 subunit G (eIF3g) (Eukaryotic translation initiation factor 3 RNA-binding subunit) (eIF-3 RNA-binding subunit) (Eukaryotic translation initiation factor 3 subunit 4) (eIF-3-delta) (eIF3 p42) (eIF3 p44)	-0.0814798	0.149549	0.20804	0.00913756	0.301263	0.0721864	-0.0733485	0.486538	1.00041	0.274744	-0.229392	-0.00913756	-0.0748128	-0.0517388	-0.54852	-0.0733485	0.325959	-0.0478282	-0.220396	0.030783	-0.26466	0.0417961	0.135932	0.0487221	-0.593126	0.0671258	0.0150449	-0.216587	-0.366666	-0.137371	0.0160882	0.506764	-0.100961	-0.112722	-0.138884	0.294257
EIF3I_HUMAN	EIF3I	Eukaryotic translation initiation factor 3 subunit I (eIF3i) (Eukaryotic translation initiation factor 3 subunit 2) (TGF-beta receptor-interacting protein 1) (TRIP-1) (eIF-3-beta) (eIF3 p36)	-0.330022	0.296751	-0.572794	-0.147924	0.661718	0.175284	-0.290769	-0.0762951	-0.455665	-0.133536	0.433821	-0.450735	-0.00954995	-0.312623	-0.167351	-0.281458	-0.0786452	0.23031	-0.0610996	-0.250809	0.136689	0.46533	0.0332849	0.354734	0.202336	0.37231	-0.289325	0.00954995	-0.106335	0.440617	0.525537	0.526573	0.714586	-0.238054	0.0279319	0.667244
EIF3J_HUMAN	EIF3J	Eukaryotic translation initiation factor 3 subunit J (eIF3j) (Eukaryotic translation initiation factor 3 subunit 1) (eIF-3-alpha) (eIF3 p35)	-0.304278	-0.0421036	0.145319	-0.183598	0.0461445	0.0531454	-0.350885	0.712432	-0.13228	-0.0315318	0.323322	0.000984548	0.254444	-0.000984548	0.828424	0.421779	0.296695	-0.273826	-0.415587	0.242435	-0.281834	0.0168445	0.501009	0.146174	0.101755	-0.579733	-0.719771	-0.26154	-0.273826	0.289475	0.519116	0.0492815	-0.144636	-0.0862049	-0.113717	-0.147332
EIF3K_HUMAN	EIF3K	Eukaryotic translation initiation factor 3 subunit K (eIF3k) (Eukaryotic translation initiation factor 3 subunit 12) (Muscle-specific gene M9 protein) (PLAC-24) (eIF-3 p25) (eIF-3 p28)	-0.404473	0.165256	-0.230986	-0.0072507	0.053371	-0.0684937	-0.841938	0.145586	-0.738126	0.227859	-0.310897	-0.756979	0.540775	0.0072507	0.0873104	-1.1414	0.176582	0.901958	-0.172277	-1.40763	-0.556436	0.228849	-0.0637398	0.515945	-0.274186	-0.520494	0.228849	-0.0133169	0.380061	-0.572943	0.896082	-0.669215	0.484792	0.307162	0.633483	0.548217
EIF3L_HUMAN	EIF3L	Eukaryotic translation initiation factor 3 subunit L (eIF3l) (Eukaryotic translation initiation factor 3 subunit 6-interacting protein) (Eukaryotic translation initiation factor 3 subunit E-interacting protein)	0.294261	-0.285363	0.198318	-0.641828	-0.205118	0.183502	0.830122	-0.00804316	0.102332	-0.0534705	-0.32426	0.318767	0.00804316	0.190943	0.779467	0.103014	-0.0936819	-0.318362	0.243044	0.538772	0.462471	-0.44724	-0.177162	-0.614817	0.128132	0.0316624	0.013302	-0.121597	-0.161118	0.0438759	-0.165625	-0.202207	-0.257706	-0.0494287	-0.138654	0.0245082
EIF3M_HUMAN	EIF3M	Eukaryotic translation initiation factor 3 subunit M (eIF3m) (Fetal lung protein B5) (hFL-B5) (PCI domain-containing protein 1)	-0.222794	-0.570438	0.0274862	0.166425	0.0144183	-0.0144183	0.155944	0.097718	-0.0715559	-0.0923958	-0.28542	-0.138765	0.628759	-0.13954	0.50437	0.174443	-0.0732452	-0.371862	0.313865	0.0677409	-0.0951012	-0.0860345	0.0331959	-0.417781	0.386503	0.334673	0.481253	0.0623683	0.295886	-0.116012	-0.0232941	-0.197589	0.583574	0.304017	-0.246018	-0.0679569
IF4A1_HUMAN	EIF4A1	Eukaryotic initiation factor 4A-I (eIF-4A-I) (eIF4A-I) (EC 3.6.4.13) (ATP-dependent RNA helicase eIF4A-1)	0.135692	0.165553	0.055992	-0.299144	1.45901	0.17325	-0.720446	-0.726787	-0.819089	-0.481994	-0.869417	-0.314576	-0.329241	-0.102956	0.0109033	-0.518021	-0.869417	-0.183478	-1.10289	-0.212216	-0.312714	0.113729	-0.63527	0.126579	0.0653069	0.900795	0.37299	0.126579	-0.127109	0.126579	0.0497531	0.231013	0.159903	0.0859474	-0.0109033	1.21579
IF4A2_HUMAN	EIF4A2	Eukaryotic initiation factor 4A-II (eIF-4A-II) (eIF4A-II) (EC 3.6.4.13) (ATP-dependent RNA helicase eIF4A-2)	0.269381	0.05222	0.122166	-0.0186384	0.513573	0.291696	-0.394783	-0.0513007	-0.281764	0.203296	-0.421015	-0.17507	0.0186384	0.181532	1.06831	0.0215245	-0.276699	0.0624443	-0.188231	-0.520603	-0.693657	0.676994	-0.50556	0.637655	0.323704	-0.66252	-0.0844414	-0.472703	-0.120141	-0.220203	0.248201	0.180679	0.382167	0.0186384	-0.291982	-0.0337636
IF4A3_HUMAN	EIF4A3	Eukaryotic initiation factor 4A-III (eIF-4A-III) (eIF4A-III) (EC 3.6.4.13) (ATP-dependent RNA helicase DDX48) (ATP-dependent RNA helicase eIF4A-3) (DEAD box protein 48) (Eukaryotic initiation factor 4A-like NUK-34) (Eukaryotic translation initiation factor 4A isoform 3) (Nuclear matrix protein 265) (NMP 265) (hNMP 265) [Cleaved into: Eukaryotic initiation factor 4A-III, N-terminally processed]	0.195413	0.0603402	-0.119705	-0.391873	0.918253	-0.0380625	0.139802	0.0176094	-0.0176094	-0.386737	0.327131	-0.332154	-0.0654559	-0.248286	0.159952	-0.243439	-0.447651	0.128527	0.341136	0.571512	0.325698	0.324386	-0.316646	0.178355	0.472526	0.27799	-0.541426	-0.473719	-0.251481	0.0496444	-0.167476	0.78512	-0.420897	-0.628469	0.46324	-0.10943
IF4B_HUMAN	EIF4B	Eukaryotic translation initiation factor 4B (eIF-4B)	-0.235338	0.327726	-0.0786692	-0.223614	0.700208	0.150385	-0.032497	0.436192	-0.399833	-0.245947	-0.214258	-0.462635	-0.0150541	0.00496177	-1.27279	0.0382601	0.261446	0.650533	-0.947336	0.333849	0.074721	0.206795	0.226893	0.140522	-0.145808	0.418736	-0.248163	-0.204224	0.213808	0.112684	0.0617966	0.314977	-0.194617	-0.158141	-0.0881772	-0.00496177
IF4E_HUMAN	EIF4E EIF4EL1 EIF4F	Eukaryotic translation initiation factor 4E (eIF-4E) (eIF4E) (eIF-4F 25 kDa subunit) (mRNA cap-binding protein)	0.62667	0.555555	-0.0652219	0.175754	0.299505	0.321335	-0.0948454	0.220142	0.128792	0.110471	-0.773857	-0.443011	0.265574	-0.330262	1.16309	-0.117873	0.0323337	0.0785732	-0.417147	1.02803	-0.118877	-0.318553	-0.338463	0.246459	0.539288	0.581922	-0.299981	-0.658434	-0.794167	-0.66267	-0.111216	0.163605	-0.266214	-0.0323337	0.577625	-0.474462
IF4E2_HUMAN	EIF4E2	Eukaryotic translation initiation factor 4E type 2 (eIF-4E type 2) (eIF4E type 2) (Eukaryotic translation initiation factor 4E homologous protein) (Eukaryotic translation initiation factor 4E-like 3) (eIF4E-like protein 4E-LP) (mRNA cap-binding protein 4EHP) (h4EHP) (mRNA cap-binding protein type 3)	-0.754261	-0.822777	-0.00378391	0.287847	-0.0881147	-0.595963	0.030987	-0.0189295	0.793466	-0.347838	0.804226	-0.494649	0.0439055	1.0037	1.0037	1.31976	0.00378391	-0.0803236	1.48497	0.736327	-0.565317	0.050117	0.0610974	0.162958	0.502521	-0.249591	-0.380126	-0.239612	-0.0246157	0.0334356	-0.784012	1.8469	-0.371307	0.759081	-0.314302	-0.693224
4EBP1_HUMAN	EIF4EBP1	Eukaryotic translation initiation factor 4E-binding protein 1 (4E-BP1) (eIF4E-binding protein 1) (Phosphorylated heat- and acid-stable protein regulated by insulin 1) (PHAS-I)	1.58444	0.0408234	0.26522	-0.180092	-0.178097	0.227687	-0.408185	0.443426	0.0283947	0.105039	0.347027	-0.0283947	-0.339554	0.26817	0.576793	0.333604	0.413954	-0.697324	-0.180889	-0.0914305	0.0564611	0.499052	-0.472943	-0.600013	1.07549	0.791821	-0.312248	-0.0454939	-0.753828	-0.0363179	0.164223	0.410326	-0.261408	-0.183016	-0.162449	-0.444529
IF4G1_HUMAN	EIF4G1	Eukaryotic translation initiation factor 4 gamma 1 (eIF-4-gamma 1) (eIF-4G 1) (eIF-4G1) (p220)	-0.0959593	0.144966	0.200637	-0.0299634	0.674997	0.0310326	0.483558	-0.178359	-0.515243	-0.124062	-0.469659	0.0682086	-0.436413	-0.00261894	0.00261894	-0.131479	-0.156305	0.16075	-0.161999	-0.521299	0.053434	0.885619	-0.396231	-0.170984	-0.0750406	0.0879984	-0.0874143	0.886762	-0.271788	0.25637	-0.116666	0.16075	0.890509	0.0559788	0.663713	1.1169
IF4G2_HUMAN	EIF4G2	Eukaryotic translation initiation factor 4 gamma 2 (eIF-4-gamma 2) (eIF-4G 2) (eIF4G 2) (Death-associated protein 5) (DAP-5) (p97)	0.432005	-0.0108745	0.22277	-0.0775482	1.00339	0.237443	-0.484306	0.0108745	-0.152143	-0.210603	-1.10334	0.313483	-0.475115	-0.427365	0.192439	-0.448866	-0.270016	-0.390661	-0.162172	-0.500179	0.152433	0.266797	-0.811548	-0.0909446	-0.0855197	-0.448866	0.516297	0.516297	0.24322	0.0506097	0.588606	0.670842	0.192439	-0.0909446	0.303253	0.023161
IF4G3_HUMAN	EIF4G3	Eukaryotic translation initiation factor 4 gamma 3 (eIF-4-gamma 3) (eIF-4G 3) (eIF4G 3) (eIF-4-gamma II) (eIF4GII)	-0.475001	0.53519	-0.272883	-0.444517	-0.0277124	-0.425221	0.00912765	0.838589	1.32887	0.348703	0.5264	-0.142419	0.00215232	0.365586	-0.0442159	0.869868	-0.00215232	1.40357	-0.363757	0.628656	-0.844297	-0.296135	-0.304139	0.481326	1.6384	1.49013	0.116556	-0.0214462	0.680546	-0.210782	-0.0841769	0.255158	-0.45752	0.783189	-0.215322	-0.17549
IF4H_HUMAN	EIF4H	Eukaryotic translation initiation factor 4H (eIF-4H) (Williams-Beuren syndrome chromosomal region 1 protein)	0.216089	0.432239	-0.283254	0.031654	0.0443865	0.0120292	0.333867	0.0525709	-0.0946741	-0.0120292	0.140941	0.0163533	-0.272565	-0.259439	-0.063512	-0.133492	0.445855	0.104077	-0.195115	-0.604913	0.347586	-0.445095	0.124766	-0.335375	-0.35757	0.531869	-0.0946741	-0.170549	0.395371	-0.2639	0.30875	0.143746	-0.154277	-0.606723	-0.596722	0.660883
IF5_HUMAN	EIF5	Eukaryotic translation initiation factor 5 (eIF-5)	-0.200713	0.162753	-0.0724808	-0.410484	0.694205	0.250449	-0.166331	0.215427	-0.116875	-0.0718578	-0.260791	0.100055	-0.0457404	0.046101	-0.711078	-0.0511154	0.224481	-0.00775247	-0.259869	-0.0191721	0.109968	0.00775247	-0.147872	0.0861184	0.333745	0.205303	0.501541	1.3639	-0.323442	0.159536	0.867544	0.701918	-0.095196	-0.0993861	-0.189002	0.074103
IF5A1_HUMAN	EIF5A	Eukaryotic translation initiation factor 5A-1 (eIF-5A-1) (eIF-5A1) (Eukaryotic initiation factor 5A isoform 1) (eIF-5A) (Rev-binding factor) (eIF-4D)	0.418168	0.594753	0.525771	0.761267	0.0737736	0.353289	0.250109	-0.520262	-0.841923	0.0253512	-0.0290524	-0.473084	-0.0429277	0.3076	0.0368658	-0.312977	-0.301419	-0.245312	-0.488796	-0.272542	0.610905	-0.170877	-0.0253512	-0.0489144	0.154462	0.133294	-0.0730177	-0.234218	-0.09212	0.222463	0.213598	-0.174332	0.456441	-0.0950875	0.222463	2.12785
IF2P_HUMAN	EIF5B	Eukaryotic translation initiation factor 5B (eIF-5B) (EC 3.6.5.3) (Translation initiation factor IF-2)	0.0920074	0.513951	-0.56452	-0.371633	0.59079	-0.664686	0.279324	-0.662269	0.556424	-0.249243	-0.00778217	-0.397378	0.0786039	-0.589927	0.319529	0.717291	-0.702464	0.0960197	0.00778217	0.335218	0.306834	0.148535	0.547025	0.296166	0.0494193	-0.619526	-0.667884	-0.125823	-0.113447	0.305014	-0.305962	-0.498902	-0.216403	-0.64788	0.135658	-0.531022
IF6_HUMAN	EIF6	Eukaryotic translation initiation factor 6 (eIF-6) (B(2)GCN homolog) (B4 integrin interactor) (CAB) (p27(BBP))	0.00191297	-0.124222	-0.1797	-0.409336	-0.296537	-0.076777	-0.355627	-0.141034	0.144318	-0.422549	-0.198419	-0.318812	-0.00191297	0.103284	-0.00716149	-0.508316	0.214637	0.333226	0.154928	0.880187	0.0385573	-0.018528	0.77744	0.477366	0.125165	0.964522	-0.305044	-0.272831	0.50768	0.0416739	1.336	0.953443	0.651263	-0.494782	-0.0651635	0.895194
EIPR1_HUMAN	EIPR1	EARP and GARP complex-interacting protein 1 (Endosome-associated recycling protein-interacting protein) (Golgi-associated retrograde protein-interacting protein) (Tumor-suppressing STF cDNA 1 protein) (Tumor-suppressing subchromosomal transferable fragment candidate gene 1 protein)	0.149664	0.275301	0.117817	-0.0382842	-0.0160882	0.316859	0.280385	-0.312213	-0.769899	0.154697	-0.608576	0.321917	0.00216606	-0.720234	-0.439827	-0.340647	-0.147901	-0.0526959	0.416542	2.02945	0.109618	-0.168123	0.345672	0.414666	-0.402398	-0.200475	-0.245521	0.390103	-0.165175	-0.262635	-0.00216606	0.415635	-0.604658	2.67173	0.232484	0.501973
RNZ2_HUMAN	ELAC2	Zinc phosphodiesterase ELAC protein 2 (EC 3.1.26.11) (ElaC homolog protein 2) (Heredity prostate cancer protein 2) (Ribonuclease Z 2) (RNase Z 2) (tRNA 3 endonuclease 2) (tRNase Z 2)	0.110953	-0.0683965	-0.0521023	-0.509494	-0.362229	-0.179863	-0.145658	-0.780274	1.07368	0.509066	-0.496046	-0.0312368	-0.708466	0.885364	0.283165	0.296198	-0.0588936	0.148351	0.0312368	-0.155887	0.183106	0.110953	0.366375	-0.224826	0.050942	0.38473	0.478324	-0.232824	-0.812308	0.09716	0.0732196	-0.999737	-0.0566729	0.2629	0.222643	-0.118874
ELNE_HUMAN	ELANE ELA2	Neutrophil elastase (EC 3.4.21.37) (Bone marrow serine protease) (Elastase-2) (Human leukocyte elastase) (HLE) (Medullasin) (PMN elastase)	0.0550081	-0.336257	1.37582	0.0616751	0.458461	-0.2141	0.124743	0.668051	0.598335	0.441782	0.0251122	-0.427082	0.0149937	-0.111178	-0.43429	-1.09147	0.325691	-0.427082	-0.322259	-0.384305	-0.0149937	0.26514	-0.211963	0.249531	-0.157508	-1.08593	-0.447274	0.804359	0.0403047	-0.293916	0.88911	0.169831	-0.775312	1.79109	-0.366467	-0.3391
ELAV1_HUMAN	ELAVL1	ELAV-like protein 1 (Hu-antigen R) (HuR)	1.45089	0.781684	1.19707	0.920643	1.44289	0.633661	0.984657	0.818298	-0.591626	0.134906	0.257402	-0.220763	0.311862	-0.101763	-0.198418	0.00199024	0.378997	0.109714	-0.776888	-0.467143	0.180576	-0.432563	-0.811742	-0.0220284	-0.112057	-0.234654	-0.246397	-0.0792532	-0.00199024	-0.659816	0.29923	0.526095	-0.171587	-0.783393	-0.673396	0.134906
ELOB_HUMAN	ELOB	Elongin-B (EloB) (Elongin 18 kDa subunit) (RNA polymerase II transcription factor SIII subunit B) (SIII p18) (Transcription elongation factor B polypeptide 2)	-0.00310515	-0.120884	-0.397987	0.560305	0.292317	-0.0228547	-0.0197008	0.859791	0.360132	0.623953	0.00310515	-0.182579	1.00582	-0.0362827	0.176839	0.136805	0.66186	-0.590259	0.0311415	0.238025	-0.010269	0.378411	-0.588557	-0.384377	-0.0740043	0.277181	-0.335616	0.0897888	-0.0445201	-0.113567	0.929953	0.3524	-0.124596	-0.341037	-0.267357	0.373297
ELOC_HUMAN	ELOC	Elongin-C (EloC) (Elongin 15 kDa subunit) (RNA polymerase II transcription factor SIII subunit C) (SIII p15) (Transcription elongation factor B polypeptide 1)	-0.287135	0.496724	-0.528646	-0.207371	-0.230358	0.303927	-0.59146	0.0266858	0.547814	-0.0844851	-0.193277	-0.259466	-0.0312596	-0.0754915	0.196956	-0.204285	-0.0266858	-0.193277	0.0771033	1.22834	0.502386	1.52035	0.337419	-0.035087	-0.465404	1.89042	0.717479	1.51464	-0.456054	0.776022	0.118915	-0.200508	0.120527	-0.242496	0.142971	1.07552
EMC2_HUMAN	EMC2	ER membrane protein complex subunit 2 (Tetratricopeptide repeat protein 35) (TPR repeat protein 35)	-1.52175	-1.02625	0.808385	1.23008	0.475759	0.303827	0.259928	-0.388678	1.65633	-1.19508	1.17255	0.104959	0.0733618	1.15626	-0.962298	1.92547	0.297228	1.21971	-1.47313	0.0742139	-1.97239	-0.603305	-0.548724	0.0253617	-0.497084	0.405396	-1.47763	-0.889238	-0.337378	0.453091	-1.10222	-0.73453	-1.32611	-0.0253617	-1.33757	0.120697
EMD_HUMAN	EMD	Emerin	-0.0734326	2.00247	-0.108983	1.02939	-0.442196	0.225828	0.445402	1.21147	0.113034	1.55194	-0.110655	1.12469	1.1502	0.0490251	0.379186	0.697689	2.28534	-0.0742147	0.676713	-0.839434	0.177346	-0.20816	-0.602601	-0.635789	-0.788235	-0.465353	-0.423505	-0.149862	1.41838	-0.680093	-0.449098	0.781406	-0.0490251	-0.348804	-0.501039	0.498741
EMIL1_HUMAN	EMILIN1	EMILIN-1 (Elastin microfibril interface-located protein 1) (Elastin microfibril interfacer 1)	0.665016	-0.712245	-0.085881	-0.561177	-0.198853	0.184681	0.681087	1.21853	2.24349	0.000590973	1.49419	0.805131	1.67708	1.44318	2.58929	2.20338	0.539843	-0.312809	1.18534	-0.691063	0.871707	-0.938092	0.824772	-1.5643	0.443622	-0.00372507	-0.177343	-0.591172	-1.75302	-0.000590973	-0.0559511	-1.32236	-0.745693	-0.0954199	0.332574	-0.641386
EMIL2_HUMAN	EMILIN2	EMILIN-2 (Elastin microfibril interface-located protein 2) (Elastin microfibril interfacer 2) (Protein FOAP-10)	0.251525	-0.7946	0.24562	0.371004	0.393942	-0.65242	-0.185509	-0.822432	0.0565285	0.549154	0.509142	-0.00984433	-0.349579	0.00984433	0.774459	1.26528	-0.0420758	0.986309	0.424103	0.619821	-0.152357	0.342948	0.424103	0.447301	-0.393335	-0.116807	-0.542152	-0.33164	-0.764462	-0.769275	-0.18127	-1.65853	-0.573627	0.172364	0.472962	-0.464361
EMAL2_HUMAN	EML2	Echinoderm microtubule-associated protein-like 2 (EMAP-2) (HuEMAP-2)	0.108578	-0.40454	0.898785	-0.250295	-0.16971	-0.432863	-0.465278	0.537715	0.783103	0.147675	0.197235	0.273359	0.19185	0.294351	-0.695806	0.679095	0.29918	-0.0877584	-0.196069	1.4498	-0.374059	-0.052066	-0.397282	0.287498	0.68015	-0.486391	-0.25325	0.628766	1.43823	-0.245757	0.0106811	-0.507978	-0.665074	2.7316	-0.0106811	-0.0960691
EMAL4_HUMAN	EML4	Echinoderm microtubule-associated protein-like 4 (EMAP-4) (Restrictedly overexpressed proliferation-associated protein) (Ropp 120)	0.22015	-0.061659	-0.964084	-0.347572	0.272066	-0.466646	-0.638797	-0.0133064	0.225199	-0.164701	0.685061	0.373017	0.025957	0.454679	-0.213415	0.286432	0.0783073	0.449365	0.282022	0.0997139	-0.377387	-0.20226	-0.0270358	0.257147	-0.211055	-0.0874884	-0.170099	-0.453355	-0.310654	0.337298	0.0133064	0.231214	0.128696	-0.181552	0.0554578	-0.195767
ENAH_HUMAN	ENAH	Protein enabled homolog	-0.00193334	-0.110607	-0.368085	-1.01955	0.455537	-0.266562	0.674733	0.247712	1.91809	-0.311014	0.478507	-0.0530843	0.202792	0.283783	-0.189349	1.12582	0.598823	0.597801	-0.217667	0.00193334	-0.0240123	-0.0189674	0.250931	0.479329	0.208697	0.00357339	-0.480846	-0.551781	-1.11448	0.399041	1.27603	0.189269	-0.23863	-0.237335	-0.130571	-0.517064
ENDD1_HUMAN	ENDOD1	Endonuclease domain-containing 1 protein (EC 3.1.30.-)	-0.0234606	0.502822	0.297841	-0.0300003	0.0992102	-0.338625	-0.274327	-0.224227	0.174042	0.873629	0.272984	1.24821	0.0697212	-0.0954068	1.64577	1.14681	0.964225	-0.433996	0.251443	0.142972	-0.026607	0.159514	-0.184878	-0.900987	-0.100141	0.199382	0.430135	0.172239	-0.182945	-0.373777	0.0234606	-0.650839	-0.220747	-0.026607	-0.637286	-0.647706
ENOA_HUMAN	ENO1 ENO1L1 MBPB1 MPB1	Alpha-enolase (EC 4.2.1.11) (2-phospho-D-glycerate hydro-lyase) (C-myc promoter-binding protein) (Enolase 1) (MBP-1) (MPB-1) (Non-neural enolase) (NNE) (Phosphopyruvate hydratase) (Plasminogen-binding protein)	0.0945244	0.490011	-0.687498	-0.427554	0.673174	-0.207606	-0.765225	-0.340161	0.673174	-0.940959	0.0945244	-0.0302713	0.0945244	1.54196	-0.567249	-0.591897	-0.207606	-0.353856	0.429469	-1.02562	-0.370164	0.257233	-0.932797	0.461598	0.114185	1.03559	-0.461175	-1.29089	-1.31039	0.0302713	1.54196	1.0773	0.550762	0.155509	-0.107354	1.54196
ENOG_HUMAN	ENO2	Gamma-enolase (EC 4.2.1.11) (2-phospho-D-glycerate hydro-lyase) (Enolase 2) (Neural enolase) (Neuron-specific enolase) (NSE)	1.05324	1.04577	0.109576	0.770885	-1.58019	0.798529	1.69998	1.53697	2.07046	1.48393	-0.0857974	1.00963	-0.441521	2.08247	1.23268	1.41813	2.22644	-0.406828	0.8428	-1.36484	-0.832692	-0.707917	-0.8884	-1.1973	-1.20283	-0.8884	-0.16985	-1.38221	-1.12337	-0.733641	0.262553	-0.531446	0.0857974	-0.497057	-0.17089	0.158389
ENOB_HUMAN	ENO3	Beta-enolase (EC 4.2.1.11) (2-phospho-D-glycerate hydro-lyase) (Enolase 3) (Muscle-specific enolase) (MSE) (Skeletal muscle enolase)	0.0198494	0.537601	-0.714964	-0.375853	0.402738	-0.0661537	-0.184476	-0.262124	0.757165	-0.906464	0.250698	-0.0549929	0.0981897	1.56133	-0.208783	-0.303855	0.0341567	-0.173874	0.681253	-1.09151	-0.353888	0.235057	-0.635957	-0.078926	0.318137	0.955212	-0.529273	-1.30591	-1.18788	-0.0198494	1.23121	0.808128	0.266798	0.266798	0.15558	1.56133
ENOPH_HUMAN	ENOPH1	Enolase-phosphatase E1 (EC 3.1.3.77) (2,3-diketo-5-methylthio-1-phosphopentane phosphatase) (MASA homolog)	1.25153	0.422502	0.10125	0.982575	-0.00649391	1.18221	0.759388	0.673584	-0.2275	0.21946	-0.469327	-0.521326	-0.452975	0.000341576	-0.314362	-1.09412	0.149246	0.168004	-0.474871	-0.576872	0.271805	0.0576522	0.098944	-0.338527	-0.000341576	-0.672389	0.105976	-0.0923849	-0.0287517	-0.0336108	0.266599	-0.42745	0.238125	1.00516	-0.0645767	-0.66649
ENPP1_HUMAN	ENPP1	Ectonucleotide pyrophosphatase/phosphodiesterase family member 1 (E-NPP 1) (Membrane component chromosome 6 surface marker 1) (Phosphodiesterase I/nucleotide pyrophosphatase 1) (Plasma-cell membrane glycoprotein PC-1) [Cleaved into: Ectonucleotide pyrophosphatase/phosphodiesterase family member 1, secreted form] [Includes: Alkaline phosphodiesterase I (EC 3.1.4.1); Nucleotide pyrophosphatase (NPP…	0.22788	-0.711358	0.0710969	-0.0594653	1.60955	0.115216	-0.209066	0.0717525	0.736345	0.201726	0.14401	-0.236623	-0.162586	-0.371268	-0.134475	-0.179125	0.896635	0.423163	0.514195	0.0594653	-0.142073	-0.5709	-0.527775	-0.643352	0.272605	-0.0924501	-0.145732	0.70102	0.360325	0.0851255	-0.296789	-0.269739	0.513061	0.104107	-0.287495	-0.214677
ENSA_HUMAN	ENSA	Alpha-endosulfine (ARPP-19e)	0.122634	0.165763	-0.117999	-0.278106	-0.410383	0.00929147	0.320748	0.278243	-0.0269779	0.186071	0.278978	0.745771	-0.176505	-0.00929147	-0.56705	-0.761099	0.358211	0.343137	-0.495705	-0.0406105	0.238262	-0.129516	-0.739057	0.033361	-0.629344	0.21065	-0.818404	-0.327914	0.425197	0.0802554	0.121978	0.40307	-0.318164	-0.505529	-0.902391	0.116084
ENTP1_HUMAN	ENTPD1	Ectonucleoside triphosphate diphosphohydrolase 1 (NTPDase 1) (EC 3.6.1.5) (Ecto-ATP diphosphohydrolase 1) (Ecto-ATPDase 1) (Ecto-ATPase 1) (Ecto-apyrase) (Lymphoid cell activation antigen) (CD antigen CD39)	-0.496897	-0.240992	-0.489474	-0.0753823	-0.405898	-0.0830104	-0.905045	0.146768	1.07427	0.209364	0.47101	0.522105	0.319565	0.0753823	0.157627	0.0843694	0.929015	0.878749	1.62416	-0.228453	-0.370939	-0.660596	-0.281485	0.089903	-0.197373	0.0753823	-0.45157	0.23099	-0.691009	0.541055	0.108319	-0.665512	-0.228453	-0.340292	1.50886	-0.147279
ENY2_HUMAN	ENY2	Transcription and mRNA export factor ENY2 (Enhancer of yellow 2 transcription factor homolog)	0.78118	0.653116	0.74565	0.858916	0.878883	0.696548	0.731157	-0.14739	-0.679527	0.00446717	-0.324512	-0.229316	-0.181961	-1.22214	-0.263718	-0.18272	0.137514	-0.00816357	0.109307	-0.603501	0.452409	0.364637	0.407781	-0.108798	0.0706947	-0.0788262	-0.721001	-0.682632	0.067806	-0.228643	0.02918	-0.142942	0.0555021	0.128154	-0.255027	-0.00446717
EOGT_HUMAN	EOGT	EGF domain-specific O-linked N-acetylglucosamine transferase (EC 2.4.1.255) (Extracellular O-linked N-acetylglucosamine transferase)	0.373876	-1.02151	-0.100369	0.0182654	0.208205	-0.452028	-1.66622	-0.767633	0.709823	0.0809905	-0.474518	0.335098	-0.0807318	-1.26775	0.366103	0.653458	-1.04719	-0.785506	1.38291	0.657945	0.310602	0.694241	-0.0399777	-0.0697331	0.362073	0.20738	0.194067	-0.0182654	-0.469797	-0.526459	0.560983	0.0745248	0.0343982	-0.380697	-0.675868	-0.0938916
41_HUMAN	EPB41 E41P	Protein 4.1 (P4.1) (4.1R) (Band 4.1) (EPB4.1)	-0.332976	0.972298	0.675201	0.759102	-0.773362	0.286768	0.890425	0.641915	0.00268294	0.286768	-0.4458	0.812316	-0.0705843	-0.168774	0.37867	-0.247818	-0.54667	0.586887	0.322533	-1.27947	-0.850704	-0.0714491	-1.41347	1.11285	-0.666368	0.0626836	-0.0696665	-0.00268294	0.387665	-0.213865	0.782104	-0.667958	-0.118911	0.0595519	-0.39585	1.25968
E41L2_HUMAN	EPB41L2	Band 4.1-like protein 2 (Generally expressed protein 4.1) (4.1G)	-0.102524	-0.376923	0.378787	0.0245887	0.399089	0.60699	0.274165	-0.275727	-0.739753	0.214528	-0.0245887	-0.138562	0.293953	-0.715847	-0.0837006	-0.590328	-0.070083	-0.309896	-0.0347894	-0.0356987	0.55465	0.604157	1.38493	0.830944	-0.229661	0.151615	0.749338	0.60699	1.56497	0.320791	-0.359992	0.0576232	-0.704497	-1.18198	-0.102524	0.358294
E41L3_HUMAN	EPB41L3	Band 4.1-like protein 3 (4.1B) (Differentially expressed in adenocarcinoma of the lung protein 1) (DAL-1) [Cleaved into: Band 4.1-like protein 3, N-terminally processed]	0.188457	0.0917454	-0.0795896	-0.311482	-0.381129	-0.408259	-0.772786	-0.063573	0.276196	0.499068	0.354476	0.501709	0.201647	-0.255381	0.29343	0.34348	0.0170149	0.182132	-0.149799	-0.0324217	-0.137746	-0.0584425	-0.206693	1.11563	-0.337719	-0.240743	0.201647	0.762979	0.62186	0.421506	-0.319318	1.02417	0.102972	-0.0170149	-0.455179	-0.655829
EPCAM_HUMAN	EPCAM	Epithelial cell adhesion molecule (Ep-CAM) (Adenocarcinoma-associated antigen) (Cell surface glycoprotein Trop-1) (Epithelial cell surface antigen) (Epithelial glycoprotein) (EGP) (Epithelial glycoprotein 314) (EGP314) (hEGP314) (KS 1/4 antigen) (KSA) (Major gastrointestinal tumor-associated protein GA733-2) (Tumor-associated calcium signal transducer 1) (CD antigen CD326)	-0.162181	-0.336648	0.680396	-0.98314	0.0856254	-0.364768	0.0776305	-0.202022	0.423523	0.0606132	0.101012	0.15909	-0.31719	0.424212	-0.446781	-0.263164	-0.262049	0.352035	-0.438242	0.371794	-0.0659069	0.331393	0.718987	-0.330468	-0.0867203	0.995752	0.957421	0.102835	-0.0606132	0.779143	-0.131174	-0.90864	-0.543446	1.51462	0.781677	-0.476703
EPDR1_HUMAN	EPDR1	Mammalian ependymin-related protein 1 (MERP-1) (Upregulated in colorectal cancer gene 1 protein)	-0.518036	-0.0130566	-0.55785	0.0971288	-0.713303	-0.675016	-0.262329	-0.263199	-0.176739	0.658059	0.405175	1.48129	0.312963	-0.600878	0.101885	0.0130566	-0.792818	0.200804	0.466344	0.541572	0.156212	-0.131695	-0.369384	0.402555	-0.065214	0.885959	-0.120116	0.0230584	-0.38986	0.428099	-0.308563	0.516608	1.0058	-0.094017	0.0466683	-0.247928
EPHA2_HUMAN	EPHA2	Ephrin type-A receptor 2 (EC 2.7.10.1) (Epithelial cell kinase) (Tyrosine-protein kinase receptor ECK)	-0.306639	0.305883	0.017016	-0.986516	0.600488	-0.017016	0.475153	-0.302725	0.80402	0.2681	-0.265155	0.15734	-1.06647	0.191608	1.40528	0.911436	-0.418217	-0.604793	0.720839	-1.14443	-1.43001	-0.025868	-0.424944	0.432959	-0.342896	0.233143	0.701979	-0.60408	-0.0340864	-0.255208	-0.442693	1.39083	0.707822	-0.403045	0.417303	0.607288
HYEP_HUMAN	EPHX1 EPHX EPOX	Epoxide hydrolase 1 (EC 3.3.2.9) (Epoxide hydratase) (Microsomal epoxide hydrolase) (mEH)	-0.162804	-0.126766	0.161757	-0.00115897	-0.676289	0.00580714	-1.3108	-0.446025	-0.566401	0.344776	-0.764729	1.19175	0.56564	-0.00790092	0.518788	0.354545	-0.392181	-0.317897	0.582748	1.40616	0.794169	0.691516	1.09572	-0.448317	-0.214617	-0.882247	0.371787	0.389948	1.4367	-0.133939	-0.652261	0.338475	0.00115897	-0.347442	0.211618	-0.139988
EPMIP_HUMAN	EPM2AIP1	EPM2A-interacting protein 1 (Laforin-interacting protein)	0.868719	-0.229371	-0.0479235	-0.129997	-0.217226	0.503053	-0.0593245	0.983943	0.755738	0.257077	0.795173	1.76432	0.570014	0.925327	0.729876	0.0241404	0.182688	0.66255	0.472384	-0.359032	-0.721636	-0.186375	0.333661	-0.522004	0.246723	-0.353555	-0.276189	0.733438	0.697463	-0.0241404	-0.262563	-0.481561	-0.299779	-0.195696	-0.0512519	-0.327363
EPN1_HUMAN	EPN1	Epsin-1 (EH domain-binding mitotic phosphoprotein) (EPS-15-interacting protein 1)	0.0710385	-0.0438066	0.782065	0.342301	0.325768	0.472435	0.165735	-0.148968	-0.216907	-0.0781363	-0.559646	-0.645383	-0.593143	-0.209088	0.208012	-0.805404	-0.505405	-0.419063	-0.40204	-0.283002	0.277683	0.00964695	0.34665	0.508128	0.441302	-0.0764194	-0.13354	-0.0253975	-0.121661	0.687417	0.318289	0.621639	0.167994	0.310635	-0.00964695	0.212706
EPN2_HUMAN	EPN2	Epsin-2 (EPS-15-interacting protein 2)	0.570207	-0.255715	0.034136	-0.0731513	-0.624776	-0.499644	-0.729699	-0.236909	-0.32121	0.946091	0.732058	-0.598881	-0.616767	-0.270187	0.274926	-0.204437	0.786761	0.240043	0.156256	0.0745425	-0.372907	-1.17928	1.02176	0.464533	0.270729	0.510705	0.39367	-0.0687516	0.245312	-0.311221	-0.584102	-0.486773	0.446335	0.202521	0.316796	-0.034136
EPN3_HUMAN	EPN3	Epsin-3 (EPS-15-interacting protein 3)	-0.402473	-0.228161	-0.651018	-0.174525	0.0225365	-0.293059	0.581711	-0.343916	-0.070141	0.0177608	-0.448052	-0.437956	0.512032	-0.418229	-0.692261	-0.233219	0.858136	0.0472237	0.307059	0.163676	-0.0177608	0.571053	0.702201	0.577553	-0.337956	0.232767	-0.481506	0.0718648	-0.549859	0.362806	0.646	0.212491	0.682505	-0.617998	0.264887	-0.513906
EPIPL_HUMAN	EPPK1	Epiplakin (450 kDa epidermal antigen)	-0.246509	0.0712315	-0.580067	-0.852115	0.196379	0.534203	-0.160671	0.339256	0.393399	-0.136153	-0.0678906	-0.315056	0.129478	0.456798	-0.203587	-0.0172548	0.100387	-0.128426	0.0821278	0.219837	0.0398589	-0.0847466	0.437266	-1.19399	-0.0542919	-0.368937	0.0172548	0.240874	1.21966	0.0458031	0.276261	-0.475709	-0.409161	0.641546	-0.737776	-0.242352
SYEP_HUMAN	EPRS1 EPRS GLNS PARS QARS QPRS PIG32	Bifunctional glutamate/proline--tRNA ligase (Bifunctional aminoacyl-tRNA synthetase) (Cell proliferation-inducing gene 32 protein) (Glutamatyl-prolyl-tRNA synthetase) [Includes: Glutamate--tRNA ligase (EC 6.1.1.17) (Glutamyl-tRNA synthetase) (GluRS); Proline--tRNA ligase (EC 6.1.1.15) (Prolyl-tRNA synthetase)]	-0.468528	-0.442451	0.264072	0.171921	-0.337444	-0.0329402	0.448417	0.0297492	0.119149	-0.136311	1.17303	-0.383911	-0.151611	-0.0649768	-1.0868	-0.0908733	0.0347039	0.341267	0.351441	0.188759	0.593799	0.0233262	-0.494621	0.0857654	0.0138038	0.697684	-0.0603919	-0.484099	-0.429586	-0.0308997	0.36597	0.245813	-0.0138038	0.0247854	-0.322946	-0.134903
EPS15_HUMAN	EPS15	Epidermal growth factor receptor substrate 15 (Protein Eps15) (Protein AF-1p)	0.111893	1.07884	0.668421	-0.231792	0.0955433	0.871961	0.744938	-0.140471	-0.27797	-0.632339	-0.391481	-0.640482	-0.194128	0.261456	-0.180822	-0.123933	-0.520833	-0.810294	0.313804	0.0469792	-0.366636	0.167392	-0.0206076	0.418115	0.0694061	0.0304099	-0.251626	-0.589332	0.47031	0.0206076	-0.358689	0.51495	0.0934505	0.574924	-0.19331	-0.468606
EP15R_HUMAN	EPS15L1	Epidermal growth factor receptor substrate 15-like 1 (Eps15-related protein) (Eps15R)	0.422332	0.238133	0.00758302	0.634674	0.327704	-0.495063	0.334891	-0.409122	-0.455126	0.554133	0.268399	0.652506	-0.101583	-0.62609	-0.537229	0.0915479	-0.222338	-0.0308425	-0.703651	0.746412	0.364438	-0.0514086	0.533026	-0.168094	-0.534726	0.376717	0.0226746	-0.00758302	-0.349202	-0.230383	0.629199	-0.357918	0.929664	-0.0290781	-0.921259	0.888697
EPS8_HUMAN	EPS8	Epidermal growth factor receptor kinase substrate 8	-0.0148994	-0.080771	-0.279123	0.147121	0.394441	-0.0859783	0.308148	0.29834	-0.121066	-0.118074	0.744021	0.0148994	-0.304808	0.213564	0.214719	-0.360168	0.426599	-0.183342	0.324636	0.351264	0.464288	0.244259	-0.0926277	-0.0377351	0.471928	0.720656	-0.29048	-0.605292	-0.551265	0.0349735	-0.288549	-0.479992	-0.68764	0.381088	0.876258	-0.186337
ES8L2_HUMAN	EPS8L2	Epidermal growth factor receptor kinase substrate 8-like protein 2 (EPS8-like protein 2) (Epidermal growth factor receptor pathway substrate 8-related protein 2) (EPS8-related protein 2)	0.414354	0.246447	0.578958	0.923461	0.0284128	0.225958	-0.20576	-0.384493	-0.572578	0.0871827	0.104206	-0.186823	-0.606562	-0.219723	0.842291	-0.0471609	-0.374259	0.0821819	-0.248709	0.106693	0.477044	0.152989	0.0573638	-0.622539	-0.165883	-0.556824	0.60649	-0.0679824	-0.0188999	-0.442917	-0.116993	-0.464112	0.0188999	0.104206	-0.434013	0.0875891
[truncated: 2,112 more rows]
