# Supplementary material for: Proteomic profiling of soft tissue sarcomas with SWATH mass spectrometry
Source: J Proteomics. 2021 Jun 15;241:104236. doi: 10.1016/j.jprot.2021.104236 (PMC8135130; doi:10.1016/j.jprot.2021.104236)
Supplement: Supplementary Table S2 [file mmc4.xlsx]

## Sheet: SubtypeSAMresults
Supplementary Table S2: List of proteins with significantly different expression levels among the individual STS subtypes identified by SAM (FDR<0.1%). Uniprot Entry Name, Gene Symbol and Protein name is provided along with the SAM data.
Uniprot Entry Name	Gene Symbol	Protein Name	Score(d)	Numerator(r)	Denominator(s+s0)	contrast-1	contrast-2	contrast-3	contrast-4	q-value(%)
ACON_HUMAN	ACO2	Aconitate hydratase, mitochondrial (Aconitase) (EC 4.2.1.3) (Citrate hydro-lyase)	0.401154	0.184864	0.46083	2.59213	0.051293	-2.28523	-0.276381	0
ARP2_HUMAN	ACTR2	Actin-related protein 2 (Actin-like protein 2)	0.417008	0.191722	0.459757	-1.46136	-1.25985	0.203253	2.39249	0
ACYP1_HUMAN	ACYP1	Acylphosphatase-1 (EC 3.6.1.7) (Acylphosphatase, erythrocyte isozyme) (Acylphosphatase, organ-common type isozyme) (Acylphosphate phosphohydrolase 1)	0.399945	0.229667	0.574247	-0.902794	1.86603	-1.00283	-0.905298	0
AIF1_HUMAN	AIF1	Allograft inflammatory factor 1 (AIF-1) (Ionized calcium-binding adapter molecule 1) (Protein G1)	0.521587	0.296945	0.569311	-2.99748	-0.478699	1.6333	1.52936	0
AIMP2_HUMAN	AIMP2	Aminoacyl tRNA synthase complex-interacting multifunctional protein 2 (Multisynthase complex auxiliary component p38) (Protein JTV-1)	0.542795	0.216359	0.398601	-2.29968	3.3085	-1.36989	-1.40151	0
ALDR_HUMAN	AKR1B1	Aldo-keto reductase family 1 member B1 (EC 1.1.1.300) (EC 1.1.1.372) (EC 1.1.1.54) (Aldehyde reductase) (Aldose reductase) (AR) (EC 1.1.1.21)	0.437524	0.266888	0.609997	-0.463584	-1.71553	1.26386	1.49845	0
AK1C1_HUMAN	AKR1C1	Aldo-keto reductase family 1 member C1 (EC 1.1.1.-) (20-alpha-hydroxysteroid dehydrogenase) (20-alpha-HSD) (EC 1.1.1.149) (Chlordecone reductase homolog HAKRC) (Dihydrodiol dehydrogenase 1/2) (DD1/DD2) (High-affinity hepatic bile acid-binding protein) (HBAB) (Indanol dehydrogenase) (EC 1.1.1.112) (Trans-1,2-dihydrobenzene-1,2-diol dehydrogenase) (EC 1.3.1.20)	0.397438	0.230576	0.580155	-1.93124	-0.527868	0.316843	1.76352	0
ANK1_HUMAN	ANK1	Ankyrin-1 (ANK-1) (Ankyrin-R) (Erythrocyte ankyrin)	0.406525	0.224974	0.553408	-1.11658	1.92581	-0.67827	-1.05458	0
AN32A_HUMAN	ANP32A	Acidic leucine-rich nuclear phosphoprotein 32 family member A (Acidic nuclear phosphoprotein pp32) (pp32) (Leucine-rich acidic nuclear protein) (LANP) (Mapmodulin) (Potent heat-stable protein phosphatase 2A inhibitor I1PP2A) (Putative HLA-DR-associated protein I) (PHAPI)	0.506879	0.251374	0.495926	3.71528	-1.03137	-1.00515	-0.659443	0
AN32B_HUMAN	ANP32B	Acidic leucine-rich nuclear phosphoprotein 32 family member B (Acidic protein rich in leucines) (Putative HLA-DR-associated protein I-2) (PHAPI2) (Silver-stainable protein SSP29)	0.429591	0.195043	0.454021	3.19327	-1.36942	-0.864284	0.0130142	0
ANXA1_HUMAN	ANXA1	Annexin A1 (Annexin I) (Annexin-1) (Calpactin II) (Calpactin-2) (Chromobindin-9) (Lipocortin I) (Phospholipase A2 inhibitory protein) (p35)	0.895683	0.570529	0.636977	-4.51106	-1.15953	2.1902	3.01604	0
ANX11_HUMAN	ANXA11	Annexin A11 (56 kDa autoantigen) (Annexin XI) (Annexin-11) (Calcyclin-associated annexin 50) (CAP-50)	0.708971	0.324996	0.458404	-3.26222	-1.95099	1.4301	3.62367	0
ANXA2_HUMAN	ANXA2	Annexin A2 (Annexin II) (Annexin-2) (Calpactin I heavy chain) (Calpactin-1 heavy chain) (Chromobindin-8) (Lipocortin II) (Placental anticoagulant protein IV) (PAP-IV) (Protein I) (p36)	0.48286	0.295885	0.612777	0.154428	-1.81726	-0.0888126	2.13479	0
ANXA6_HUMAN	ANXA6	Annexin A6 (67 kDa calelectrin) (Annexin VI) (Annexin-6) (Calphobindin-II) (CPB-II) (Chromobindin-20) (Lipocortin VI) (Protein III) (p68) (p70)	0.474736	0.301354	0.634781	-1.86701	1.99898	-0.451443	-0.775853	0
AOC3_HUMAN	AOC3	Membrane primary amine oxidase (EC 1.4.3.21) (Copper amine oxidase) (HPAO) (Semicarbazide-sensitive amine oxidase) (SSAO) (Vascular adhesion protein 1) (VAP-1)	0.495142	0.323845	0.654044	-2.08017	1.99054	-0.195057	-0.79598	0
AR6P4_HUMAN	ARL6IP4	ADP-ribosylation factor-like protein 6-interacting protein 4 (ARL-6-interacting protein 4) (Aip-4) (HSP-975) (HSVI-binding protein) (SR-15) (SRp25) (SR-25) (Splicing factor SRrp37)	0.418747	0.370027	0.883653	-2.13403	-0.046337	1.3545	0.60127	0
ARC1B_HUMAN	ARPC1B	Actin-related protein 2/3 complex subunit 1B (Arp2/3 complex 41 kDa subunit) (p41-ARC)	0.498783	0.234456	0.470056	-2.1878	-1.16133	0.228995	2.76476	0
PUR9_HUMAN	ATIC	Bifunctional purine biosynthesis protein PURH [Cleaved into: Bifunctional purine biosynthesis protein PURH, N-terminally processed] [Includes: Phosphoribosylaminoimidazolecarboxamide formyltransferase (EC 2.1.2.3) (5-aminoimidazole-4-carboxamide ribonucleotide formyltransferase) (AICAR transformylase); IMP cyclohydrolase (EC 3.5.4.10) (ATIC) (IMP synthase) (Inosinicase)]	0.423207	0.219077	0.517659	2.61911	-1.04583	-1.51369	0.481201	0
VATB2_HUMAN	ATP6V1B2	V-type proton ATPase subunit B, brain isoform (V-ATPase subunit B 2) (Endomembrane proton pump 58 kDa subunit) (HO57) (Vacuolar proton pump subunit B 2)	0.408524	0.211433	0.517553	-1.14268	-1.11037	-0.148452	2.23623	0
VATD_HUMAN	ATP6V1D	V-type proton ATPase subunit D (V-ATPase subunit D) (V-ATPase 28 kDa accessory protein) (Vacuolar proton pump subunit D)	0.469519	0.400527	0.853058	-0.785407	1.85153	-1.1215	-0.887005	0
B2MG_HUMAN	B2M	Beta-2-microglobulin [Cleaved into: Beta-2-microglobulin form pI 5.3]	0.489528	0.31683	0.647215	-2.88736	0.668405	-0.238519	1.38603	0
BAG2_HUMAN	BAG2	BAG family molecular chaperone regulator 2 (BAG-2) (Bcl-2-associated athanogene 2)	0.531701	0.340016	0.639487	-2.23859	2.18973	-0.504905	-0.707224	0
BAF_HUMAN	BANF1	Barrier-to-autointegration factor (Breakpoint cluster region protein 1) [Cleaved into: Barrier-to-autointegration factor, N-terminally processed]	0.398225	0.201852	0.506878	2.79202	-0.229815	-0.76385	-1.14394	0
BL1S1_HUMAN	BLOC1S1	Biogenesis of lysosome-related organelles complex 1 subunit 1 (BLOC-1 subunit 1) (GCN5-like protein 1) (Protein RT14)	0.457829	0.199426	0.435591	-0.0304021	2.43581	-1.68656	-1.7211	0
CK096_HUMAN	C11orf96	Uncharacterized protein C11orf96 (Protein Ag2 homolog)	0.75646	0.499188	0.6599	-2.34643	3.24647	-1.09485	-1.48687	0
C1QBP_HUMAN	C1QBP	Complement component 1 Q subcomponent-binding protein, mitochondrial (ASF/SF2-associated protein p32) (Glycoprotein gC1qBP) (C1qBP) (Hyaluronan-binding protein 1) (Mitochondrial matrix protein p32) (gC1q-R protein) (p33) (SF2AP32)	0.39733	0.182177	0.458503	2.93388	-1.35137	-0.379678	-0.166292	0
CADM1_HUMAN	CADM1	Cell adhesion molecule 1 (Immunoglobulin superfamily member 4) (IgSF4) (Nectin-like protein 2) (NECL-2) (Spermatogenic immunoglobulin superfamily) (SgIgSF) (Synaptic cell adhesion molecule) (SynCAM) (Tumor suppressor in lung cancer 1) (TSLC-1)	0.446765	0.214766	0.480714	3.22618	-0.2172	-0.853164	-1.40047	0
CALD1_HUMAN	CALD1	Caldesmon (CDM)	0.612906	0.372957	0.608507	-1.1333	2.76824	-1.42709	-1.52961	0
CAP1_HUMAN	CAP1	Adenylyl cyclase-associated protein 1 (CAP 1)	0.480333	0.257884	0.536885	-3.1858	0.963028	-0.230232	1.23559	0
CD14_HUMAN	CD14	Monocyte differentiation antigen CD14 (Myeloid cell-specific leucine-rich glycoprotein) (CD antigen CD14) [Cleaved into: Monocyte differentiation antigen CD14, urinary form; Monocyte differentiation antigen CD14, membrane-bound form]	0.69706	0.461356	0.661861	-2.97938	-1.34448	1.84989	2.40402	0
C163A_HUMAN	CD163	Scavenger receptor cysteine-rich type 1 protein M130 (Hemoglobin scavenger receptor) (CD antigen CD163) [Cleaved into: Soluble CD163 (sCD163)]	0.600789	0.464183	0.772622	-2.53908	-0.95793	1.29422	2.02092	0
CD44_HUMAN	CD44	CD44 antigen (CDw44) (Epican) (Extracellular matrix receptor III) (ECMR-III) (GP90 lymphocyte homing/adhesion receptor) (HUTCH-I) (Heparan sulfate proteoglycan) (Hermes antigen) (Hyaluronate receptor) (Phagocytic glycoprotein 1) (PGP-1) (Phagocytic glycoprotein I) (PGP-I) (CD antigen CD44)	0.44384	0.273149	0.615422	-2.29903	-0.542569	1.00144	1.55939	0
CDK4_HUMAN	CDK4	Cyclin-dependent kinase 4 (EC 2.7.11.22) (Cell division protein kinase 4) (PSK-J3)	0.395176	0.202333	0.512008	-0.632239	-0.70465	2.84413	-0.702743	0
CHM4A_HUMAN	CHMP4A	Charged multivesicular body protein 4a (Chromatin-modifying protein 4a) (CHMP4a) (SNF7 homolog associated with Alix-2) (SNF7-1) (hSnf-1) (Vacuolar protein sorting-associated protein 32-1) (Vps32-1) (hVps32-1)	0.404268	0.307514	0.76067	-1.0298	-1.15734	1.33343	1.17627	0
CIRBP_HUMAN	CIRBP	Cold-inducible RNA-binding protein (A18 hnRNP) (Glycine-rich RNA-binding protein CIRP)	0.53575	0.3422	0.63873	3.32346	-1.29122	-0.573018	-0.375844	0
KCRB_HUMAN	CKB	Creatine kinase B-type (EC 2.7.3.2) (Brain creatine kinase) (B-CK) (Creatine kinase B chain) (Creatine phosphokinase B-type) (CPK-B)	0.493865	0.488182	0.988493	-0.360551	1.82574	-1.26235	-1.05486	0
CLIC3_HUMAN	CLIC3	Chloride intracellular channel protein 3	0.420266	0.22374	0.532377	2.89171	-0.362272	-1.17567	-0.766501	0
CLCA_HUMAN	CLTA	Clathrin light chain A (Lca)	0.414986	0.232081	0.55925	-2.47032	-0.141526	1.79043	0.645757	0
CMC4_HUMAN	CMC4	Cx9C motif-containing protein 4 (Mature T-cell proliferation 1 neighbor protein) (Mature T-cell proliferation-1 type A) (MTCP-1 type A) (Protein p8 MTCP-1) (p8MTCP1)	0.501437	0.428477	0.854498	-0.204565	-0.976693	2.80021	-0.644919	0
CNDP2_HUMAN	CNDP2	Cytosolic non-specific dipeptidase (EC 3.4.13.18) (CNDP dipeptidase 2) (Carnosine dipeptidase II) (Epididymis secretory protein Li 13) (Glutamate carboxypeptidase-like protein 1) (Peptidase A)	0.64079	0.316168	0.493404	-0.944163	-2.67954	1.20856	3.03038	0
CNN1_HUMAN	CNN1	Calponin-1 (Basic calponin) (Calponin H1, smooth muscle)	1.51583	1.11599	0.736222	-1.86647	6.23837	-3.32469	-3.85224	0
CNOT9_HUMAN	CNOT9	CCR4-NOT transcription complex subunit 9 (Cell differentiation protein RQCD1 homolog) (Rcd-1)	0.431155	0.260638	0.60451	-1.7243	-0.919841	0.610658	1.88336	0
CNPY4_HUMAN	CNPY4	Protein canopy homolog 4	0.494184	0.25746	0.52098	3.06222	-1.85373	0.270991	-0.108765	0
COR1A_HUMAN	CORO1A	Coronin-1A (Coronin-like protein A) (Clipin-A) (Coronin-like protein p57) (Tryptophan aspartate-containing coat protein) (TACO)	0.524252	0.369839	0.705461	-2.10654	-0.927701	0.705755	2.09379	0
COR1B_HUMAN	CORO1B	Coronin-1B (Coronin-2)	0.511465	0.326763	0.638877	-1.64114	2.22713	-0.947499	-0.860502	0
CPVL_HUMAN	CPVL	Probable serine carboxypeptidase CPVL (EC 3.4.16.-) (Carboxypeptidase, vitellogenic-like) (Vitellogenic carboxypeptidase-like protein) (VCP-like protein) (hVLP)	0.407024	0.244263	0.600118	-1.63993	-0.969889	1.55261	1.22499	0
RABP2_HUMAN	CRABP2	Cellular retinoic acid-binding protein 2 (Cellular retinoic acid-binding protein II) (CRABP-II)	0.585308	0.4835	0.826061	2.95992	-1.74808	-0.201409	0.166741	0
CRIP1_HUMAN	CRIP1	Cysteine-rich protein 1 (CRP-1) (Cysteine-rich heart protein) (CRHP) (hCRHP) (Cysteine-rich intestinal protein) (CRIP)	0.447649	0.39028	0.871844	2.40178	-0.057289	-0.926893	-0.963672	0
CRIP2_HUMAN	CRIP2	Cysteine-rich protein 2 (CRP-2) (Protein ESP1)	0.46637	0.203528	0.436408	3.32931	0.375482	-1.54651	-1.69854	0
CRK_HUMAN	CRK	Adapter molecule crk (Proto-oncogene c-Crk) (p38)	0.403117	0.194997	0.483723	2.84914	-1.23671	0.1545	-0.618491	0
CRYAB_HUMAN	CRYAB	Alpha-crystallin B chain (Alpha(B)-crystallin) (Heat shock protein beta-5) (HspB5) (Renal carcinoma antigen NY-REN-27) (Rosenthal fiber component)	0.551838	0.379975	0.688563	-1.61216	2.30048	-1.45518	-0.613439	0
CSRP1_HUMAN	CSRP1	Cysteine and glycine-rich protein 1 (Cysteine-rich protein 1) (CRP) (CRP1) (Epididymis luminal protein 141) (HEL-141)	0.426994	0.35606	0.833877	-1.78491	1.51229	-0.539062	-0.187966	0
CATB_HUMAN	CTSB	Cathepsin B (EC 3.4.22.1) (APP secretase) (APPS) (Cathepsin B1) [Cleaved into: Cathepsin B light chain; Cathepsin B heavy chain]	0.473522	0.353951	0.747485	-1.5817	-1.11696	1.08912	1.68516	0
CATC_HUMAN	CTSC	Dipeptidyl peptidase 1 (EC 3.4.14.1) (Cathepsin C) (Cathepsin J) (Dipeptidyl peptidase I) (DPP-I) (DPPI) (Dipeptidyl transferase) [Cleaved into: Dipeptidyl peptidase 1 exclusion domain chain (Dipeptidyl peptidase I exclusion domain chain); Dipeptidyl peptidase 1 heavy chain (Dipeptidyl peptidase I heavy chain); Dipeptidyl peptidase 1 light chain (Dipeptidyl peptidase I light chain)]	0.519938	0.353466	0.679823	-0.931336	-1.74482	2.12088	1.2611	0
DAB2_HUMAN	DAB2	Disabled homolog 2 (Adaptor molecule disabled-2) (Differentially expressed in ovarian carcinoma 2) (DOC-2) (Differentially-expressed protein 2)	0.455903	0.243586	0.534293	-1.62625	-1.37131	1.23057	1.92254	0
DREB_HUMAN	DBN1	Drebrin (Developmentally-regulated brain protein)	0.414518	0.277973	0.670592	1.9983	-1.4261	-0.461038	0.635235	0
PGS2_HUMAN	DCN	Decorin (Bone proteoglycan II) (PG-S2) (PG40)	0.523415	0.47584	0.909107	-1.75397	-0.849908	2.42175	0.552444	0
DDAH2_HUMAN	DDAH2	N(G),N(G)-dimethylarginine dimethylaminohydrolase 2 (DDAH-2) (Dimethylarginine dimethylaminohydrolase 2) (EC 3.5.3.18) (DDAHII) (Dimethylargininase-2) (Protein G6a) (S-phase protein)	0.416729	0.345082	0.828073	2.08163	-1.27419	0.0979647	0.00331666	0
DDX17_HUMAN	DDX17	Probable ATP-dependent RNA helicase DDX17 (EC 3.6.4.13) (DEAD box protein 17) (DEAD box protein p72) (DEAD box protein p82) (RNA-dependent helicase p72)	0.509335	0.259909	0.51029	3.50755	-1.39266	-1.06404	-0.0392641	0
DX39A_HUMAN	DDX39A	ATP-dependent RNA helicase DDX39A (EC 3.6.4.13) (DEAD box protein 39) (Nuclear RNA helicase URH49)	0.40404	0.188262	0.46595	2.94676	-1.2758	-0.738272	-0.0149826	0
DDX3X_HUMAN	DDX3X	ATP-dependent RNA helicase DDX3X (EC 3.6.4.13) (CAP-Rf) (DEAD box protein 3, X-chromosomal) (DEAD box, X isoform) (DBX) (Helicase-like protein 2) (HLP2)	0.411792	0.165843	0.402734	3.08771	-1.36844	-1.68158	0.657838	0
DESM_HUMAN	DES	Desmin	0.721673	0.679221	0.941175	-1.57267	2.75198	-1.6863	-1.0211	0
DYN2_HUMAN	DNM2	Dynamin-2 (EC 3.6.5.5)	0.539355	0.223862	0.415056	-1.25237	-2.34248	0.682204	3.21008	0
DNPH1_HUMAN	DNPH1	2'-deoxynucleoside 5'-phosphate N-hydrolase 1 (EC 3.2.2.-) (c-Myc-responsive protein RCL)	0.53905	0.215166	0.399157	4.40725	-2.25443	-0.202173	-0.23824	0
DERM_HUMAN	DPT	Dermatopontin (Tyrosine-rich acidic matrix protein) (TRAMP)	0.394175	0.438	1.11118	-1.69893	0.101581	1.58993	-0.0456012	0
DPYL3_HUMAN	DPYSL3	Dihydropyrimidinase-related protein 3 (DRP-3) (Collapsin response mediator protein 4) (CRMP-4) (Unc-33-like phosphoprotein 1) (ULIP-1)	0.576432	0.365084	0.633352	-2.88081	2.18619	-0.202256	-0.465282	0
DPYL4_HUMAN	DPYSL4	Dihydropyrimidinase-related protein 4 (DRP-4) (Collapsin response mediator protein 3) (CRMP-3) (UNC33-like phosphoprotein 4) (ULIP-4)	0.481181	0.319366	0.663712	-0.850418	2.08432	-1.01191	-1.19756	0
DEST_HUMAN	DSTN	Destrin (Actin-depolymerizing factor) (ADF)	0.938833	0.462993	0.493158	-2.64348	4.77952	-2.98831	-1.79316	0
EF2_HUMAN	EEF2	Elongation factor 2 (EF-2)	0.488773	0.24289	0.496938	1.69025	-2.28952	-0.192035	1.69867	0
EFHD2_HUMAN	EFHD2	EF-hand domain-containing protein D2 (Swiprosin-1)	0.408757	0.227512	0.556595	0.197171	-1.79721	0.548174	1.63491	0
EHD2_HUMAN	EHD2	EH domain-containing protein 2 (PAST homolog 2)	0.432854	0.249249	0.575828	-1.96944	1.8487	-0.774988	-0.29734	0
ELAV1_HUMAN	ELAVL1	ELAV-like protein 1 (Hu-antigen R) (HuR)	0.471779	0.224036	0.474875	3.49596	-0.36959	-1.40811	-1.01799	0
EMIL1_HUMAN	EMILIN1	EMILIN-1 (Elastin microfibril interface-located protein 1) (Elastin microfibril interfacer 1)	0.467346	0.345107	0.73844	-0.472305	1.88592	-0.747364	-1.40934	0
ENOG_HUMAN	ENO2	Gamma-enolase (EC 4.2.1.11) (2-phospho-D-glycerate hydro-lyase) (Enolase 2) (Neural enolase) (Neuron-specific enolase) (NSE)	0.520846	0.38443	0.738087	0.7465	1.72686	-2.18849	-1.06284	0
ENY2_HUMAN	ENY2	Transcription and mRNA export factor ENY2 (Enhancer of yellow 2 transcription factor homolog)	0.418833	0.177327	0.423384	3.33509	-1.2732	0.187897	-0.938243	0
F13A_HUMAN	F13A1	Coagulation factor XIII A chain (Coagulation factor XIIIa) (EC 2.3.2.13) (Protein-glutamine gamma-glutamyltransferase A chain) (Transglutaminase A chain)	0.644537	0.544246	0.844398	-1.82067	-1.63697	1.65098	2.08315	0
FA98B_HUMAN	FAM98B	Protein FAM98B	0.455073	0.219168	0.48161	2.96971	-0.211662	-2.35936	-0.17325	0
SYFB_HUMAN	FARSB	Phenylalanine--tRNA ligase beta subunit (EC 6.1.1.20) (Phenylalanyl-tRNA synthetase beta subunit) (PheRS)	0.393826	0.190467	0.483632	2.84997	-0.632618	-1.37126	-0.275954	0
FBX2_HUMAN	FBXO2	F-box only protein 2	1.12535	0.734852	0.653	7.03812	-1.20149	-1.72007	-2.28084	0
FCG3A_HUMAN	FCGR3A	Low affinity immunoglobulin gamma Fc region receptor III-A (CD16a antigen) (Fc-gamma RIII-alpha) (Fc-gamma RIII) (Fc-gamma RIIIa) (FcRIII) (FcRIIIa) (FcR-10) (IgG Fc receptor III-2) (CD antigen CD16a)	0.463744	0.256107	0.55226	-1.71027	-1.20929	0.694629	2.1621	0
FHL1_HUMAN	FHL1	Four and a half LIM domains protein 1 (FHL-1) (Skeletal muscle LIM-protein 1) (SLIM) (SLIM-1)	0.453817	0.251813	0.554878	-0.176357	2.05449	-1.1152	-1.5613	0
FKB10_HUMAN	FKBP10	Peptidyl-prolyl cis-trans isomerase FKBP10 (PPIase FKBP10) (EC 5.2.1.8) (65 kDa FK506-binding protein) (65 kDa FKBP) (FKBP-65) (FK506-binding protein 10) (FKBP-10) (Immunophilin FKBP65) (Rotamase)	0.496828	0.352252	0.709001	2.26495	-1.8188	0.723781	0.0904527	0
FKBP3_HUMAN	FKBP3	Peptidyl-prolyl cis-trans isomerase FKBP3 (PPIase FKBP3) (EC 5.2.1.8) (25 kDa FK506-binding protein) (25 kDa FKBP) (FKBP-25) (FK506-binding protein 3) (FKBP-3) (Immunophilin FKBP25) (Rapamycin-selective 25 kDa immunophilin) (Rotamase)	0.438831	0.202788	0.46211	3.29592	-0.282701	-1.41017	-0.980783	0
FKBP9_HUMAN	FKBP9	Peptidyl-prolyl cis-trans isomerase FKBP9 (PPIase FKBP9) (EC 5.2.1.8) (63 kDa FK506-binding protein) (63 kDa FKBP) (FKBP-63) (FK506-binding protein 9) (FKBP-9) (Rotamase)	0.51301	0.282326	0.550333	1.12262	-2.43048	1.65286	0.97374	0
FLNA_HUMAN	FLNA	Filamin-A (FLN-A) (Actin-binding protein 280) (ABP-280) (Alpha-filamin) (Endothelial actin-binding protein) (Filamin-1) (Non-muscle filamin)	0.968811	0.531916	0.54904	-1.46962	4.49456	-3.78929	-1.71223	0
FLNB_HUMAN	FLNB	Filamin-B (FLN-B) (ABP-278) (ABP-280 homolog) (Actin-binding-like protein) (Beta-filamin) (Filamin homolog 1) (Fh1) (Filamin-3) (Thyroid autoantigen) (Truncated actin-binding protein) (Truncated ABP)	0.67898	0.356916	0.525665	-0.877744	3.17561	-2.97028	-1.11711	0
FLNC_HUMAN	FLNC	Filamin-C (FLN-C) (FLNc) (ABP-280-like protein) (ABP-L) (Actin-binding-like protein) (Filamin-2) (Gamma-filamin)	0.731499	0.416975	0.570029	-1.76404	3.37827	-2.37213	-1.15861	0
FUBP1_HUMAN	FUBP1	Far upstream element-binding protein 1 (FBP) (FUSE-binding protein 1) (DNA helicase V) (hDH V)	0.492677	0.290407	0.589447	3.01643	-1.25562	0.452923	-0.921803	0
FUBP3_HUMAN	FUBP3	Far upstream element-binding protein 3 (FUSE-binding protein 3)	0.453247	0.208214	0.459383	3.26508	-1.66145	-0.138522	-0.194845	0
FUS_HUMAN	FUS	RNA-binding protein FUS (75 kDa DNA-pairing protein) (Oncogene FUS) (Oncogene TLS) (POMp75) (Translocated in liposarcoma protein)	0.436583	0.232827	0.533294	3.03512	-0.993254	-0.493867	-0.586972	0
G3BP1_HUMAN	G3BP1	Ras GTPase-activating protein-binding protein 1 (G3BP-1) (EC 3.6.4.12) (EC 3.6.4.13) (ATP-dependent DNA helicase VIII) (hDH VIII) (GAP SH3 domain-binding protein 1)	0.395747	0.145737	0.368258	2.86451	-1.91697	-1.30351	1.20766	0
GANAB_HUMAN	GANAB	Neutral alpha-glucosidase AB (EC 3.2.1.207) (Alpha-glucosidase 2) (Glucosidase II subunit alpha)	0.402687	0.189971	0.471759	1.93096	-1.97641	0.106271	0.945638	0
GAR1_HUMAN	GAR1	H/ACA ribonucleoprotein complex subunit 1 (Nucleolar protein family A member 1) (snoRNP protein GAR1)	0.502328	0.242004	0.481765	3.70503	-1.35564	-0.610573	-0.539349	0
GDIA_HUMAN	GDI1	Rab GDP dissociation inhibitor alpha (Rab GDI alpha) (Guanosine diphosphate dissociation inhibitor 1) (GDI-1) (Oligophrenin-2) (Protein XAP-4)	0.456927	0.189078	0.413804	3.87286	-0.733182	-1.3719	-0.870852	0
GFRA1_HUMAN	GFRA1	GDNF family receptor alpha-1 (GDNF receptor alpha-1) (GDNFR-alpha-1) (GFR-alpha-1) (RET ligand 1) (TGF-beta-related neurotrophic factor receptor 1)	0.433493	0.247657	0.571307	2.90737	-0.638714	-0.526459	-0.900179	0
GAPR1_HUMAN	GLIPR2	Golgi-associated plant pathogenesis-related protein 1 (GAPR-1) (Golgi-associated PR-1 protein) (Glioma pathogenesis-related protein 2) (GliPR 2)	0.569733	0.334809	0.587661	-3.09028	2.11966	-0.685633	0.099546	0
LGUL_HUMAN	GLO1	Lactoylglutathione lyase (EC 4.4.1.5) (Aldoketomutase) (Glyoxalase I) (Glx I) (Ketone-aldehyde mutase) (Methylglyoxalase) (S-D-lactoylglutathione methylglyoxal lyase)	0.535226	0.239101	0.446729	4.1626	-0.420545	-1.61441	-1.27908	0
GLTP_HUMAN	GLTP	Glycolipid transfer protein (GLTP)	0.428902	0.315998	0.736761	2.54319	-0.723609	-0.256173	-0.73258	0
GMFB_HUMAN	GMFB	Glia maturation factor beta (GMF-beta)	0.510483	0.217182	0.425444	3.11982	-2.61659	0.28321	0.757789	0
GMFG_HUMAN	GMFG	Glia maturation factor gamma (GMF-gamma)	0.438212	0.243249	0.555094	-0.819297	-1.64685	1.01866	1.83667	0
GBG10_HUMAN	GNG10	Guanine nucleotide-binding protein G(I)/G(S)/G(O) subunit gamma-10	0.429937	0.276055	0.642082	0.962976	-1.86839	0.522124	1.20249	0
GBG2_HUMAN	GNG2	Guanine nucleotide-binding protein G(I)/G(S)/G(O) subunit gamma-2 (G gamma-I)	0.397502	0.292422	0.73565	-1.84589	-0.396028	1.70315	0.575152	0
GPNMB_HUMAN	GPNMB	Transmembrane glycoprotein NMB (Hematopoietic growth factor inducible neurokinin-1 type)	0.550514	0.60049	1.09078	-2.54194	0.369091	-0.425239	1.63412	0
GSTP1_HUMAN	GSTP1	Glutathione S-transferase P (EC 2.5.1.18) (GST class-pi) (GSTP1-1)	0.432986	0.250369	0.578238	2.69013	-0.0216299	-0.681284	-1.38024	0
H10_HUMAN	H1-0	Histone H1.0 (Histone H1') (Histone H1(0)) [Cleaved into: Histone H1.0, N-terminally processed]	0.533632	0.40158	0.75254	2.83204	0.186378	-1.73113	-0.994295	0
H14_HUMAN	H1-4	Histone H1.4 (Histone H1b) (Histone H1s-4)	0.447658	0.243567	0.544092	2.73184	0.286517	-1.13676	-1.46038	0
H2B1D_HUMAN;H2B1C_HUMAN;H2B2F_HUMAN;H2B1H_HUMAN;H2B1N_HUMAN;H2B1M_HUMAN;H2B1L_HUMAN	H2BC5	Histone H2B type 1-D (H2B-clustered histone 5) (HIRA-interacting protein 2) (Histone H2B.1 B) (Histone H2B.b) (H2B/b)	0.459019	0.315746	0.687872	2.66531	-0.0321666	-1.15063	-1.02168	0
H33_HUMAN	H3-3A; H3-3B	Histone H3.3	0.519258	0.375364	0.722885	2.5702	-1.35993	-1.28502	0.732299	0
HAT1_HUMAN	HAT1	Histone acetyltransferase type B catalytic subunit (EC 2.3.1.48) (Histone acetyltransferase 1)	0.685228	0.406542	0.593295	-1.37375	3.11425	-1.13975	-1.97765	0
HCLS1_HUMAN	HCLS1	Hematopoietic lineage cell-specific protein (Hematopoietic cell-specific LYN substrate 1) (LckBP1) (p75)	0.56544	0.327576	0.579329	-1.87536	-1.67103	1.62244	2.18228	0
HDGF_HUMAN	HDGF	Hepatoma-derived growth factor (HDGF) (High mobility group protein 1-like 2) (HMG-1L2)	0.470657	0.240758	0.511536	3.28269	-1.17879	-1.03582	-0.158256	0
HDGR3_HUMAN	HDGFL3	Hepatoma-derived growth factor-related protein 3 (HRP-3) (Hepatoma-derived growth factor 2) (HDGF-2)	0.441284	0.224082	0.507795	2.68013	0.473128	-1.22181	-1.58858	0
HINT1_HUMAN	HINT1	Histidine triad nucleotide-binding protein 1 (EC 3.-.-.-) (Adenosine 5'-monophosphoramidase) (Protein kinase C inhibitor 1) (Protein kinase C-interacting protein 1) (PKCI-1)	0.462668	0.254744	0.550597	-1.00131	2.20743	-1.28702	-1.04708	0
1A02_HUMAN	HLA-A	HLA class I histocompatibility antigen, A alpha chain (Human leukocyte antigen A) (HLA-A)	0.432327	0.2854	0.660149	-2.37415	0.657219	-0.598283	1.29204	0
1B41_HUMAN	HLA-B	HLA class I histocompatibility antigen, B alpha chain (Human leukocyte antigen B) (HLA-B)	0.447989	0.336056	0.750142	-2.29016	0.291966	-0.378	1.51736	0
HMGB1_HUMAN	HMGB1	High mobility group protein B1 (High mobility group protein 1) (HMG-1)	0.414383	0.20173	0.48682	2.91534	-0.252996	-1.66182	-0.573865	0
ROA1_HUMAN	HNRNPA1	Heterogeneous nuclear ribonucleoprotein A1 (hnRNP A1) (Helix-destabilizing protein) (Single-strand RNA-binding protein) (hnRNP core protein A1) [Cleaved into: Heterogeneous nuclear ribonucleoprotein A1, N-terminally processed]	0.485645	0.277106	0.570594	3.1739	-1.28702	-0.463634	-0.352764	0
ROA2_HUMAN	HNRNPA2B1	Heterogeneous nuclear ribonucleoproteins A2/B1 (hnRNP A2/B1)	0.429327	0.219653	0.511622	2.74397	-1.57003	-0.27874	0.158376	0
ROA3_HUMAN	HNRNPA3	Heterogeneous nuclear ribonucleoprotein A3 (hnRNP A3)	0.410019	0.231975	0.565767	2.5888	-0.0246986	-0.703868	-1.28981	0
HNRPC_HUMAN	HNRNPC	Heterogeneous nuclear ribonucleoproteins C1/C2 (hnRNP C1/C2)	0.502944	0.292557	0.581688	3.3087	-1.14283	-0.703118	-0.452518	0
HNRPD_HUMAN	HNRNPD	Heterogeneous nuclear ribonucleoprotein D0 (hnRNP D0) (AU-rich element RNA-binding protein 1)	0.551298	0.273975	0.496964	4.04403	-0.848024	-1.00387	-1.11048	0
HNRDL_HUMAN	HNRNPDL	Heterogeneous nuclear ribonucleoprotein D-like (hnRNP D-like) (hnRNP DL) (AU-rich element RNA-binding factor) (JKT41-binding protein) (Protein laAUF1)	0.530057	0.252806	0.476941	3.98031	-1.27844	-0.695878	-0.764968	0
HNRH1_HUMAN	HNRNPH1	Heterogeneous nuclear ribonucleoprotein H (hnRNP H) [Cleaved into: Heterogeneous nuclear ribonucleoprotein H, N-terminally processed]	0.484124	0.253733	0.524108	3.40561	-0.651248	-1.23377	-0.738789	0
HNRH2_HUMAN	HNRNPH2	Heterogeneous nuclear ribonucleoprotein H2 (hnRNP H2) (FTP-3) (Heterogeneous nuclear ribonucleoprotein H') (hnRNP H') [Cleaved into: Heterogeneous nuclear ribonucleoprotein H2, N-terminally processed]	0.529938	0.195218	0.368379	4.8604	-1.9683	-1.57945	0.0652982	0
HNRH3_HUMAN	HNRNPH3	Heterogeneous nuclear ribonucleoprotein H3 (hnRNP H3) (Heterogeneous nuclear ribonucleoprotein 2H9) (hnRNP 2H9)	0.410133	0.204939	0.499689	2.80521	-1.10304	0.343903	-0.880734	0
HNRPK_HUMAN	HNRNPK	Heterogeneous nuclear ribonucleoprotein K (hnRNP K) (Transformation up-regulated nuclear protein) (TUNP)	0.462077	0.244614	0.52938	3.20096	-1.12604	-0.315134	-0.668829	0
HNRPL_HUMAN	HNRNPL	Heterogeneous nuclear ribonucleoprotein L (hnRNP L)	0.429229	0.208135	0.484904	3.18261	-0.712837	-1.14543	-0.570622	0
HNRPM_HUMAN	HNRNPM	Heterogeneous nuclear ribonucleoprotein M (hnRNP M)	0.451531	0.23482	0.520052	3.10841	-1.01494	-1.1827	-0.13007	0
HNRPR_HUMAN	HNRNPR	Heterogeneous nuclear ribonucleoprotein R (hnRNP R)	0.497473	0.297104	0.597226	3.15782	-1.08665	-1.13184	-0.114206	0
HNRPU_HUMAN	HNRNPU	Heterogeneous nuclear ribonucleoprotein U (hnRNP U) (GRIP120) (Nuclear p120 ribonucleoprotein) (Scaffold-attachment factor A) (SAF-A) (p120) (pp120)	0.47798	0.286033	0.59842	2.98706	-1.35327	-0.22834	-0.307178	0
HP1B3_HUMAN	HP1BP3	Heterochromatin protein 1-binding protein 3 (Protein HP1-BP74)	0.625776	0.3023	0.48308	4.42804	-0.334349	-2.4912	-0.954566	0
HS904_HUMAN	HSP90AA4P	Putative heat shock protein HSP 90-alpha A4 (Heat shock 90 kDa protein 1 alpha-like 2) (Heat shock protein 90-alpha D) (Heat shock protein 90Ad)	0.462739	0.316452	0.683868	0.640747	-0.383008	-2.35368	1.65866	0
HSPB1_HUMAN	HSPB1	Heat shock protein beta-1 (HspB1) (28 kDa heat shock protein) (Estrogen-regulated 24 kDa protein) (Heat shock 27 kDa protein) (HSP 27) (Stress-responsive protein 27) (SRP27)	0.595281	0.530956	0.891941	-2.45906	2.06623	-0.300628	-0.54769	0
HSPB6_HUMAN	HSPB6	Heat shock protein beta-6 (HspB6) (Heat shock 20 kDa-like protein p20)	0.635486	0.604624	0.951436	-2.33133	2.18104	0.126777	-1.07406	0
PGBM_HUMAN	HSPG2	Basement membrane-specific heparan sulfate proteoglycan core protein (HSPG) (Perlecan) (PLC) [Cleaved into: Endorepellin; LG3 peptide]	0.441233	0.275428	0.624224	-1.01132	1.8753	-0.157447	-1.43222	0
HS105_HUMAN	HSPH1	Heat shock protein 105 kDa (Antigen NY-CO-25) (Heat shock 110 kDa protein)	0.40856	0.207263	0.507302	2.37907	0.569688	-1.28121	-1.45213	0
IDHC_HUMAN	IDH1	Isocitrate dehydrogenase [NADP] cytoplasmic (IDH) (EC 1.1.1.42) (Cytosolic NADP-isocitrate dehydrogenase) (IDP) (NADP(+)-specific ICDH) (Oxalosuccinate decarboxylase)	0.513849	0.296978	0.577949	0.0977646	-2.20039	0.818713	1.99893	0
GILT_HUMAN	IFI30	Gamma-interferon-inducible lysosomal thiol reductase (EC 1.8.-.-) (Gamma-interferon-inducible protein IP-30) (Legumaturain)	0.47126	0.283016	0.600552	-2.17465	-0.497651	-0.0672108	2.16649	0
OXLA_HUMAN	IL4I1	L-amino-acid oxidase (LAAO) (LAO) (EC 1.4.3.2) (Interleukin-4-induced protein 1) (IL4-induced protein 1) (Protein Fig-1) (hFIG1)	0.398152	0.203	0.509856	-0.298337	-1.58985	0.142302	2.01705	0
ILF3_HUMAN	ILF3	Interleukin enhancer-binding factor 3 (Double-stranded RNA-binding protein 76) (DRBP76) (M-phase phosphoprotein 4) (MPP4) (Nuclear factor associated with dsRNA) (NFAR) (Nuclear factor of activated T-cells 90 kDa) (NF-AT-90) (Translational control protein 80) (TCP80)	0.590173	0.327312	0.554603	4.01192	-1.26929	-0.925617	-0.63727	0
ILK_HUMAN	ILK	Integrin-linked protein kinase (EC 2.7.11.1) (59 kDa serine/threonine-protein kinase) (ILK-1) (ILK-2) (p59ILK)	0.571039	0.293593	0.514138	-1.84492	2.74089	-2.02432	-0.58059	0
IMDH1_HUMAN	IMPDH1	Inosine-5'-monophosphate dehydrogenase 1 (IMP dehydrogenase 1) (IMPD 1) (IMPDH 1) (EC 1.1.1.205) (IMPDH-I)	0.432423	0.285691	0.660673	0.869121	-1.70688	1.82479	0.162511	0
IQGA1_HUMAN	IQGAP1	Ras GTPase-activating-like protein IQGAP1 (p195)	0.469451	0.261265	0.556533	-2.78382	-0.217274	0.589733	1.79659	0
INO1_HUMAN	ISYNA1	Inositol-3-phosphate synthase 1 (IPS 1) (EC 5.5.1.4) (Myo-inositol 1-phosphate synthase) (MI-1-P synthase) (MIP synthase) (hIPS) (Myo-inositol 1-phosphate synthase A1) (hINO1)	0.83505	0.543942	0.651388	4.49233	0.706322	-2.41029	-2.30502	0
ITA5_HUMAN	ITGA5	Integrin alpha-5 (CD49 antigen-like family member E) (Fibronectin receptor subunit alpha) (Integrin alpha-F) (VLA-5) (CD antigen CD49e) [Cleaved into: Integrin alpha-5 heavy chain; Integrin alpha-5 light chain]	0.700082	0.386471	0.552036	-2.85942	3.09161	-2.0043	-0.305321	0
ITB1_HUMAN	ITGB1	Integrin beta-1 (Fibronectin receptor subunit beta) (Glycoprotein IIa) (GPIIA) (VLA-4 subunit beta) (CD antigen CD29)	0.816887	0.369277	0.452054	-2.5686	4.46888	-2.2688	-1.97648	0
ITB5_HUMAN	ITGB5	Integrin beta-5	0.444721	0.276967	0.622787	-2.4442	1.46877	-0.580014	0.354428	0
KCD12_HUMAN	KCTD12	BTB/POZ domain-containing protein KCTD12 (Pfetin) (Predominantly fetal expressed T1 domain)	0.484488	0.383173	0.790882	-1.11614	-1.39496	1.85494	1.1568	0
IMA3_HUMAN	KPNA4	Importin subunit alpha-3 (Importin alpha Q1) (Qip1) (Karyopherin subunit alpha-4)	0.443362	0.235196	0.530484	-1.60694	2.12962	-0.785621	-0.88076	0
K2C1_HUMAN	KRT1	Keratin, type II cytoskeletal 1 (67 kDa cytokeratin) (Cytokeratin-1) (CK-1) (Hair alpha protein) (Keratin-1) (K1) (Type-II keratin Kb1)	0.439157	0.284471	0.647766	-2.52727	0.172905	1.71757	0.359298	0
LAMB2_HUMAN	LAMB2	Laminin subunit beta-2 (Laminin B1s chain) (Laminin-11 subunit beta) (Laminin-14 subunit beta) (Laminin-15 subunit beta) (Laminin-3 subunit beta) (Laminin-4 subunit beta) (Laminin-7 subunit beta) (Laminin-9 subunit beta) (S-laminin subunit beta) (S-LAM beta)	0.424591	0.297584	0.700873	-0.80703	1.73441	-0.289533	-1.3137	0
AMPL_HUMAN	LAP3	Cytosol aminopeptidase (EC 3.4.11.1) (Leucine aminopeptidase 3) (LAP-3) (Leucyl aminopeptidase) (Peptidase S) (Proline aminopeptidase) (EC 3.4.11.5) (Prolyl aminopeptidase)	0.452582	0.325967	0.720237	-2.05123	-0.52886	0.450765	1.75496	0
PLSL_HUMAN	LCP1	Plastin-2 (L-plastin) (LC64P) (Lymphocyte cytosolic protein 1) (LCP-1)	0.624101	0.446853	0.715995	-2.74073	-0.957563	1.13697	2.27171	0
LDHB_HUMAN	LDHB	L-lactate dehydrogenase B chain (LDH-B) (EC 1.1.1.27) (LDH heart subunit) (LDH-H) (Renal carcinoma antigen NY-REN-46)	0.415273	0.242945	0.585026	1.61713	1.03188	-1.81893	-1.09699	0
LEG3_HUMAN	LGALS3	Galectin-3 (Gal-3) (35 kDa lectin) (Carbohydrate-binding protein 35) (CBP 35) (Galactose-specific lectin 3) (Galactoside-binding protein) (GALBP) (IgE-binding protein) (L-31) (Laminin-binding protein) (Lectin L-29) (Mac-2 antigen)	0.431274	0.269844	0.625689	-2.38417	-0.317707	1.50204	0.998736	0
LMNB2_HUMAN	LMNB2	Lamin-B2	0.399005	0.196731	0.493054	2.23653	-1.26607	1.30778	-0.961728	0
LMOD1_HUMAN	LMOD1	Leiomodin-1 (64 kDa autoantigen 1D) (64 kDa autoantigen 1D3) (64 kDa autoantigen D1) (Leiomodin, muscle form) (Smooth muscle leiomodin) (SM-Lmod) (Thyroid-associated ophthalmopathy autoantigen)	0.526676	0.257273	0.488485	-1.61339	2.66273	-0.577838	-1.66141	0
LPP_HUMAN	LPP	Lipoma-preferred partner (LIM domain-containing preferred translocation partner in lipoma)	0.973226	0.461827	0.474532	-1.85038	5.1081	-2.95933	-2.76293	0
LRP1_HUMAN	LRP1	Prolow-density lipoprotein receptor-related protein 1 (LRP-1) (Alpha-2-macroglobulin receptor) (A2MR) (Apolipoprotein E receptor) (APOER) (CD antigen CD91) [Cleaved into: Low-density lipoprotein receptor-related protein 1 85 kDa subunit (LRP-85); Low-density lipoprotein receptor-related protein 1 515 kDa subunit (LRP-515); Low-density lipoprotein receptor-related protein 1 intracellular domain (L…	0.578564	0.346013	0.598054	0.785238	-2.61028	1.33823	1.64591	0
LRC47_HUMAN	LRRC47	Leucine-rich repeat-containing protein 47	0.449319	0.201123	0.447618	3.32405	-1.56682	-0.766123	0.0896304	0
H2AY_HUMAN	MACROH2A1	Core histone macro-H2A.1 (Histone macroH2A1) (mH2A1) (Histone H2A.y) (H2A/y) (Medulloblastoma antigen MU-MB-50.205)	0.440226	0.201682	0.458133	3.08523	-0.0208039	-2.13195	-0.642338	0
MK13_HUMAN;MK12_HUMAN	MAPK13	Mitogen-activated protein kinase 13 (MAP kinase 13) (MAPK 13) (EC 2.7.11.24) (Mitogen-activated protein kinase p38 delta) (MAP kinase p38 delta) (Stress-activated protein kinase 4)	0.642166	0.340889	0.530842	-1.61596	3.12318	-1.91451	-1.27649	0
MRP_HUMAN	MARCKSL1	MARCKS-related protein (MARCKS-like protein 1) (Macrophage myristoylated alanine-rich C kinase substrate) (Mac-MARCKS) (MacMARCKS)	0.518838	0.264947	0.510656	2.79027	-1.39084	1.74369	-1.50475	0
MUC18_HUMAN	MCAM	Cell surface glycoprotein MUC18 (Cell surface glycoprotein P1H12) (Melanoma cell adhesion molecule) (Melanoma-associated antigen A32) (Melanoma-associated antigen MUC18) (S-endo 1 endothelial-associated antigen) (CD antigen CD146)	0.503623	0.282224	0.560387	-1.20077	2.33813	-1.72169	-0.760032	0
MIF_HUMAN	MIF	Macrophage migration inhibitory factor (MIF) (EC 5.3.2.1) (Glycosylation-inhibiting factor) (GIF) (L-dopachrome isomerase) (L-dopachrome tautomerase) (EC 5.3.3.12) (Phenylpyruvate tautomerase)	0.424395	0.251521	0.592659	2.13912	0.661661	-1.25213	-1.41488	0
MRC2_HUMAN	MRC2	C-type mannose receptor 2 (C-type lectin domain family 13 member E) (Endocytic receptor 180) (Macrophage mannose receptor 2) (Urokinase-type plasminogen activator receptor-associated protein) (UPAR-associated protein) (Urokinase receptor-associated protein) (CD antigen CD280)	0.403041	0.25352	0.629018	1.52722	-1.71278	0.326855	0.757486	0
MSI2H_HUMAN	MSI2	RNA-binding protein Musashi homolog 2 (Musashi-2)	0.517086	0.207932	0.402123	4.12265	0.146224	-2.44222	-1.35177	0
MOES_HUMAN	MSN	Moesin (Membrane-organizing extension spike protein)	0.482708	0.240902	0.499064	-3.23387	0.985132	-0.554661	1.46982	0
MSRB3_HUMAN	MSRB3	Methionine-R-sulfoxide reductase B3 (MsrB3) (EC 1.8.4.12) (EC 1.8.4.14)	0.4326	0.18831	0.435299	-0.346526	2.17794	-0.196096	-2.2337	0
MYH10_HUMAN	MYH10	Myosin-10 (Cellular myosin heavy chain, type B) (Myosin heavy chain 10) (Myosin heavy chain, non-muscle IIb) (Non-muscle myosin heavy chain B) (NMMHC-B) (Non-muscle myosin heavy chain IIb) (NMMHC II-b) (NMMHC-IIB)	0.438504	0.255406	0.582449	-1.14393	2.0266	-1.07309	-0.880003	0
MYH11_HUMAN	MYH11	Myosin-11 (Myosin heavy chain 11) (Myosin heavy chain, smooth muscle isoform) (SMMHC)	0.813714	0.446673	0.548931	-3.30086	3.71839	-0.692244	-1.66689	0
MYL1_HUMAN	MYL1	Myosin light chain 1/3, skeletal muscle isoform (MLC1/MLC3) (MLC1F/MLC3F) (Myosin light chain alkali 1/2) (Myosin light chain A1/A2)	0.540619	0.341384	0.631469	-2.2865	2.24304	-0.598682	-0.672029	0
ML12B_HUMAN;ML12A_HUMAN	MYL12B	Myosin regulatory light chain 12B (MLC-2A) (MLC-2) (Myosin regulatory light chain 2-B, smooth muscle isoform) (Myosin regulatory light chain 20 kDa) (MLC20) (Myosin regulatory light chain MRLC2) (SHUJUN-1)	0.592657	0.326912	0.551604	-1.856	2.80926	-1.12758	-1.28261	0
MYL6_HUMAN	MYL6	Myosin light polypeptide 6 (17 kDa myosin light chain) (LC17) (Myosin light chain 3) (MLC-3) (Myosin light chain alkali 3) (Myosin light chain A3) (Smooth muscle and nonmuscle myosin light chain alkali 6)	0.981542	0.57422	0.585019	-3.50726	4.43047	-1.48885	-1.81928	0
MYL6B_HUMAN	MYL6B	Myosin light chain 6B (Myosin light chain 1 slow-twitch muscle A isoform) (MLC1sa) (Smooth muscle and nonmuscle myosin light chain alkali 6B)	0.98204	0.526526	0.536155	-3.69806	4.66077	-1.70975	-1.80745	0
MYL9_HUMAN	MYL9	Myosin regulatory light polypeptide 9 (20 kDa myosin light chain) (LC20) (MLC-2C) (Myosin RLC) (Myosin regulatory light chain 2, smooth muscle isoform) (Myosin regulatory light chain 9) (Myosin regulatory light chain MRLC1)	1.66725	0.977711	0.586422	-4.7733	7.64306	-2.77215	-3.88986	0
MYLK_HUMAN	MYLK	Myosin light chain kinase, smooth muscle (MLCK) (smMLCK) (EC 2.7.11.18) (Kinase-related protein) (KRP) (Telokin) [Cleaved into: Myosin light chain kinase, smooth muscle, deglutamylated form]	2.01936	1.15068	0.569823	-5.14275	9.45313	-4.08854	-4.88185	0
NAGK_HUMAN	NAGK	N-acetyl-D-glucosamine kinase (N-acetylglucosamine kinase) (EC 2.7.1.59) (GlcNAc kinase)	0.459956	0.251649	0.547116	-1.48889	-1.42458	1.09503	1.98519	0
NNRE_HUMAN	NAXE	NAD(P)H-hydrate epimerase (EC 5.1.99.6) (Apolipoprotein A-I-binding protein) (AI-BP) (NAD(P)HX epimerase) (YjeF N-terminal domain-containing protein 1) (YjeF_N1)	0.490438	0.26941	0.549324	1.28779	1.70088	-2.1357	-1.44752	0
NID1_HUMAN	NID1	Nidogen-1 (NID-1) (Entactin)	0.848065	0.52255	0.616167	-1.64054	3.80412	-1.73271	-2.20367	0
NPTN_HUMAN	NPTN	Neuroplastin (Stromal cell-derived receptor 1) (SDR-1)	0.442415	0.223668	0.505561	0.0247602	2.08651	-1.49798	-1.47256	0
PABP2_HUMAN	PABPN1	Polyadenylate-binding protein 2 (PABP-2) (Poly(A)-binding protein 2) (Nuclear poly(A)-binding protein 1) (Poly(A)-binding protein II) (PABII) (Polyadenylate-binding nuclear protein 1)	0.406446	0.164123	0.4038	3.50234	-0.787022	-1.40135	-0.526269	0
PA1B2_HUMAN	PAFAH1B2	Platelet-activating factor acetylhydrolase IB subunit beta (EC 3.1.1.47) (PAF acetylhydrolase 30 kDa subunit) (PAF-AH 30 kDa subunit) (PAF-AH subunit beta) (PAFAH subunit beta)	0.605697	0.328601	0.542518	3.85078	-1.9716	-0.651443	0.126389	0
PA1B3_HUMAN	PAFAH1B3	Platelet-activating factor acetylhydrolase IB subunit gamma (EC 3.1.1.47) (PAF acetylhydrolase 29 kDa subunit) (PAF-AH 29 kDa subunit) (PAF-AH subunit gamma) (PAFAH subunit gamma)	0.662661	0.397881	0.600429	4.1655	-0.312616	-2.04675	-1.10799	0
PALLD_HUMAN	PALLD	Palladin (SIH002) (Sarcoma antigen NY-SAR-77)	0.483675	0.289896	0.599362	-1.69555	2.1177	-1.29252	-0.449585	0
PBIP1_HUMAN	PBXIP1	Pre-B-cell leukemia transcription factor-interacting protein 1 (Hematopoietic PBX-interacting protein)	1.35507	0.780623	0.576078	-2.60048	6.24845	-2.3333	-4.04449	0
PCBP2_HUMAN	PCBP2	Poly(rC)-binding protein 2 (Alpha-CP2) (Heterogeneous nuclear ribonucleoprotein E2) (hnRNP E2)	0.504446	0.243456	0.482621	3.64103	-1.29966	-1.26535	-0.103381	0
PDLI3_HUMAN	PDLIM3	PDZ and LIM domain protein 3 (Actinin-associated LIM protein) (Alpha-actinin-2-associated LIM protein)	0.727189	0.540185	0.74284	-1.48383	3.01203	-1.74399	-1.35497	0
PDLI5_HUMAN	PDLIM5	PDZ and LIM domain protein 5 (Enigma homolog) (Enigma-like PDZ and LIM domains protein)	0.426578	0.228504	0.535668	-0.668016	1.90323	-2.04556	-0.384374	0
PDLI7_HUMAN	PDLIM7	PDZ and LIM domain protein 7 (LIM mineralization protein) (LMP) (Protein enigma)	0.941965	0.510824	0.542296	-1.23308	4.47841	-2.87888	-2.49571	0
PEBP1_HUMAN	PEBP1	Phosphatidylethanolamine-binding protein 1 (PEBP-1) (HCNPpp) (Neuropolypeptide h3) (Prostatic-binding protein) (Raf kinase inhibitor protein) (RKIP) [Cleaved into: Hippocampal cholinergic neurostimulating peptide (HCNP)]	0.456392	0.250918	0.549787	2.71814	0.339154	-1.02221	-1.59414	0
PEPD_HUMAN	PEPD	Xaa-Pro dipeptidase (X-Pro dipeptidase) (EC 3.4.13.9) (Imidodipeptidase) (Peptidase D) (Proline dipeptidase) (Prolidase)	0.41592	0.203805	0.490011	-1.75565	-0.979207	0.267357	2.21685	0
PGM5_HUMAN	PGM5	Phosphoglucomutase-like protein 5 (Aciculin) (Phosphoglucomutase-related protein) (PGM-RP)	0.743148	0.311695	0.419425	-0.509693	4.18963	-2.77131	-2.73086	0
PLD3_HUMAN	PLD3	5'-3' exonuclease PLD3 (EC 3.1.16.1) (Choline phosphatase 3) (HindIII K4L homolog) (Hu-K4) (Phosphatidylcholine-hydrolyzing phospholipase D3) (Phospholipase D3) (PLD 3)	0.463438	0.260564	0.562242	0.325711	-2.09841	0.958017	1.61948	0
PLP2_HUMAN	PLP2	Proteolipid protein 2 (Differentiation-dependent protein A4) (Intestinal membrane A4 protein)	0.4802	0.297225	0.618961	-1.15738	2.15189	-0.901844	-1.14081	0
PLST_HUMAN	PLS3	Plastin-3 (T-plastin)	0.49633	0.286109	0.57645	-1.58433	-1.48076	1.16924	2.06748	0
MYPT1_HUMAN	PPP1R12A	Protein phosphatase 1 regulatory subunit 12A (Myosin phosphatase-targeting subunit 1) (Myosin phosphatase target subunit 1) (Protein phosphatase myosin-binding subunit)	0.394082	0.180066	0.456925	-0.804325	2.05637	-0.413928	-1.61487	0
MYPT2_HUMAN	PPP1R12B	Protein phosphatase 1 regulatory subunit 12B (Myosin phosphatase-targeting subunit 2) (Myosin phosphatase target subunit 2)	0.416409	0.286063	0.686976	-1.31698	1.72837	-1.02279	-0.436195	0
PP14A_HUMAN	PPP1R14A	Protein phosphatase 1 regulatory subunit 14A (17 kDa PKC-potentiated inhibitory protein of PP1) (Protein kinase C-potentiated inhibitor protein of 17 kDa) (CPI-17)	0.549669	0.399981	0.727677	-0.980155	2.28427	-1.4948	-1.00866	0
PRDX5_HUMAN	PRDX5	Peroxiredoxin-5, mitochondrial (EC 1.11.1.15) (Alu corepressor 1) (Antioxidant enzyme B166) (AOEB166) (Liver tissue 2D-page spot 71B) (PLP) (Peroxiredoxin V) (Prx-V) (Peroxisomal antioxidant enzyme) (TPx type VI) (Thioredoxin peroxidase PMP20)	0.448862	0.248349	0.553285	2.52178	-1.1901	-1.50191	0.714215	0
PSD11_HUMAN	PSMD11	26S proteasome non-ATPase regulatory subunit 11 (26S proteasome regulatory subunit RPN6) (26S proteasome regulatory subunit S9) (26S proteasome regulatory subunit p44.5)	0.434856	0.329899	0.75864	-1.8931	1.56149	-0.688661	-0.0665604	0
PSD12_HUMAN	PSMD12	26S proteasome non-ATPase regulatory subunit 12 (26S proteasome regulatory subunit RPN5) (26S proteasome regulatory subunit p55)	0.434575	0.343764	0.791034	-1.92159	1.46025	0.305152	-0.620797	0
PSMD5_HUMAN	PSMD5	26S proteasome non-ATPase regulatory subunit 5 (26S protease subunit S5 basic) (26S proteasome subunit S5B)	0.45893	0.195456	0.425895	2.84319	-2.13605	-0.710059	1.07007	0
PSMD7_HUMAN	PSMD7	26S proteasome non-ATPase regulatory subunit 7 (26S proteasome regulatory subunit RPN8) (26S proteasome regulatory subunit S12) (Mov34 protein homolog) (Proteasome subunit p40)	0.408087	0.21558	0.528269	-1.59589	1.9158	-1.09923	-0.412375	0
PSPC1_HUMAN	PSPC1	Paraspeckle component 1 (Paraspeckle protein 1)	0.705976	0.285944	0.405033	6.07437	-0.818353	-1.86544	-1.96423	0
SERB_HUMAN	PSPH	Phosphoserine phosphatase (PSP) (PSPase) (EC 3.1.3.3) (L-3-phosphoserine phosphatase) (O-phosphoserine phosphohydrolase)	0.405054	0.163135	0.402748	-0.781679	2.44555	-1.32832	-1.45767	0
PTBP1_HUMAN	PTBP1	Polypyrimidine tract-binding protein 1 (PTB) (57 kDa RNA-binding protein PPTB-1) (Heterogeneous nuclear ribonucleoprotein I) (hnRNP I)	0.631221	0.290144	0.459655	4.20102	-2.65414	-0.194085	0.38012	0
RAB9A_HUMAN	RAB9A	Ras-related protein Rab-9A	0.417499	0.210743	0.504776	-2.2182	-0.101241	2.54429	-0.10678	0
RAD21_HUMAN	RAD21	Double-strand-break repair protein rad21 homolog (hHR21) (Nuclear matrix protein 1) (NXP-1) (SCC1 homolog) [Cleaved into: 64-kDa C-terminal product (64-kDa carboxy-terminal product) (65-kDa carboxy-terminal product)]	0.585767	0.258188	0.440769	-0.678697	3.17148	-2.57082	-1.53112	0
RAP2B_HUMAN	RAP2B	Ras-related protein Rap-2b	0.398767	0.217825	0.546247	-2.20391	-0.50493	0.874342	1.53662	0
RFOX2_HUMAN	RBFOX2	RNA binding protein fox-1 homolog 2 (Fox-1 homolog B) (Hexaribonucleotide-binding protein 2) (RNA-binding motif protein 9) (RNA-binding protein 9) (Repressor of tamoxifen transcriptional activity)	0.407309	0.202379	0.496869	-0.579656	2.04068	-0.923082	-1.39689	0
RBPMS_HUMAN	RBPMS	RNA-binding protein with multiple splicing (RBP-MS) (Heart and RRM expressed sequence) (Hermes)	0.881662	0.4337	0.491912	-2.14974	4.53067	-2.23085	-2.37039	0
RCN2_HUMAN	RCN2	Reticulocalbin-2 (Calcium-binding protein ERC-55) (E6-binding protein) (E6BP)	0.448136	0.19737	0.440424	3.54123	-0.529086	-1.52815	-0.774256	0
RCN3_HUMAN	RCN3	Reticulocalbin-3 (EF-hand calcium-binding protein RLP49)	0.607429	0.494089	0.81341	-1.16767	-1.79527	2.51897	1.20841	0
RNH2C_HUMAN	RNASEH2C	Ribonuclease H2 subunit C (RNase H2 subunit C) (Aicardi-Goutieres syndrome 3 protein) (AGS3) (RNase H1 small subunit) (Ribonuclease HI subunit C)	0.445327	0.17754	0.398674	-1.60345	2.64115	-0.334778	-1.81263	0
RNPS1_HUMAN	RNPS1	RNA-binding protein with serine-rich domain 1 (SR-related protein LDC2)	0.542113	0.311147	0.573952	3.08825	0.21196	-2.49309	-0.670965	0
RLA0_HUMAN	RPLP0	60S acidic ribosomal protein P0 (60S ribosomal protein L10E) (Large ribosomal subunit protein uL10)	0.444869	0.203584	0.457627	2.51618	-1.91998	-0.79044	1.09596	0
RRAS_HUMAN	RRAS	Ras-related protein R-Ras (p23)	0.478676	0.22653	0.473242	-1.9266	2.47667	-1.09115	-0.859581	0
RSU1_HUMAN	RSU1	Ras suppressor protein 1 (RSP-1) (Rsu-1)	0.622836	0.329411	0.528888	-2.40008	2.97065	-0.919711	-1.24092	0
RTCB_HUMAN	RTCB	RNA-splicing ligase RtcB homolog (EC 6.5.1.8) (3'-phosphate/5'-hydroxy nucleic acid ligase)	0.407403	0.157326	0.386166	3.49636	-1.05458	-1.78799	0.0696358	0
RTN1_HUMAN	RTN1	Reticulon-1 (Neuroendocrine-specific protein)	0.408126	0.247365	0.6061	-1.94905	1.09436	1.34974	-0.893708	0
RTRAF_HUMAN	RTRAF	RNA transcription, translation and transport factor protein (CLE7 homolog) (CLE) (hCLE)	0.39781	0.169138	0.425173	3.08889	-0.388099	-1.89998	-0.36652	0
RUVB1_HUMAN	RUVBL1	RuvB-like 1 (EC 3.6.4.12) (49 kDa TATA box-binding protein-interacting protein) (49 kDa TBP-interacting protein) (54 kDa erythrocyte cytosolic protein) (ECP-54) (INO80 complex subunit H) (Nuclear matrix protein 238) (NMP 238) (Pontin 52) (TIP49a) (TIP60-associated protein 54-alpha) (TAP54-alpha)	0.441635	0.512737	1.161	-1.60033	0.722237	1.51763	-0.808792	0
SCRN1_HUMAN	SCRN1	Secernin-1	0.466166	0.282691	0.606416	2.59543	-1.6013	-0.393924	0.3805	0
SELM_HUMAN	SELENOM	Selenoprotein M (SelM)	0.537142	0.345809	0.643794	-0.538736	2.30218	-1.024	-1.6687	0
SPS1_HUMAN	SEPHS1	Selenide, water dikinase 1 (EC 2.7.9.3) (Selenium donor protein 1) (Selenophosphate synthase 1)	0.688584	0.307587	0.446694	5.47647	-1.36917	-1.56567	-1.09456	0
SET_HUMAN	SET	Protein SET (HLA-DR-associated protein II) (Inhibitor of granzyme A-activated DNase) (IGAAD) (PHAPII) (Phosphatase 2A inhibitor I2PP2A) (I-2PP2A) (Template-activating factor I) (TAF-I)	0.476423	0.212086	0.445164	3.76979	-1.1968	-0.961527	-0.529622	0
SH3L1_HUMAN	SH3BGRL	SH3 domain-binding glutamic acid-rich-like protein	0.654312	0.357806	0.546843	0.38147	2.82663	-1.75511	-2.4304	0
SH3L3_HUMAN	SH3BGRL3	SH3 domain-binding glutamic acid-rich-like protein 3 (SH3 domain-binding protein 1) (SH3BP-1)	0.469269	0.263612	0.56175	-1.90253	-1.19511	1.92084	1.42131	0
SHPK_HUMAN	SHPK	Sedoheptulokinase (SHK) (EC 2.7.1.14) (Carbohydrate kinase-like protein)	0.458391	0.260043	0.567296	-1.30571	2.13423	-0.683797	-1.16842	0
SIR3_HUMAN	SIRT3	NAD-dependent protein deacetylase sirtuin-3, mitochondrial (hSIRT3) (EC 2.3.1.286) (Regulatory protein SIR2 homolog 3) (SIR2-like protein 3)	0.518289	0.380169	0.733508	-2.10927	1.99628	-0.42957	-0.618342	0
SIR5_HUMAN	SIRT5	NAD-dependent protein deacylase sirtuin-5, mitochondrial (EC 2.3.1.-) (Regulatory protein SIR2 homolog 5) (SIR2-like protein 5)	0.412385	0.4508	1.09315	-1.86727	-0.00284009	1.56165	0.217348	0
SKP1_HUMAN	SKP1	S-phase kinase-associated protein 1 (Cyclin-A/CDK2-associated protein p19) (p19A) (Organ of Corti protein 2) (OCP-2) (Organ of Corti protein II) (OCP-II) (RNA polymerase II elongation factor-like protein) (SIII) (Transcription elongation factor B polypeptide 1-like) (p19skp1)	0.596583	0.255629	0.428488	4.67581	-0.243438	-2.40739	-1.29577	0
SLMAP_HUMAN	SLMAP	Sarcolemmal membrane-associated protein (Sarcolemmal-associated protein)	0.496652	0.273538	0.550764	-1.50099	2.2139	0.0453806	-1.63775	0
SMTN_HUMAN	SMTN	Smoothelin	0.415685	0.292443	0.703521	-0.459452	1.72132	-0.73925	-1.2265	0
RU17_HUMAN	SNRNP70	U1 small nuclear ribonucleoprotein 70 kDa (U1 snRNP 70 kDa) (U1-70K) (snRNP70)	0.42822	0.23474	0.548177	2.51288	0.405017	-1.31408	-1.32518	0
SODE_HUMAN	SOD3	Extracellular superoxide dismutase [Cu-Zn] (EC-SOD) (EC 1.15.1.1)	0.699819	0.560223	0.800525	-1.91828	2.7806	-1.57859	-0.888904	0
SPTN1_HUMAN	SPTAN1	Spectrin alpha chain, non-erythrocytic 1 (Alpha-II spectrin) (Fodrin alpha chain) (Spectrin, non-erythroid alpha subunit)	0.480026	0.29643	0.617529	1.71518	-2.09559	0.605649	0.890133	0
SRP14_HUMAN	SRP14	Signal recognition particle 14 kDa protein (SRP14) (18 kDa Alu RNA-binding protein)	0.40922	0.212474	0.519217	2.45878	0.393928	-1.6512	-1.03802	0
SRSF1_HUMAN	SRSF1	Serine/arginine-rich splicing factor 1 (Alternative-splicing factor 1) (ASF-1) (Splicing factor, arginine/serine-rich 1) (pre-mRNA-splicing factor SF2, P33 subunit)	0.421626	0.263337	0.624574	2.6454	-0.301887	-1.13432	-0.695498	0
SRS11_HUMAN	SRSF11	Serine/arginine-rich splicing factor 11 (Arginine-rich 54 kDa nuclear protein) (p54) (Splicing factor, arginine/serine-rich 11)	0.457852	0.198037	0.432534	3.5442	-0.0553251	-1.40637	-1.43009	0
SRSF3_HUMAN	SRSF3	Serine/arginine-rich splicing factor 3 (Pre-mRNA-splicing factor SRP20) (Splicing factor, arginine/serine-rich 3)	0.492277	0.277391	0.563487	3.17781	-0.122783	-1.48222	-1.03958	0
SRSF7_HUMAN	SRSF7	Serine/arginine-rich splicing factor 7 (Splicing factor 9G8) (Splicing factor, arginine/serine-rich 7)	0.426596	0.256899	0.602208	2.6597	-0.176458	-1.37541	-0.687247	0
SRSF9_HUMAN	SRSF9	Serine/arginine-rich splicing factor 9 (Pre-mRNA-splicing factor SRp30C) (Splicing factor, arginine/serine-rich 9)	0.506017	0.263322	0.520383	3.10563	-1.71345	0.850029	-0.712816	0
LA_HUMAN	SSB	Lupus La protein (La autoantigen) (La ribonucleoprotein) (Sjoegren syndrome type B antigen) (SS-B)	0.438422	0.231078	0.527067	3.01263	-0.909558	-1.1656	-0.201452	0
STT3A_HUMAN	STT3A	Dolichyl-diphosphooligosaccharide--protein glycosyltransferase subunit STT3A (Oligosaccharyl transferase subunit STT3A) (STT3-A) (EC 2.4.99.18) (B5) (Integral membrane protein 1) (Transmembrane protein TMC)	0.497101	0.330991	0.665842	-2.12893	1.98617	-0.507905	-0.537624	0
SUSD2_HUMAN	SUSD2	Sushi domain-containing protein 2	0.601024	0.448084	0.745535	-0.411632	2.41266	-1.76898	-1.36876	0
HNRPQ_HUMAN	SYNCRIP	Heterogeneous nuclear ribonucleoprotein Q (hnRNP Q) (Glycine- and tyrosine-rich RNA-binding protein) (GRY-RBP) (NS1-associated protein 1) (Synaptotagmin-binding, cytoplasmic RNA-interacting protein)	0.446069	0.234552	0.52582	2.91702	-1.33948	-0.861124	0.168243	0
SYNEM_HUMAN	SYNM	Synemin (Desmuslin)	0.431858	0.338269	0.783288	-1.30588	1.69419	-0.260746	-0.936391	0
RBP56_HUMAN	TAF15	TATA-binding protein-associated factor 2N (68 kDa TATA-binding protein-associated factor) (TAF(II)68) (TAFII68) (RNA-binding protein 56)	0.505556	0.237717	0.470209	3.80724	-1.08134	-0.270467	-1.17813	0
TAGL_HUMAN	TAGLN	Transgelin (22 kDa actin-binding protein) (Protein WS3-10) (Smooth muscle protein 22-alpha) (SM22-alpha)	1.31237	1.25177	0.953828	-1.6538	4.98322	-2.57079	-3.02266	0
TCF25_HUMAN	TCF25	Transcription factor 25 (TCF-25) (Nuclear localized protein 1)	0.446605	0.289209	0.647571	-1.96873	1.79451	-0.425927	-0.477154	0
TGFI1_HUMAN	TGFB1I1	Transforming growth factor beta-1-induced transcript 1 protein (Androgen receptor coactivator 55 kDa protein) (Androgen receptor-associated protein of 55 kDa) (Hydrogen peroxide-inducible clone 5 protein) (Hic-5)	0.541577	0.305966	0.564953	-1.96849	2.45754	-1.42689	-0.572278	0
TMOD3_HUMAN	TMOD3	Tropomodulin-3 (Ubiquitous tropomodulin) (U-Tmod)	0.42606	0.16063	0.377013	0.752698	-2.57234	0.266152	2.37361	0
TENA_HUMAN	TNC	Tenascin (TN) (Cytotactin) (GMEM) (GP 150-225) (Glioma-associated-extracellular matrix antigen) (Hexabrachion) (JI) (Myotendinous antigen) (Neuronectin) (Tenascin-C) (TN-C)	0.41805	0.546585	1.30747	0.658228	1.17213	-1.05941	-1.12573	0
TENS1_HUMAN	TNS1	Tensin-1	0.399843	0.189614	0.474223	-1.66563	2.03677	-1.09435	-0.512137	0
TOM1_HUMAN	TOM1	Target of Myb protein 1	0.417632	0.203025	0.486133	-0.744795	2.05144	-1.95267	-0.573504	0
TPIS_HUMAN	TPI1	Triosephosphate isomerase (TIM) (EC 5.3.1.1) (Methylglyoxal synthase) (EC 4.2.3.3) (Triose-phosphate isomerase)	0.434167	0.265101	0.610598	2.62967	0.033834	-1.1833	-1.05305	0
TPM1_HUMAN	TPM1	Tropomyosin alpha-1 chain (Alpha-tropomyosin) (Tropomyosin-1)	0.470064	0.271817	0.578256	-1.07139	2.1208	-1.70602	-0.600777	0
TPM4_HUMAN	TPM4	Tropomyosin alpha-4 chain (TM30p1) (Tropomyosin-4)	0.395632	0.225958	0.571133	-1.17522	1.66122	-1.64586	-0.0187137	0
TPP2_HUMAN	TPP2	Tripeptidyl-peptidase 2 (TPP-2) (EC 3.4.14.10) (Tripeptidyl aminopeptidase) (Tripeptidyl-peptidase II) (TPP-II)	0.509945	0.376104	0.737537	-0.576796	2.08806	-1.04924	-1.36744	0
TIF1B_HUMAN	TRIM28	Transcription intermediary factor 1-beta (TIF1-beta) (E3 SUMO-protein ligase TRIM28) (EC 2.3.2.27) (KRAB-associated protein 1) (KAP-1) (KRAB-interacting protein 1) (KRIP-1) (Nuclear corepressor KAP-1) (RING finger protein 96) (RING-type E3 ubiquitin transferase TIF1-beta) (Tripartite motif-containing protein 28)	0.42284	0.213835	0.505711	2.96044	-0.330496	-0.511931	-1.31736	0
TXND5_HUMAN	TXNDC5	Thioredoxin domain-containing protein 5 (Endoplasmic reticulum resident protein 46) (ER protein 46) (ERp46) (Thioredoxin-like protein p46)	0.488569	0.308811	0.632072	-0.911709	-1.68201	2.1108	1.17905	0
TYPH_HUMAN	TYMP	Thymidine phosphorylase (TP) (EC 2.4.2.4) (Gliostatin) (Platelet-derived endothelial cell growth factor) (PD-ECGF) (TdRPase)	0.455743	0.423665	0.929614	-1.66827	-0.782152	0.762325	1.57274	0
U2AF2_HUMAN	U2AF2	Splicing factor U2AF 65 kDa subunit (U2 auxiliary factor 65 kDa subunit) (hU2AF(65)) (hU2AF65) (U2 snRNP auxiliary factor large subunit)	0.415822	0.23696	0.569859	2.17141	-1.22759	-1.23261	0.81595	0
UGDH_HUMAN	UGDH	UDP-glucose 6-dehydrogenase (UDP-Glc dehydrogenase) (UDP-GlcDH) (UDPGDH) (EC 1.1.1.22)	0.542316	0.383583	0.707307	-1.08087	-1.66569	0.770685	2.21595	0
UBP5_HUMAN	USP5	Ubiquitin carboxyl-terminal hydrolase 5 (EC 3.4.19.12) (Deubiquitinating enzyme 5) (Isopeptidase T) (Ubiquitin thioesterase 5) (Ubiquitin-specific-processing protease 5)	0.512163	0.252837	0.493666	3.45283	-1.66877	-0.968443	0.263451	0
VINC_HUMAN	VCL	Vinculin (Metavinculin) (MV)	0.763086	0.393627	0.515836	-2.68527	3.7194	-2.09256	-1.11879	0
TERA_HUMAN	VCP	Transitional endoplasmic reticulum ATPase (TER ATPase) (EC 3.6.4.6) (15S Mg(2+)-ATPase p97 subunit) (Valosin-containing protein) (VCP)	0.440774	0.201007	0.456032	2.4388	-1.85942	-0.950494	1.18949	0
WDFY1_HUMAN	WDFY1	WD repeat and FYVE domain-containing protein 1 (FYVE domain-containing protein localized to endosomes 1) (FENS-1) (Phosphoinositide-binding protein 1) (WD40- and FYVE domain-containing protein 1) (Zinc finger FYVE domain-containing protein 17)	0.743031	0.398973	0.536954	-0.853295	3.53564	-1.89476	-2.31913	0
WDR1_HUMAN	WDR1	WD repeat-containing protein 1 (Actin-interacting protein 1) (AIP1) (NORI-1)	0.43571	0.21105	0.484383	-2.07967	1.6326	-1.84516	0.788256	0
WIPF1_HUMAN	WIPF1	WAS/WASL-interacting protein family member 1 (Protein PRPL-2) (Wiskott-Aldrich syndrome protein-interacting protein) (WASP-interacting protein)	0.440795	0.265261	0.60178	-1.14928	-1.44391	1.31584	1.6161	0
WNK1_HUMAN	WNK1	Serine/threonine-protein kinase WNK1 (EC 2.7.11.1) (Erythrocyte 65 kDa protein) (p65) (Kinase deficient protein) (Protein kinase lysine-deficient 1) (Protein kinase with no lysine 1) (hWNK1)	0.6909	0.331455	0.479744	4.71955	0.226159	-1.54779	-2.49162	0
XRCC5_HUMAN	XRCC5	X-ray repair cross-complementing protein 5 (EC 3.6.4.-) (86 kDa subunit of Ku antigen) (ATP-dependent DNA helicase 2 subunit 2) (ATP-dependent DNA helicase II 80 kDa subunit) (CTC box-binding factor 85 kDa subunit) (CTC85) (CTCBF) (DNA repair protein XRCC5) (Ku80) (Ku86) (Lupus Ku autoantigen protein p86) (Nuclear factor IV) (Thyroid-lupus autoantigen) (TLAA) (X-ray repair complementing defective…	0.49499	0.2291	0.462839	3.64167	-1.58104	-0.820619	-0.0774806	0
XRCC6_HUMAN	XRCC6	X-ray repair cross-complementing protein 6 (EC 3.6.4.-) (EC 4.2.99.-) (5'-deoxyribose-5-phosphate lyase Ku70) (5'-dRP lyase Ku70) (70 kDa subunit of Ku antigen) (ATP-dependent DNA helicase 2 subunit 1) (ATP-dependent DNA helicase II 70 kDa subunit) (CTC box-binding factor 75 kDa subunit) (CTC75) (CTCBF) (DNA repair protein XRCC6) (Lupus Ku autoantigen protein p70) (Ku70) (Thyroid-lupus autoantige…	0.492612	0.228921	0.464709	3.65604	-1.33464	-1.2274	-0.0984812	0
1433E_HUMAN	YWHAE	14-3-3 protein epsilon (14-3-3E)	0.497194	0.220753	0.443997	2.46432	-2.41119	-0.524282	1.53541	0
ZN207_HUMAN	ZNF207	BUB3-interacting and GLEBS motif-containing protein ZNF207 (BuGZ) (hBuGZ) (Zinc finger protein 207)	0.411806	0.172889	0.419832	3.35765	-1.11925	0.0250381	-1.02477	0
