# Supplementary material for: Proteomic profiling of soft tissue sarcomas with SWATH mass spectrometry
Source: J Proteomics. 2021 Jun 15;241:104236. doi: 10.1016/j.jprot.2021.104236 (PMC8135130; doi:10.1016/j.jprot.2021.104236)
Supplement: Supplementary Table S3 [file mmc5.xlsx]

## Sheet: Sheet1
Table S3: List of proteins with significantly altered expression levels in the 4 histological subtypes as identified by SAM analysis. The top section of the table indicates the proteins were significantly altered in one or more subtypes
DDLPS
LMS
SS
UPS
	CDK4	RTN1	MARCKSL1	RCN3	MYLK	NAXE	FBXO2	G3BP1	DNM2
	CMC4		FKBP9	ANXA1	MYL9	LDHB	PSPC1	PSMD5	ARPC1B
	RAB9A		LMNB2	CTSC	PBXIP1		SEPHS1	RPLP0	ACTR2
	DCN			TXNDC5	CNN1		HNRNPH2	YWHAE	TMOD3
	IMPDH1			SH3BGRL3	LPP		WNK1	VCP	ATP6V1B2
	CLTA			KCTD12	TAGLN		SKP1	EEF2	PEPD
	KRT1			CD14	DSTN		ISYNA1		UGDH
	GNG2			F13A1	MYL6B		HP1BP3		IFI30
	DPT			AIF1	RBPMS		DNPH1		FCGR3A
	SIRT5			HCLS1	FLNA		PTBP1		ANXA2
	RUVBL1			CPVL	PDLIM7		PAFAH1B3		CORO1A
	LGALS3			ANXA11	ITGB1		GLO1		IL4I1
	ARL6IP4			LRP1	MYL6		MSI2		IDH1
				CHMP4A	PGM5		HNRNPD		CNOT9
				WIPF1	NID1		ILF3		IQGAP1
				CD163	VCL		HNRNPDL		AKR1C1
				AKR1B1	MYH11		GDI1		LAP3
				DAB2	WDFY1		PAFAH1B2		HSP90AA4P
				CNDP2	FLNC		TAF15		EFHD2
				PLS3	AIMP2		SET		GPNMB
				LCP1	C11orf96		ANP32A		PLD3
				NAGK	FLNB		GAR1		TYMP
				CTSB	RAD21		XRCC6		RAP2B
				GMFG	MAPK13		XRCC5		HLA-B
				CD44	HAT1		PCBP2		MSN
					ITGA5		SRSF11		B2M
					PDLIM3		RCN2		HLA-A
					RSU1		DDX17		CAP1
					SH3BGRL		PABPN1		GNG10
					MYL12B		RTCB
					SOD3		ELAVL1
					CALD1		USP5
					DES		HNRNPH1
					ILK		ZNF207
					LMOD1		ENY2
					RNASEH2C		CRIP2
					RRAS		LRRC47
					TGFB1I1		CIRBP
					PSPH		HNRNPC
					BLOC1S1		FKBP3
					SUSD2		HDGF
					MCAM		FUBP3
					SELENOM		CADM1
					CRYAB		HNRNPK
					PPP1R14A		ANP32B
					MYL1		HNRNPL
					CORO1B		SRSF3
					SLMAP		HNRNPA1
					HINT1		HNRNPR
					BAG2		GMFB
					DPYSL3		HNRNPM
					HSPB6		SRSF9
					MSRB3		RTRAF
					PLP2		RNPS1
					SHPK		DDX3X
					KPNA4		MACROH2A1
					TPM1		CNPY4
					GLIPR2		FUS
					PALLD		FUBP1
					TPP2		SSB
					NPTN		HNRNPU
					DPYSL4		FAM98B
					HSPB1		TRIM28
					PPP1R12A		CRABP2
					FHL1		DDX39A
					TOM1		C1QBP
					RBFOX2		SYNCRIP
					TNS1		HMGB1
					MYH10		GFRA1
					ANXA6		CLIC3
					SIRT3		FARSB
					AOC3		CRK
					STT3A		H1-0
					ANK1		HNRNPH3
					PSMD7		BANF1
					PDLIM5		HNRNPA2B1
					EMILIN1		H1-4
					HSPG2		PEBP1
					ACYP1		GSTP1
					ATP6V1D		HDGFL3
					EHD2		H2BC5
					CKB		SRSF7
					TCF25		SRSF1
					LAMB2		TPI1
					PPP1R12B		ATIC
					ENO2		SCRN1
					SMTN		ACO2
					SYNM		HNRNPA3
					TPM4		H3-3A
					WDR1		GLTP
					PSMD11		PRDX5
					CSRP1		SNRNP70
					ITGB5		SRP14
					PSMD12		CRIP1
					TNC		HSPH1
							FKBP10
							U2AF2
							MIF
							DDAH2
							DBN1
							GANAB
							SPTAN1
							MRC2
