# Supplementary material for: Proteomic profiling of soft tissue sarcomas with SWATH mass spectrometry
Source: J Proteomics. 2021 Jun 15;241:104236. doi: 10.1016/j.jprot.2021.104236 (PMC8135130; doi:10.1016/j.jprot.2021.104236)
Supplement: Supplementary Table S4 [file mmc6.xlsx]

## Sheet: Table S2
Table S4: Reverse phase protein array (RPPA) data from TCGA-SARC. Reported values represent MYH11 protein quantity after median centering of data.
	TCGA-3B-A9HJ	TCGA-DX-A3M2	TCGA-DX-A6BK	TCGA-DX-AB2H	TCGA-DX-AB35	TCGA-DX-AB36	TCGA-DX-AB37	TCGA-DX-AB3A	TCGA-3B-A9HI	TCGA-3B-A9HL	TCGA-3R-A8YX	TCGA-DX-A1KU	TCGA-DX-A1KW	TCGA-DX-A1KX	TCGA-DX-A1KY	TCGA-DX-A1KZ	TCGA-DX-A1L0	TCGA-DX-A1L1	TCGA-DX-A1L2	TCGA-DX-A1L3	TCGA-DX-A1L4	TCGA-DX-A23R	TCGA-DX-A23T	TCGA-DX-A23U	TCGA-DX-A23V	TCGA-DX-A23Y	TCGA-DX-A23Z	TCGA-DX-A240	TCGA-DX-A2IZ	TCGA-DX-A2J0	TCGA-DX-A2J1	TCGA-DX-A2J4	TCGA-DX-A3LS	TCGA-DX-A3LT	TCGA-DX-A3LU	TCGA-DX-A3LW	TCGA-DX-A3LY	TCGA-DX-A3M1	TCGA-DX-A3U5	TCGA-DX-A3U6	TCGA-DX-A48N	TCGA-DX-A6BE	TCGA-DX-A6BF	TCGA-DX-A6BG	TCGA-DX-A6BH	TCGA-DX-A7EI	TCGA-DX-A7ES	TCGA-DX-AB2F	TCGA-DX-AB2G
Gene symbol	DDLPS	DDLPS	DDLPS	DDLPS	DDLPS	DDLPS	DDLPS	DDLPS	DDLPS	DDLPS	DDLPS	DDLPS	DDLPS	DDLPS	DDLPS	DDLPS	DDLPS	DDLPS	DDLPS	DDLPS	DDLPS	DDLPS	DDLPS	DDLPS	DDLPS	DDLPS	DDLPS	DDLPS	DDLPS	DDLPS	DDLPS	DDLPS	DDLPS	DDLPS	DDLPS	DDLPS	DDLPS	DDLPS	DDLPS	DDLPS	DDLPS	DDLPS	DDLPS	DDLPS	DDLPS	DDLPS	DDLPS	DDLPS	DDLPS
MYH11	0.62	-0.375	-0.487	0.821	-0.356	-0.55	0.082	-0.445	-0.694	-0.192	-0.399	0.236	-0.481	-0.348	-0.721	-0.368	-0.259	-0.18	-0.604	-0.425	0.22	-0.609	-0.021	0.181	0.354	-0.727	-0.149	0.009	-0.629	-0.438	-0.266	-0.109	-0.419	-0.608	-0.442	-0.439	-0.088	-1.109	-0.418	-0.113	-0.383	-0.225	-0.746	0.114	0.657	-0.059	1.427	-0.48	-0.049
[truncated: 141 more columns]
