# Supplementary material for: Proteomic profiling of soft tissue sarcomas with SWATH mass spectrometry
Source: J Proteomics. 2021 Jun 15;241:104236. doi: 10.1016/j.jprot.2021.104236 (PMC8135130; doi:10.1016/j.jprot.2021.104236)
Supplement: Supplementary Table S5 [file mmc7.xlsx]

## Sheet: Sheet1
Supplementary Table S5: List of 133 proteins significantly associated (p<0.05) with overall survival identified by Univariable Cox Regression analysis. Uniprot Entry Name, Gene Symbol and Protein Name is provided along with the analysis data.
Uniprot Entry Name	Gene Symbol	Protein name	coefficient	exp_coef	p_value	assumption_pvalue	abs_coef
ACADV_HUMAN	ACADVL	Very long-chain specific acyl-CoA dehydrogenase, mitochondrial (VLCAD) (EC 1.3.8.9)	1.28961	3.63135	0.00745347	0.876267	1.28961
ACOC_HUMAN	ACO1	Cytoplasmic aconitate hydratase (Aconitase) (EC 4.2.1.3) (Citrate hydro-lyase) (Ferritin repressor protein) (Iron regulatory protein 1) (IRP1) (Iron-responsive element-binding protein 1) (IRE-BP 1)	-1.42267	0.24107	0.0117878	0.802778	1.42267
ACO13_HUMAN	ACOT13	Acyl-coenzyme A thioesterase 13 (Acyl-CoA thioesterase 13) (EC 3.1.2.-) (Thioesterase superfamily member 2) [Cleaved into: Acyl-coenzyme A thioesterase 13, N-terminally processed]	-1.5632	0.209466	0.0279662	0.380081	1.5632
ADDA_HUMAN	ADD1	Alpha-adducin (Erythrocyte adducin subunit alpha)	0.435068	1.54507	0.0206093	0.697039	0.435068
AGO1_HUMAN	AGO1	Protein argonaute-1 (Argonaute1) (hAgo1) (Argonaute RISC catalytic component 1) (Eukaryotic translation initiation factor 2C 1) (eIF-2C 1) (eIF2C 1) (Putative RNA-binding protein Q99)	0.812845	2.25431	0.0339373	0.940312	0.812845
AK1A1_HUMAN	AKR1A1	Aldo-keto reductase family 1 member A1 (EC 1.1.1.2) (EC 1.1.1.372) (EC 1.1.1.54) (Alcohol dehydrogenase [NADP(+)]) (Aldehyde reductase) (Glucuronate reductase) (EC 1.1.1.19) (Glucuronolactone reductase) (EC 1.1.1.20)	0.838925	2.31388	0.0476135	0.282556	0.838925
HEM2_HUMAN	ALAD	Delta-aminolevulinic acid dehydratase (ALADH) (EC 4.2.1.24) (Porphobilinogen synthase)	-1.89973	0.149609	0.0471536	0.443218	1.89973
AP1B1_HUMAN	AP1B1	AP-1 complex subunit beta-1 (Adaptor protein complex AP-1 subunit beta-1) (Adaptor-related protein complex 1 subunit beta-1) (Beta-1-adaptin) (Beta-adaptin 1) (Clathrin assembly protein complex 1 beta large chain) (Golgi adaptor HA1/AP1 adaptin beta subunit)	0.872388	2.39262	0.0256855	0.725832	0.872388
AT1B3_HUMAN	ATP1B3	Sodium/potassium-transporting ATPase subunit beta-3 (Sodium/potassium-dependent ATPase subunit beta-3) (ATPB-3) (CD antigen CD298)	-1.32254	0.266457	0.0477314	0.132393	1.32254
BID_HUMAN	BID	BH3-interacting domain death agonist (p22 BID) (BID) [Cleaved into: BH3-interacting domain death agonist p15 (p15 BID); BH3-interacting domain death agonist p13 (p13 BID); BH3-interacting domain death agonist p11 (p11 BID)]	-1.43066	0.239151	0.0127445	0.846016	1.43066
BTF3_HUMAN	BTF3	Transcription factor BTF3 (Nascent polypeptide-associated complex subunit beta) (NAC-beta) (RNA polymerase B transcription factor 3)	-1.67109	0.188043	0.0127242	0.961467	1.67109
BZW2_HUMAN	BZW2	Basic leucine zipper and W2 domain-containing protein 2	0.456362	1.57832	0.0164127	0.662233	0.456362
C10_HUMAN	C12orf57	Protein C10	-1.26648	0.281823	0.0107294	0.80427	1.26648
PYR1_HUMAN	CAD	CAD protein [Includes: Glutamine-dependent carbamoyl-phosphate synthase (EC 6.3.5.5); Aspartate carbamoyltransferase (EC 2.1.3.2); Dihydroorotase (EC 3.5.2.3)]	-0.836662	0.433154	0.028149	0.593167	0.836662
CALU_HUMAN	CALU	Calumenin (Crocalbin) (IEF SSP 9302)	0.692963	1.99963	0.0452855	0.732621	0.692963
KCC2B_HUMAN	CAMK2B	Calcium/calmodulin-dependent protein kinase type II subunit beta (CaM kinase II subunit beta) (CaMK-II subunit beta) (EC 2.7.11.17)	1.11946	3.06321	0.0484118	0.981213	1.11946
CAN1_HUMAN	CAPN1	Calpain-1 catalytic subunit (EC 3.4.22.52) (Calcium-activated neutral proteinase 1) (CANP 1) (Calpain mu-type) (Calpain-1 large subunit) (Cell proliferation-inducing gene 30 protein) (Micromolar-calpain) (muCANP)	-1.81536	0.162779	0.0199198	0.303523	1.81536
CCD58_HUMAN	CCDC58	Coiled-coil domain-containing protein 58	1.16886	3.21831	0.0212435	0.0784225	1.16886
CDV3_HUMAN	CDV3	Protein CDV3 homolog	1.42704	4.16635	0.0433741	0.654906	1.42704
C43BP_HUMAN	CERT1	Ceramide transfer protein (hCERT) (Collagen type IV alpha-3-binding protein) (Goodpasture antigen-binding protein) (GPBP) (START domain-containing protein 11) (StARD11) (StAR-related lipid transfer protein 11)	1.04121	2.83264	0.0416728	0.579072	1.04121
GT251_HUMAN	COLGALT1	Procollagen galactosyltransferase 1 (EC 2.4.1.50) (Collagen beta(1-O)galactosyltransferase 1) (ColGalT 1) (Glycosyltransferase 25 family member 1) (Hydroxylysine galactosyltransferase 1)	1.05514	2.87238	0.0339965	0.543333	1.05514
COQ9_HUMAN	COQ9	Ubiquinone biosynthesis protein COQ9, mitochondrial	0.715682	2.04558	0.0388025	0.368056	0.715682
CBPM_HUMAN	CPM	Carboxypeptidase M (CPM) (EC 3.4.17.12)	1.1125	3.04195	0.0330992	0.425227	1.1125
CRYL1_HUMAN	CRYL1	Lambda-crystallin homolog (EC 1.1.1.45) (L-gulonate 3-dehydrogenase) (Gul3DH)	1.48405	4.41079	0.0152588	0.959571	1.48405
CTBP2_HUMAN	CTBP2	C-terminal-binding protein 2 (CtBP2)	1.0551	2.87226	0.0419397	0.876491	1.0551
DOPD_HUMAN	DDT	D-dopachrome decarboxylase (EC 4.1.1.84) (D-dopachrome tautomerase) (Phenylpyruvate tautomerase II)	-0.747225	0.473679	0.0457318	0.762688	0.747225
DEOC_HUMAN	DERA	Deoxyribose-phosphate aldolase (DERA) (EC 4.1.2.4) (2-deoxy-D-ribose 5-phosphate aldolase) (Phosphodeoxyriboaldolase) (Deoxyriboaldolase)	-2.3102	0.0992414	0.0266307	0.708944	2.3102
DNJA1_HUMAN	DNAJA1	DnaJ homolog subfamily A member 1 (DnaJ protein homolog 2) (HSDJ) (Heat shock 40 kDa protein 4) (Heat shock protein J2) (HSJ-2) (Human DnaJ protein 2) (hDj-2)	-1.6613	0.189892	0.0461062	0.389626	1.6613
DPYL3_HUMAN	DPYSL3	Dihydropyrimidinase-related protein 3 (DRP-3) (Collapsin response mediator protein 4) (CRMP-4) (Unc-33-like phosphoprotein 1) (ULIP-1)	0.572747	1.77313	0.0177527	0.568667	0.572747
DUT_HUMAN	DUT	Deoxyuridine 5'-triphosphate nucleotidohydrolase, mitochondrial (dUTPase) (EC 3.6.1.23) (dUTP pyrophosphatase)	-1.30891	0.270114	0.0103432	0.143907	1.30891
ECHD3_HUMAN	ECHDC3	Enoyl-CoA hydratase domain-containing protein 3, mitochondrial	1.04263	2.83667	0.0441154	0.565146	1.04263
EHD3_HUMAN	EHD3	EH domain-containing protein 3 (PAST homolog 3)	1.22822	3.41514	0.045934	0.763314	1.22822
EIF1_HUMAN	EIF1	Eukaryotic translation initiation factor 1 (eIF1) (A121) (Protein translation factor SUI1 homolog) (Sui1iso1)	2.18748	8.91273	0.0153163	0.657474	2.18748
IF4A3_HUMAN	EIF4A3	Eukaryotic initiation factor 4A-III (eIF-4A-III) (eIF4A-III) (EC 3.6.4.13) (ATP-dependent RNA helicase DDX48) (ATP-dependent RNA helicase eIF4A-3) (DEAD box protein 48) (Eukaryotic initiation factor 4A-like NUK-34) (Eukaryotic translation initiation factor 4A isoform 3) (Nuclear matrix protein 265) (NMP 265) (hNMP 265) [Cleaved into: Eukaryotic initiation factor 4A-III, N-terminally processed]	1.40304	4.06755	0.00998587	0.928426	1.40304
ENOPH_HUMAN	ENOPH1	Enolase-phosphatase E1 (EC 3.1.3.77) (2,3-diketo-5-methylthio-1-phosphopentane phosphatase) (MASA homolog)	-0.870943	0.418557	0.044284	0.617953	0.870943
FBX22_HUMAN	FBXO22	F-box only protein 22 (F-box protein FBX22p44)	-1.08298	0.338584	0.0474372	0.315386	1.08298
FKBP7_HUMAN	FKBP7	Peptidyl-prolyl cis-trans isomerase FKBP7 (PPIase FKBP7) (EC 5.2.1.8) (23 kDa FK506-binding protein) (23 kDa FKBP) (FKBP-23) (FK506-binding protein 7) (FKBP-7) (Rotamase)	0.998721	2.71481	0.0246537	0.768756	0.998721
GON7_HUMAN	GON7	EKC/KEOPS complex subunit GON7	-1.15509	0.315029	0.00825548	0.932357	1.15509
GPSM3_HUMAN	GPSM3	G-protein-signaling modulator 3 (Activator of G-protein signaling 4) (G18.1b) (Protein G18)	0.94309	2.5679	0.0333521	0.545757	0.94309
H10_HUMAN	H1-0	Histone H1.0 (Histone H1') (Histone H1(0)) [Cleaved into: Histone H1.0, N-terminally processed]	-0.448016	0.638894	0.0313031	0.992335	0.448016
HDDC2_HUMAN	HDDC2	5'-deoxynucleotidase HDDC2 (EC 3.1.3.89) (HD domain-containing protein 2) (Hepatitis C virus NS5A-transactivated protein 2) (HCV NS5A-transactivated protein 2)	-1.4179	0.242223	0.044098	0.635688	1.4179
VIGLN_HUMAN	HDLBP	Vigilin (High density lipoprotein-binding protein) (HDL-binding protein)	0.866339	2.37819	0.037576	0.571284	0.866339
HEXA_HUMAN	HEXA	Beta-hexosaminidase subunit alpha (EC 3.2.1.52) (Beta-N-acetylhexosaminidase subunit alpha) (Hexosaminidase subunit A) (N-acetyl-beta-glucosaminidase subunit alpha)	-0.683791	0.5047	0.0431742	0.424027	0.683791
1A23_HUMAN	HLA-A	HLA class I histocompatibility antigen, A alpha chain (Human leukocyte antigen A) (HLA-A)	-0.663274	0.515162	0.0375507	0.633226	0.663274
SYIC_HUMAN	IARS1	Isoleucine--tRNA ligase, cytoplasmic (EC 6.1.1.5) (Isoleucyl-tRNA synthetase) (IRS) (IleRS)	1.69817	5.46394	0.012695	0.138303	1.69817
IGHD_HUMAN;IGD_HUMAN	IGHD	Immunoglobulin heavy constant delta (Ig delta chain C region) (Ig delta chain C region NIG-65) (Ig delta chain C region WAH)	0.724406	2.06351	0.0389166	0.988798	0.724406
KHDR3_HUMAN	KHDRBS3	KH domain-containing, RNA-binding, signal transduction-associated protein 3 (RNA-binding protein T-Star) (Sam68-like mammalian protein 2) (SLM-2) (Sam68-like phosphotyrosine protein)	0.37976	1.46193	0.0489628	0.659542	0.37976
K2C1B_HUMAN	KRT77	Keratin, type II cytoskeletal 1b (Cytokeratin-1B) (CK-1B) (Keratin-77) (K77) (Type-II keratin Kb39)	1.49982	4.4809	0.0264695	0.86478	1.49982
K2C8_HUMAN	KRT8	Keratin, type II cytoskeletal 8 (Cytokeratin-8) (CK-8) (Keratin-8) (K8) (Type-II keratin Kb8)	-0.969533	0.37926	0.0256137	0.758415	0.969533
KYNU_HUMAN	KYNU	Kynureninase (EC 3.7.1.3) (L-kynurenine hydrolase)	-1.23378	0.291191	0.0468848	0.274622	1.23378
LEG7_HUMAN	LGALS7	Galectin-7 (Gal-7) (HKL-14) (PI7) (p53-induced gene 1 protein)	0.933135	2.54247	0.000524215	0.907315	0.933135
LEG9B_HUMAN	LGALS9B	Galectin-9B (Gal-9B) (Galectin-9-like protein A)	0.928974	2.53191	0.0272713	0.607876	0.928974
DNLI1_HUMAN	LIG1	DNA ligase 1 (EC 6.5.1.1) (DNA ligase I) (Polydeoxyribonucleotide synthase [ATP] 1)	0.900365	2.4605	0.032567	0.489923	0.900365
LNP_HUMAN	LNPK	Endoplasmic reticulum junction formation protein lunapark (ER junction formation factor lunapark)	1.17443	3.23631	0.0368946	0.661641	1.17443
A2GL_HUMAN	LRG1	Leucine-rich alpha-2-glycoprotein (LRG)	0.489683	1.6318	0.0327362	0.00576527	0.489683
AMRP_HUMAN	LRPAP1	Alpha-2-macroglobulin receptor-associated protein (Alpha-2-MRAP) (Low density lipoprotein receptor-related protein-associated protein 1) (RAP)	0.927878	2.52914	0.0121094	0.507964	0.927878
LSM8_HUMAN	LSM8	U6 snRNA-associated Sm-like protein LSm8	-1.4605	0.232121	0.0222388	0.955785	1.4605
LTBP2_HUMAN	LTBP2	Latent-transforming growth factor beta-binding protein 2 (LTBP-2)	1.36466	3.9144	0.0279329	0.956215	1.36466
LYRM7_HUMAN	LYRM7	Complex III assembly factor LYRM7 (LYR motif-containing protein 7)	1.07407	2.92726	0.0480271	0.945686	1.07407
H2AY_HUMAN	MACROH2A1	Core histone macro-H2A.1 (Histone macroH2A1) (mH2A1) (Histone H2A.y) (H2A/y) (Medulloblastoma antigen MU-MB-50.205)	-1.10567	0.330988	0.0193305	0.629368	1.10567
MTAP2_HUMAN	MAP2	Microtubule-associated protein 2 (MAP-2)	1.33597	3.80367	0.0277228	0.982207	1.33597
MK14_HUMAN	MAPK14	Mitogen-activated protein kinase 14 (MAP kinase 14) (MAPK 14) (EC 2.7.11.24) (Cytokine suppressive anti-inflammatory drug-binding protein) (CSAID-binding protein) (CSBP) (MAP kinase MXI2) (MAX-interacting protein 2) (Mitogen-activated protein kinase p38 alpha) (MAP kinase p38 alpha) (Stress-activated protein kinase 2a) (SAPK2a)	1.01133	2.74926	0.030945	0.699038	1.01133
MSH2_HUMAN	MSH2	DNA mismatch repair protein Msh2 (hMSH2) (MutS protein homolog 2)	-0.979873	0.375359	0.0490325	0.27683	0.979873
MTA1_HUMAN	MTA1	Metastasis-associated protein MTA1	0.731963	2.07916	0.0415711	0.657647	0.731963
ANAG_HUMAN	NAGLU	Alpha-N-acetylglucosaminidase (EC 3.2.1.50) (N-acetyl-alpha-glucosaminidase) (NAG) [Cleaved into: Alpha-N-acetylglucosaminidase 82 kDa form; Alpha-N-acetylglucosaminidase 77 kDa form]	-1.53297	0.215893	0.00885956	0.718358	1.53297
NDE1_HUMAN	NDE1	Nuclear distribution protein nudE homolog 1 (NudE)	0.87467	2.39808	0.0195288	0.264496	0.87467
NDUA8_HUMAN	NDUFA8	NADH dehydrogenase [ubiquinone] 1 alpha subcomplex subunit 8 (Complex I-19kD) (CI-19kD) (Complex I-PGIV) (CI-PGIV) (NADH-ubiquinone oxidoreductase 19 kDa subunit)	-1.77261	0.169889	0.0202596	0.285211	1.77261
NDUV1_HUMAN	NDUFV1	NADH dehydrogenase [ubiquinone] flavoprotein 1, mitochondrial (EC 1.6.99.3) (EC 7.1.1.2) (Complex I-51kD) (CI-51kD) (NADH dehydrogenase flavoprotein 1) (NADH-ubiquinone oxidoreductase 51 kDa subunit)	1.07473	2.9292	0.00804169	0.507278	1.07473
NUCB1_HUMAN	NUCB1	Nucleobindin-1 (CALNUC)	-1.13123	0.322636	0.0145418	0.627026	1.13123
AP4A_HUMAN	NUDT2	Bis(5'-nucleosyl)-tetraphosphatase [asymmetrical] (EC 3.6.1.17) (Diadenosine 5',5'''-P1,P4-tetraphosphate asymmetrical hydrolase) (Ap4A hydrolase) (Ap4Aase) (Diadenosine tetraphosphatase) (Nucleoside diphosphate-linked moiety X motif 2) (Nudix motif 2)	0.38696	1.4725	0.0420006	0.205058	0.38696
NUP43_HUMAN	NUP43	Nucleoporin Nup43 (Nup107-160 subcomplex subunit Nup43) (p42)	1.59252	4.91611	0.0461781	0.784237	1.59252
A1AG1_HUMAN	ORM1	Alpha-1-acid glycoprotein 1 (AGP 1) (Orosomucoid-1) (OMD 1)	0.50537	1.6576	0.0194916	0.146205	0.50537
A1AG2_HUMAN	ORM2	Alpha-1-acid glycoprotein 2 (AGP 2) (Orosomucoid-2) (OMD 2)	0.62841	1.87463	0.0101118	0.22011	0.62841
GGEE3_HUMAN;PAGE2_HUMAN	PAGE2B	Putative G antigen family E member 3 (Prostate-associated gene 2B protein) (PAGE-2B)	0.5984	1.8192	0.0358553	0.671019	0.5984
PDE4D_HUMAN	PDE4D	cAMP-specific 3',5'-cyclic phosphodiesterase 4D (EC 3.1.4.53) (DPDE3) (PDE43)	-0.649009	0.522563	0.0294497	0.427674	0.649009
PLCG1_HUMAN	PLCG1	1-phosphatidylinositol 4,5-bisphosphate phosphodiesterase gamma-1 (EC 3.1.4.11) (PLC-148) (Phosphoinositide phospholipase C-gamma-1) (Phospholipase C-II) (PLC-II) (Phospholipase C-gamma-1) (PLC-gamma-1)	-0.295823	0.743919	0.0378786	0.365982	0.295823
PXDC2_HUMAN	PLXDC2	Plexin domain-containing protein 2 (Tumor endothelial marker 7-related protein)	0.996502	2.70879	0.0353626	0.46228	0.996502
RPAB3_HUMAN	POLR2H	DNA-directed RNA polymerases I, II, and III subunit RPABC3 (RNA polymerases I, II, and III subunit ABC3) (DNA-directed RNA polymerase II subunit H) (DNA-directed RNA polymerases I, II, and III 17.1 kDa polypeptide) (RPB17) (RPB8 homolog) (hRPB8)	0.702043	2.01787	0.00188497	0.114008	0.702043
NCPR_HUMAN	POR	NADPH--cytochrome P450 reductase (CPR) (P450R) (EC 1.6.2.4)	-1.27221	0.280212	0.024107	0.638378	1.27221
IPP2_HUMAN	PPP1R2	Protein phosphatase inhibitor 2 (IPP-2)	1.12873	3.09173	0.0455033	0.63322	1.12873
2A5G_HUMAN	PPP2R5C	Serine/threonine-protein phosphatase 2A 56 kDa regulatory subunit gamma isoform (PP2A B subunit isoform B'-gamma) (PP2A B subunit isoform B56-gamma) (PP2A B subunit isoform PR61-gamma) (PP2A B subunit isoform R5-gamma) (Renal carcinoma antigen NY-REN-29)	-1.39926	0.246779	0.0169985	0.242174	1.39926
PRDX5_HUMAN	PRDX5	Peroxiredoxin-5, mitochondrial (EC 1.11.1.15) (Alu corepressor 1) (Antioxidant enzyme B166) (AOEB166) (Liver tissue 2D-page spot 71B) (PLP) (Peroxiredoxin V) (Prx-V) (Peroxisomal antioxidant enzyme) (TPx type VI) (Thioredoxin peroxidase PMP20)	-0.831178	0.435536	0.0280319	0.427842	0.831178
PRC2A_HUMAN	PRRC2A	Protein PRRC2A (HLA-B-associated transcript 2) (Large proline-rich protein BAT2) (Proline-rich and coiled-coil-containing protein 2A) (Protein G2)	1.59627	4.93458	0.000749243	0.609342	1.59627
PSA6_HUMAN	PSMA6	Proteasome subunit alpha type-6 (EC 3.4.25.1) (27 kDa prosomal protein) (PROS-27) (p27K) (Macropain iota chain) (Multicatalytic endopeptidase complex iota chain) (Proteasome iota chain)	-1.74953	0.173856	0.0228962	0.630449	1.74953
PSB3_HUMAN	PSMB3	Proteasome subunit beta type-3 (EC 3.4.25.1) (Proteasome chain 13) (Proteasome component C10-II) (Proteasome theta chain)	-1.38048	0.251458	0.0313511	0.357834	1.38048
PYGM_HUMAN	PYGM	Glycogen phosphorylase, muscle form (EC 2.4.1.1) (Myophosphorylase)	0.722938	2.06048	0.0296524	0.203407	0.722938
QRIC1_HUMAN	QRICH1	Glutamine-rich protein 1	0.817805	2.26552	0.0133477	0.782379	0.817805
RAB23_HUMAN	RAB23	Ras-related protein Rab-23	0.667407	1.94918	0.0382805	0.558481	0.667407
RAB7A_HUMAN	RAB7A	Ras-related protein Rab-7a	-0.584557	0.557353	0.04326	0.863674	0.584557
RPN1_HUMAN	RPN1	Dolichyl-diphosphooligosaccharide--protein glycosyltransferase subunit 1 (Dolichyl-diphosphooligosaccharide--protein glycosyltransferase 67 kDa subunit) (Ribophorin I) (RPN-I) (Ribophorin-1)	-1.7859	0.167647	0.0336232	0.657677	1.7859
RS24_HUMAN	RPS24	40S ribosomal protein S24 (Small ribosomal subunit protein eS24)	-2.02071	0.132561	0.00827344	0.0738758	2.02071
SAA1_HUMAN	SAA1	Serum amyloid A-1 protein (SAA) [Cleaved into: Amyloid protein A (Amyloid fibril protein AA); Serum amyloid protein A(2-104); Serum amyloid protein A(3-104); Serum amyloid protein A(2-103); Serum amyloid protein A(2-102); Serum amyloid protein A(4-101)]	0.813856	2.25659	0.0124831	0.833946	0.813856
SAA2_HUMAN	SAA2	Serum amyloid A-2 protein (SAA2)	1.1544	3.17212	0.0139433	0.835463	1.1544
NLTP_HUMAN	SCP2	Non-specific lipid-transfer protein (NSL-TP) (EC 2.3.1.176) (Propanoyl-CoA C-acyltransferase) (SCP-chi) (SCPX) (Sterol carrier protein 2) (SCP-2) (Sterol carrier protein X) (SCP-X)	1.75349	5.77471	0.0309311	0.0988641	1.75349
SEPT8_HUMAN	SEPTIN8	Septin-8	-1.40373	0.24568	0.0257902	0.216248	1.40373
A1AT_HUMAN	SERPINA1	Alpha-1-antitrypsin (Alpha-1 protease inhibitor) (Alpha-1-antiproteinase) (Serpin A1) [Cleaved into: Short peptide from AAT (SPAAT)]	0.693876	2.00146	0.0119592	0.065166	0.693876
AACT_HUMAN	SERPINA3	Alpha-1-antichymotrypsin (ACT) (Cell growth-inhibiting gene 24/25 protein) (Serpin A3) [Cleaved into: Alpha-1-antichymotrypsin His-Pro-less]	0.481963	1.61925	0.0386606	0.0330198	0.481963
SF3B6_HUMAN	SF3B6	Splicing factor 3B subunit 6 (Pre-mRNA branch site protein p14) (SF3b 14 kDa subunit) (SF3B14a) (Spliceosome-associated protein, 14-kDa) (Splicing factor 3b, subunit 6, 14kDa)	-1.6241	0.197089	0.0355111	0.404597	1.6241
SH3L3_HUMAN	SH3BGRL3	SH3 domain-binding glutamic acid-rich-like protein 3 (SH3 domain-binding protein 1) (SH3BP-1)	0.65685	1.92871	0.0423144	0.0432598	0.65685
MOT4_HUMAN	SLC16A3	Monocarboxylate transporter 4 (MCT 4) (Solute carrier family 16 member 3)	1.66787	5.30085	0.000684126	0.479402	1.66787
SNF5_HUMAN	SMARCB1	SWI/SNF-related matrix-associated actin-dependent regulator of chromatin subfamily B member 1 (BRG1-associated factor 47) (BAF47) (Integrase interactor 1 protein) (SNF5 homolog) (hSNF5)	1.3542	3.87367	0.0331468	0.933474	1.3542
RU1C_HUMAN	SNRPC	U1 small nuclear ribonucleoprotein C (U1 snRNP C) (U1-C) (U1C)	-2.33158	0.0971417	0.0010902	0.388406	2.33158
SNX8_HUMAN	SNX8	Sorting nexin-8	-1.62456	0.196999	0.0156044	0.424743	1.62456
SPC24_HUMAN	SPC24	Kinetochore protein Spc24 (hSpc24)	1.40418	4.07218	0.0164026	0.370111	1.40418
SRSF6_HUMAN	SRSF6	Serine/arginine-rich splicing factor 6 (Pre-mRNA-splicing factor SRP55) (Splicing factor, arginine/serine-rich 6)	-0.608329	0.544259	0.0444599	0.021547	0.608329
SUCB2_HUMAN	SUCLG2	Succinate--CoA ligase [GDP-forming] subunit beta, mitochondrial (EC 6.2.1.4) (GTP-specific succinyl-CoA synthetase subunit beta) (G-SCS) (GTPSCS) (Succinyl-CoA synthetase beta-G chain) (SCS-betaG)	1.05412	2.86945	0.0437086	0.00797736	1.05412
SVIL_HUMAN	SVIL	Supervillin (Archvillin) (p205/p250)	1.37559	3.9574	0.00635666	0.324811	1.37559
SZRD1_HUMAN	SZRD1	SUZ domain-containing protein 1 (Putative MAPK-activating protein PM18/PM20/PM22)	0.750547	2.11816	0.039462	0.435592	0.750547
SYTC_HUMAN	TARS1	Threonine--tRNA ligase 1, cytoplasmic (EC 6.1.1.3) (Threonyl-tRNA synthetase) (ThrRS) (Threonyl-tRNA synthetase 1)	1.36089	3.89965	0.0165576	0.037373	1.36089
TCRG1_HUMAN	TCERG1	Transcription elongation regulator 1 (TATA box-binding protein-associated factor 2S) (Transcription factor CA150)	0.828319	2.28947	0.0439832	0.468088	0.828319
THOC6_HUMAN	THOC6	THO complex subunit 6 homolog (Functional spliceosome-associated protein 35) (fSAP35) (WD repeat-containing protein 58)	1.07327	2.92492	0.00897811	0.794464	1.07327
THOP1_HUMAN	THOP1	Thimet oligopeptidase (EC 3.4.24.15) (Endopeptidase 24.15) (MP78)	0.803914	2.23427	0.0426409	0.504303	0.803914
THYN1_HUMAN	THYN1	Thymocyte nuclear protein 1 (Thymocyte protein Thy28)	0.472949	1.60472	0.0492952	0.0497912	0.472949
ZO2_HUMAN	TJP2	Tight junction protein ZO-2 (Tight junction protein 2) (Zona occludens protein 2) (Zonula occludens protein 2)	1.93411	6.91792	0.00247006	0.383618	1.93411
TMEDA_HUMAN	TMED10	Transmembrane emp24 domain-containing protein 10 (21 kDa transmembrane-trafficking protein) (S31III125) (S31I125) (Tmp-21-I) (Transmembrane protein Tmp21) (p23) (p24 family protein delta-1) (p24delta1) (p24delta)	-2.14767	0.116755	0.0208375	0.577354	2.14767
TMED7_HUMAN	TMED7	Transmembrane emp24 domain-containing protein 7 (p24 family protein gamma-3) (p24gamma3) (p27)	-1.06085	0.34616	0.0233674	0.208657	1.06085
TM109_HUMAN	TMEM109	Transmembrane protein 109 (Mitsugumin-23) (Mg23)	-1.25477	0.285141	0.00962788	0.903302	1.25477
TP53B_HUMAN	TP53BP1	TP53-binding protein 1 (53BP1) (p53-binding protein 1) (p53BP1)	0.567778	1.76434	0.00794519	0.930416	0.567778
PRPK_HUMAN	TP53RK	EKC/KEOPS complex subunit TP53RK (EC 3.6.-.-) (Atypical serine/threonine protein kinase TP53RK) (Nori-2) (TP53-regulating kinase) (EC 2.7.11.1) (p53-related protein kinase)	-0.665537	0.513997	0.0178545	0.0872979	0.665537
TPD54_HUMAN	TPD52L2	Tumor protein D54 (hD54) (Tumor protein D52-like 2)	1.29812	3.66241	0.0238178	0.848957	1.29812
TRA2A_HUMAN	TRA2A	Transformer-2 protein homolog alpha (TRA-2 alpha) (TRA2-alpha) (Transformer-2 protein homolog A)	-1.58103	0.205763	0.0209112	0.689442	1.58103
TARA_HUMAN	TRIOBP	TRIO and F-actin-binding protein (Protein Tara) (Trio-associated repeat on actin)	1.06327	2.89583	0.0267105	0.0134577	1.06327
TBB1_HUMAN	TUBB1	Tubulin beta-1 chain	0.807387	2.24204	0.0247045	0.612388	0.807387
TWF1_HUMAN	TWF1	Twinfilin-1 (Protein A6) (Protein tyrosine kinase 9)	1.64621	5.18727	0.00731304	0.000317947	1.64621
U2AF5_HUMAN;U2AF1_HUMAN	U2AF1L5	Splicing factor U2AF 35 kDa subunit-like protein (U2 small nuclear RNA auxiliary factor 1-like protein 5)	1.06463	2.89978	0.0336911	0.193459	1.06463
UBE2H_HUMAN	UBE2H	Ubiquitin-conjugating enzyme E2 H (EC 2.3.2.23) ((E3-independent) E2 ubiquitin-conjugating enzyme H) (EC 2.3.2.24) (E2 ubiquitin-conjugating enzyme H) (UbcH2) (Ubiquitin carrier protein H) (Ubiquitin-conjugating enzyme E2-20K) (Ubiquitin-protein ligase H)	0.949801	2.58519	0.0200811	0.732302	0.949801
UBXN1_HUMAN	UBXN1	UBX domain-containing protein 1 (SAPK substrate protein 1) (UBA/UBX 33.3 kDa protein)	-1.30994	0.269837	0.0436121	0.902614	1.30994
UMPS_HUMAN	UMPS	Uridine 5'-monophosphate synthase (UMP synthase) [Includes: Orotate phosphoribosyltransferase (OPRT) (OPRTase) (EC 2.4.2.10); Orotidine 5'-phosphate decarboxylase (ODC) (EC 4.1.1.23) (OMPdecase)]	-1.22301	0.294343	0.0494739	0.922576	1.22301
QCR1_HUMAN	UQCRC1	Cytochrome b-c1 complex subunit 1, mitochondrial (Complex III subunit 1) (Core protein I) (Ubiquinol-cytochrome-c reductase complex core protein 1)	0.935816	2.54929	0.0431313	0.0929331	0.935816
VASN_HUMAN	VASN	Vasorin (Protein slit-like 2)	1.34133	3.82414	0.00881824	0.922513	1.34133
WDR61_HUMAN	WDR61	WD repeat-containing protein 61 (Meiotic recombination REC14 protein homolog) (SKI8 homolog) (Ski8) [Cleaved into: WD repeat-containing protein 61, N-terminally processed]	1.26112	3.52937	0.0337039	0.880713	1.26112
FL2D_HUMAN	WTAP	Pre-mRNA-splicing regulator WTAP (Female-lethal(2)D homolog) (hFL(2)D) (WT1-associated protein) (Wilms tumor 1-associating protein)	1.83864	6.28795	0.000756395	0.439236	1.83864
ZYX_HUMAN	ZYX	Zyxin (Zyxin-2)	0.824273	2.28022	0.0261443	0.378657	0.824273
